# Supplementary material for: High-content phenotypic analysis of a C. elegans recombinant inbred population identifies genetic and molecular regulators of lifespan
Source: bioRxiv. 2024 Jan 16:2024.01.15.575638. Preprint. [Version 1] doi: 10.1101/2024.01.15.575638 (PMC10827074; doi:10.1101/2024.01.15.575638)
Supplement: Supplement 1 [file media-1.xlsx]

## Sheet: p-value.df
Average lifespan	25% mortality	50% mortality	75% mortality	Gene (wormbaseID)
0.301626	0.0288869	0.123428	0.705409	WBGene00000003
0.912054	0.129277	0.516872	0.603081	WBGene00000007
0.192283	0.557259	0.0337357	0.956766	WBGene00000022
0.580691	0.0378172	0.227588	0.50479	WBGene00000024
0.251373	0.00426136	0.233317	0.369924	WBGene00000029
0.483652	0.0124541	0.176746	0.428558	WBGene00000030
0.359324	0.0124145	0.150544	0.39221	WBGene00000031
0.971779	0.182998	0.216219	0.200729	WBGene00000054
0.572728	0.755815	0.803139	0.0346389	WBGene00000055
0.765165	0.596597	0.511385	0.606552	WBGene00000056
0.412736	0.606708	0.177864	0.889212	WBGene00000057
0.332008	0.0218981	0.0526988	0.809887	WBGene00000063
0.345677	0.506683	0.252475	0.927806	WBGene00000064
0.694703	0.0177116	0.136615	0.48929	WBGene00000065
1	0.13613	0.84617	0.68257	WBGene00000069
0.4867	0.839363	0.481851	0.650261	WBGene00000071
0.633681	0.895214	0.830995	0.937958	WBGene00000073
0.926805	0.519928	0.917603	0.710124	WBGene00000097
0.966513	0.920806	0.829051	0.752569	WBGene00000098
0.664565	0.192848	0.245293	0.63516	WBGene00000102
0.58949	0.0598359	0.801231	0.333179	WBGene00000110
1	0.982295	0.379628	0.387451	WBGene00000111
0.471481	0.724451	0.8071	0.427644	WBGene00000139
1	0.202428	0.507059	0.836149	WBGene00000142
0.72397	0.974263	0.508337	0.969168	WBGene00000144
0.518261	0.041473	0.0905278	0.612282	WBGene00000146
0.467679	0.347039	0.904151	0.864834	WBGene00000159
0.866318	0.709901	0.851347	0.966709	WBGene00000168
0.760634	0.191597	0.5231	0.226124	WBGene00000172
0.590922	0.932018	0.961247	0.933114	WBGene00000200
0.45028	0.854075	0.573967	0.888368	WBGene00000214
0.0276876	0.601623	0.16925	0.0302527	WBGene00000215
0.120382	0.971114	0.122026	0.178555	WBGene00000218
0.32043	0.896666	0.189247	0.744873	WBGene00000219
0.249189	0.0307922	0.0483289	0.665503	WBGene00000226
0.721975	0.675	0.251784	0.622656	WBGene00000228
0.89144	0.339978	0.200256	0.740492	WBGene00000233
0.975684	0.0831102	0.925573	0.799405	WBGene00000244
0.625597	0.974389	0.680867	0.850656	WBGene00000249
1	0.588991	0.450058	0.731679	WBGene00000250
0.479846	0.0898276	0.181788	0.979693	WBGene00000257
0.317327	0.139064	0.814268	0.579555	WBGene00000285
0.696117	0.638446	0.123556	0.729378	WBGene00000298
0.859018	0.235837	0.509125	0.810071	WBGene00000302
0.217965	0.0156081	0.523884	0.649581	WBGene00000373
0.839931	0.284131	0.369544	0.724593	WBGene00000387
0.86383	0.0172164	0.246676	0.835464	WBGene00000445
0.578955	0.178087	0.518175	0.566315	WBGene00000447
0.0114576	0.0038584	0.00304567	0.0525668	WBGene00000449
0.119741	0.0324246	0.0829037	0.247887	WBGene00000453
0.566917	0.14286	0.206562	0.757725	WBGene00000455
0.063715	0.285461	0.0880579	0.225332	WBGene00000477
0.138879	0.419235	0.365548	0.250753	WBGene00000478
0.919065	0.461926	0.255453	0.933932	WBGene00000480
0.350307	0.00479597	0.273095	0.544951	WBGene00000488
0.481183	0.00759814	0.446895	0.354832	WBGene00000490
0.885957	0.355713	0.634372	0.941808	WBGene00000491
0.257404	0.783453	0.491955	0.229439	WBGene00000498
0.272716	0.657015	0.418828	0.31004	WBGene00000499
0.231498	0.617742	0.167079	0.0791772	WBGene00000514
0.754898	0.039879	0.168266	0.89419	WBGene00000533
0.304255	0.601251	0.332093	0.537646	WBGene00000534
0.299772	0.948344	0.521841	0.437312	WBGene00000539
0.453246	0.305641	0.69393	0.544956	WBGene00000541
0.0982229	0.301275	0.0694104	0.158396	WBGene00000552
0.450615	0.157	0.0553798	0.540369	WBGene00000554
0.872769	0.534567	0.570657	0.662752	WBGene00000557
				WBGene00000558
0.246757	0.984656	0.159681	0.349697	WBGene00000562
0.243099	0.101072	0.0870638	0.354578	WBGene00000592
0.136709	0.0198086	0.042679	0.235621	WBGene00000599
0.369756	0.00808189	0.126239	0.43228	WBGene00000601
0.371238	0.0122489	0.133463	0.450651	WBGene00000602
0.880213	0.758273	0.367925	0.722071	WBGene00000620
0.561998	0.114737	0.144969	0.69787	WBGene00000712
0.0820155	0.890947	0.117963	0.469292	WBGene00000713
0.520763	0.0237559	0.258295	0.798989	WBGene00000714
0.573421	0.943627	0.302504	0.985633	WBGene00000715
0.618217	0.107977	0.951486	0.638162	WBGene00000716
0.212579	0.0200564	0.0913014	0.29999	WBGene00000717
0.224945	0.00749402	0.101714	0.388704	WBGene00000718
0.35783	0.00899358	0.210866	0.414491	WBGene00000719
0.662656	0.0279637	0.223335	0.686651	WBGene00000720
0.636331	0.0687786	0.225119	0.940654	WBGene00000722
0.501814	0.00342194	0.145603	0.712037	WBGene00000723
0.471511	0.0286847	0.208256	0.673898	WBGene00000725
0.906868	0.152936	0.324822	0.788663	WBGene00000726
0.797295	0.0825875	0.26442	0.636426	WBGene00000727
0.343334	0.00346009	0.0938021	0.702687	WBGene00000728
0.609171	0.0513518	0.330093	0.66746	WBGene00000729
0.421344	0.0277481	0.263794	0.534538	WBGene00000730
0.544026	0.337925	0.910777	0.775482	WBGene00000731
0.666899	0.044036	0.162646	0.648963	WBGene00000732
0.262637	0.246702	0.155514	0.578225	WBGene00000733
0.303429	0.0138182	0.235579	0.3771	WBGene00000734
0.377435	0.0194857	0.25324	0.465058	WBGene00000735
0.591689	0.168492	0.962887	0.902261	WBGene00000766
0.134963	0.0105407	0.331822	0.388203	WBGene00000776
0.725301	0.863462	0.476592	0.905884	WBGene00000781
0.606276	0.748013	0.0401801	0.666693	WBGene00000783
0.36211	0.289383	0.663821	0.865812	WBGene00000784
0.565468	0.624648	0.822884	0.887637	WBGene00000785
0.962408	0.093129	0.677141	0.784237	WBGene00000789
0.98201	0.689439	0.856136	0.777749	WBGene00000795
0.179789	0.2298	0.33166	0.0700917	WBGene00000802
0.837245	0.272574	0.672366	0.709811	WBGene00000813
0.305825	0.0319842	0.110196	0.618687	WBGene00000838
0.260146	0.977494	0.316799	0.12648	WBGene00000840
0.407552	0.13492	0.386773	0.625697	WBGene00000862
1	0.33884	0.580669	0.62977	WBGene00000868
0.689339	0.92955	0.249545	0.338299	WBGene00000876
0.558324	0.630926	0.0799233	0.891396	WBGene00000877
0.375369	0.190284	0.326188	0.741935	WBGene00000879
0.257431	0.28968	0.489264	0.580877	WBGene00000883
1	0.297137	0.353536	0.479694	WBGene00000893
1	0.359495	0.755451	0.224723	WBGene00000907
0.462723	0.493008	0.791036	0.289483	WBGene00000915
0.0773432	0.0513604	0.184304	0.207941	WBGene00000920
0.23911	0.0145752	0.0343752	0.204836	WBGene00000936
0.481734	0.587815	0.807801	0.638155	WBGene00000940
0.202534	0.00335373	0.0590748	0.672831	WBGene00000951
0.166619	0.0108469	0.0304974	0.361044	WBGene00000955
0.0463696	0.909341	0.078687	0.118878	WBGene00000976
0.633661	0.52631	0.31256	0.324526	WBGene00000977
0.633909	0.195173	0.61058	0.908979	WBGene00000978
0.427242	0.0814012	0.283973	0.277557	WBGene00000980
0.857984	0.573554	0.989042	0.569	WBGene00000981
0.688238	0.582237	0.22875	0.799217	WBGene00000982
0.250438	0.015343	0.206271	0.203649	WBGene00000983
0.519924	0.0862927	0.0373782	0.455812	WBGene00000984
0.325831	0.374277	0.179089	0.369853	WBGene00000985
0.70608	0.368374	0.745084	0.234739	WBGene00000986
0.748604	0.101416	0.464184	0.907172	WBGene00000987
0.287862	0.844042	0.477165	0.110822	WBGene00001021
0.508146	0.763532	0.735111	0.503567	WBGene00001037
0.587051	0.566967	0.855307	0.948469	WBGene00001040
0.230241	0.0289073	0.0953053	0.722317	WBGene00001043
0.0802422	0.0165193	0.31949	0.13831	WBGene00001053
0.807394	0.194637	0.288462	0.808307	WBGene00001054
0.310967	0.609222	0.186723	0.879717	WBGene00001073
0.298092	0.0167416	0.0237524	0.893431	WBGene00001080
0.200263	0.233554	0.280916	0.429495	WBGene00001088
0.945923	0.978283	0.649768	0.36014	WBGene00001089
0.34102	0.0394899	0.0394643	0.511463	WBGene00001095
0.72108	0.0455586	0.102581	0.511767	WBGene00001109
0.726571	0.0662842	0.126753	0.884496	WBGene00001110
0.460045	0.0706789	0.486063	0.986841	WBGene00001137
0.251647	0.719032	0.039743	0.721173	WBGene00001150
0.518261	0.940519	0.550635	0.465741	WBGene00001152
0.767776	0.134247	0.276538	0.801442	WBGene00001161
0.126885	0.946088	0.0954427	0.485738	WBGene00001170
0.393035	0.209189	0.713311	0.79414	WBGene00001171
0.325969	0.0704645	0.130254	0.463509	WBGene00001172
0.483382	0.739575	0.662452	0.82104	WBGene00001177
0.020659	0.0608954	0.205854	0.165921	WBGene00001178
0.396683	0.0780357	0.385301	0.740983	WBGene00001179
0.573811	0.0665371	0.748141	0.357472	WBGene00001211
0.315839	0.450177	0.870708	0.974768	WBGene00001233
0.998896	0.270495	0.554952	0.530694	WBGene00001248
0.327223	0.00816255	0.0805926	0.951345	WBGene00001258
0.816465	0.773365	0.375334	0.934786	WBGene00001303
0.994485	0.537494	0.981343	0.391011	WBGene00001345
0.265394	0.0288752	0.0226103	0.816389	WBGene00001374
0.575974	0.0936023	0.684832	0.304733	WBGene00001387
0.0517719	0.579431	0.0459919	0.568723	WBGene00001389
0.325491	0.322474	0.251357	0.814291	WBGene00001397
0.0673507	0.0974962	0.273262	0.0733416	WBGene00001399
0.377993	0.509046	0.108187	0.81607	WBGene00001406
0.878797	0.219297	0.786111	0.812028	WBGene00001423
0.534799	0.849961	0.123607	0.836368	WBGene00001428
0.665953	0.102224	0.279769	0.736181	WBGene00001429
0.367163	0.471473	0.837553	0.575635	WBGene00001431
0.429662	0.335201	0.672998	0.460772	WBGene00001449
0.456469	0.0511019	0.3333	0.788031	WBGene00001464
0.9017	0.208608	0.546453	0.548257	WBGene00001466
0.083654	0.188133	0.156359	0.145449	WBGene00001475
0.352435	0.018227	0.0409405	0.900794	WBGene00001479
0.539806	0.706167	0.703901	0.0927688	WBGene00001480
0.871136	0.50439	0.47805	0.877538	WBGene00001482
0.846129	0.458185	0.823312	0.965317	WBGene00001485
0.889954	0.983502	0.946671	0.545583	WBGene00001493
0.422569	0.0479423	0.0934055	0.807819	WBGene00001496
1	0.0715606	0.589668	0.540051	WBGene00001506
0.868021	0.336124	0.592138	0.831513	WBGene00001508
0.651259	0.644873	0.117794	0.596511	WBGene00001513
0.716809	0.0141677	0.237425	0.799607	WBGene00001519
0.792714	0.339046	0.324098	0.23131	WBGene00001526
0.701287	0.213065	0.935381	0.723819	WBGene00001547
0.259797	0.166784	0.0253333	0.695192	WBGene00001553
0.611105	0.0452832	0.182421	0.936134	WBGene00001563
0.962091	0.913806	0.853963	0.897723	WBGene00001564
0.200026	0.343179	0.559651	0.361075	WBGene00001578
0.254321	0.647925	0.190462	0.920426	WBGene00001581
0.883891	0.390511	0.285416	0.945938	WBGene00001591
0.713526	0.324995	0.765559	0.508023	WBGene00001593
0.235974	0.142939	0.180927	0.433012	WBGene00001616
1	0.675426	0.836299	0.509824	WBGene00001629
0.871411	0.0453512	0.379167	0.641781	WBGene00001632
0.891034	0.533299	0.680539	0.860081	WBGene00001645
0.777	0.241439	0.416602	0.664909	WBGene00001646
0.315912	0.862372	0.460138	0.233161	WBGene00001663
0.892278	0.113707	0.165633	0.465348	WBGene00001664
0.0926628	0.0011833	0.0308727	0.528592	WBGene00001665
0.621247	0.975551	0.560363	0.848212	WBGene00001671
0.0514571	0.100127	0.0539237	0.177123	WBGene00001694
0.347859	0.0226209	0.309509	0.374695	WBGene00001695
0.471552	0.184404	0.229064	0.417595	WBGene00001714
0.76878	0.390649	0.300952	0.607161	WBGene00001716
0.303957	0.010514	0.130672	0.309119	WBGene00001717
0.188931	0.507286	0.168054	0.407641	WBGene00001719
0.627909	0.727704	0.926467	0.217647	WBGene00001723
0.635299	0.0863833	0.166167	0.854456	WBGene00001736
0.316071	0.840489	0.834649	0.684319	WBGene00001747
0.8078	0.80107	0.289288	0.641333	WBGene00001758
0.844451	0.590569	0.689113	0.276499	WBGene00001769
0.574825	0.753598	0.569197	0.971544	WBGene00001781
0.777655	0.495344	0.255833	0.2862	WBGene00001786
1	0.675809	0.824698	0.683984	WBGene00001789
0.626334	0.834752	0.211048	0.735968	WBGene00001792
0.737026	0.930384	0.927017	0.614327	WBGene00001808
0.702644	0.0403424	0.414868	0.345665	WBGene00001813
0.126623	0.156445	0.0218221	0.543898	WBGene00001817
0.637993	0.0707856	0.192176	0.908076	WBGene00001829
0.217056	0.0313411	0.0564145	0.642652	WBGene00001830
1	0.240906	0.460087	0.790444	WBGene00001834
0.388264	0.904341	0.604816	0.846732	WBGene00001851
0.806653	0.864503	0.260056	0.762391	WBGene00001852
0.86972	0.774717	0.731681	0.931337	WBGene00001855
0.927258	0.749347	0.636662	0.920084	WBGene00001864
0.393329	0.113408	0.108161	0.480925	WBGene00001874
0.903218	0.951637	0.725718	0.325926	WBGene00001877
0.808344	0.860127	0.708781	0.446596	WBGene00001880
0.472035	0.571448	0.139415	0.991663	WBGene00001909
0.61827	0.996753	0.519354	0.750657	WBGene00001910
0.07811	0.0185513	0.0838747	0.321853	WBGene00001911
0.408113	0.564914	0.0725319	0.807777	WBGene00001915
0.591273	0.0392601	0.155254	0.633145	WBGene00001978
0.166465	0.0152852	0.150168	0.72994	WBGene00001986
0.915515	0.36104	0.361671	0.559769	WBGene00001987
0.161568	0.564395	0.108625	0.456973	WBGene00001991
0.427208	0.149401	0.249897	0.546412	WBGene00002010
0.781532	0.555642	0.296549	0.727951	WBGene00002016
0.413321	0.991805	0.165986	0.216264	WBGene00002018
0.978164	0.468333	0.300963	0.96152	WBGene00002021
0.649077	0.111777	0.103909	0.80914	WBGene00002036
0.440954	0.720306	0.905457	0.813142	WBGene00002055
0.440413	0.899254	0.791514	0.398854	WBGene00002061
1	0.129322	0.263164	0.649322	WBGene00002072
0.562549	0.151028	0.134775	0.887426	WBGene00002078
1	0.372165	0.139215	0.569185	WBGene00002132
0.957027	0.0845187	0.45945	0.655037	WBGene00002133
0.377509	0.0400923	0.0639535	0.404084	WBGene00002148
0.315975	0.94742	0.683243	0.838298	WBGene00002211
0.882123	0.394395	0.613251	0.702369	WBGene00002215
0.329709	0.274945	0.140836	0.262873	WBGene00002241
0.88919	0.595731	0.226835	0.98061	WBGene00002250
0.864582	0.331085	0.534693	0.329873	WBGene00002256
0.661736	0.0358044	0.380729	0.238331	WBGene00002259
0.75908	0.80583	0.728586	0.792899	WBGene00002263
0.546858	0.894919	0.0410322	0.896187	WBGene00002273
0.55659	0.0281308	0.186492	0.637493	WBGene00002632
0.479218	0.0288841	0.103381	0.941428	WBGene00002637
0.507077	0.112127	0.0724047	0.618179	WBGene00002985
0.456906	0.0490974	0.0790535	0.562889	WBGene00003011
0.821942	0.0587206	0.272511	0.523567	WBGene00003025
0.0524166	0.00444827	0.0185598	0.419338	WBGene00003031
0.484758	0.247393	0.31451	0.506456	WBGene00003057
0.49436	0.817743	0.655578	0.213939	WBGene00003065
0.264874	0.0365945	0.0400404	0.379765	WBGene00003075
0.500075	0.575193	0.852819	0.810606	WBGene00003079
0.194529	0.370383	0.0543014	0.810859	WBGene00003090
0.39729	0.297648	0.0558021	0.944121	WBGene00003091
0.53882	0.483143	0.053826	0.293401	WBGene00003096
0.906333	0.830204	0.941853	0.935951	WBGene00003143
0.853767	0.146483	0.298519	0.968816	WBGene00003155
1	0.0805769	0.345572	0.722373	WBGene00003159
0.349336	0.033026	0.12799	0.632599	WBGene00003160
0.419597	0.961235	0.560572	0.369145	WBGene00003164
1	0.090489	0.393153	0.810325	WBGene00003165
0.22795	0.0237257	0.192906	0.257884	WBGene00003173
0.757515	0.0354943	0.119098	0.728602	WBGene00003222
0.19793	0.501991	0.0253909	0.72388	WBGene00003235
0.530752	0.346632	0.189487	0.992536	WBGene00003242
0.590021	0.816696	0.373034	0.423143	WBGene00003248
0.614316	0.301389	0.663366	0.713278	WBGene00003374
0.872664	0.92852	0.118772	0.89134	WBGene00003385
0.256518	0.354717	0.269001	0.2751	WBGene00003386
0.949218	0.310984	0.395616	0.761477	WBGene00003395
0.52903	0.0703633	0.108567	0.58667	WBGene00003405
0.267893	0.0026591	0.0241263	0.858768	WBGene00003413
0.721807	0.777041	0.116647	0.372405	WBGene00003474
1	0.220731	0.514444	0.833021	WBGene00003479
1	0.194457	0.316067	0.706199	WBGene00003507
0.872864	0.774829	0.56316	0.720704	WBGene00003509
0.562348	0.271921	0.154598	0.627903	WBGene00003515
0.780505	0.205477	0.585492	0.448016	WBGene00003528
0.842345	0.755755	0.822762	0.315313	WBGene00003539
1	0.0114403	0.151398	0.843966	WBGene00003540
0.405246	0.701513	0.781324	0.400822	WBGene00003541
				WBGene00003549
0.10821	0.0542632	0.0658946	0.382955	WBGene00003550
0.303964	0.479983	0.388799	0.31584	WBGene00003566
0.623742	0.592122	0.365743	0.506776	WBGene00003567
0.708184	0.584807	0.460678	0.896745	WBGene00003573
0.150328	0.123838	0.157574	0.133269	WBGene00003574
0.68677	0.77356	0.856782	0.838742	WBGene00003575
0.300454	0.544317	0.882926	0.477361	WBGene00003579
0.00984106	0.000874731	0.00151122	0.0960336	WBGene00003591
0.948788	0.169162	0.455623	0.864478	WBGene00003611
0.728024	0.829855	0.845236	0.87921	WBGene00003612
0.0588075	0.198431	0.15794	0.577674	WBGene00003614
0.958099	0.372097	0.685109	0.759735	WBGene00003617
0.497998	0.511222	0.89839	0.450709	WBGene00003632
0.954883	0.538767	0.869015	0.836898	WBGene00003634
0.43087	0.0043268	0.493758	0.56567	WBGene00003637
0.55317	0.251168	0.36385	0.767103	WBGene00003640
0.865523	0.868576	0.883817	0.841661	WBGene00003643
0.227408	0.314925	0.22651	0.836154	WBGene00003644
0.087059	0.718924	0.207561	0.679524	WBGene00003645
0.857624	0.538415	0.863689	0.645504	WBGene00003646
0.409024	0.837229	0.93778	0.0614357	WBGene00003647
0.991916	0.398556	0.898884	0.782279	WBGene00003648
0.501164	0.160335	0.398123	0.400477	WBGene00003649
0.274372	0.402445	0.437822	0.20372	WBGene00003650
0.803048	0.142125	0.8065	0.214042	WBGene00003653
0.370407	0.903602	0.392425	0.180589	WBGene00003655
0.381806	0.35275	0.213188	0.729132	WBGene00003658
0.504866	0.406704	0.171691	0.371926	WBGene00003660
0.613006	0.247912	0.523681	0.736471	WBGene00003669
0.656227	0.200612	0.433193	0.350937	WBGene00003673
0.696568	0.224764	0.822265	0.798735	WBGene00003674
0.0960159	0.0763399	0.0264455	0.233746	WBGene00003676
0.834177	0.762161	0.832423	0.624989	WBGene00003680
0.878875	0.0430065	0.6544	0.630987	WBGene00003683
0.821972	0.0747572	0.175054	0.824684	WBGene00003684
0.98517	0.541529	0.507927	0.979281	WBGene00003685
0.937343	0.57057	0.450494	0.41712	WBGene00003686
0.103117	0.173917	0.0209636	0.010021	WBGene00003688
0.418803	0.52549	0.687796	0.625674	WBGene00003689
0.31289	0.437333	0.830864	0.767536	WBGene00003691
1	0.902276	0.804995	0.535153	WBGene00003692
0.889424	0.605131	0.87257	0.902697	WBGene00003693
0.367567	0.781628	0.844086	0.845063	WBGene00003696
0.612429	0.699	0.904213	0.874854	WBGene00003697
0.823153	0.924647	0.255838	0.798005	WBGene00003698
0.123669	0.643966	0.168993	0.185618	WBGene00003700
0.410647	0.51744	0.508101	0.710121	WBGene00003702
0.580551	0.875266	0.455046	0.77106	WBGene00003704
0.848854	0.891714	0.267241	0.899467	WBGene00003705
0.575129	0.850656	0.801935	0.885055	WBGene00003707
0.78315	0.896752	0.905284	0.57381	WBGene00003715
0.887357	0.349176	0.857738	0.902559	WBGene00003716
0.0594141	0.495811	0.222592	0.0399242	WBGene00003718
0.730518	0.350092	0.811649	0.937653	WBGene00003719
0.380866	0.0608337	0.236576	0.208769	WBGene00003720
0.764644	0.843141	0.700905	0.385071	WBGene00003721
0.866402	0.387558	0.615267	0.852032	WBGene00003722
0.973774	0.417979	0.898156	0.336894	WBGene00003723
0.971456	0.696415	0.884516	0.777402	WBGene00003724
0.54893	0.255061	0.424021	0.466736	WBGene00003725
0.484726	0.36834	0.36089	0.238702	WBGene00003726
0.569205	0.232461	0.548366	0.268757	WBGene00003731
0.220154	0.068485	0.235437	0.47158	WBGene00003738
0.355866	0.037273	0.0682473	0.758417	WBGene00003747
0.515379	0.0520985	0.288526	0.768325	WBGene00003751
0.294203	0.0609709	0.0382593	0.526915	WBGene00003762
0.523561	0.4153	0.0981262	0.586465	WBGene00003763
0.204238	0.105141	0.0531509	0.434442	WBGene00003764
0.248851	0.553022	0.0767348	0.682134	WBGene00003765
0.490002	0.164285	0.280367	0.704908	WBGene00003766
0.231686	0.253173	0.260553	0.371897	WBGene00003767
0.920428	0.65763	0.327109	0.883866	WBGene00003768
0.696097	0.285711	0.867139	0.908675	WBGene00003769
0.250549	0.153457	0.114196	0.167166	WBGene00003771
0.771956	0.312368	0.877876	0.5895	WBGene00003775
0.0876508	0.165409	0.311801	0.187664	WBGene00003786
0.198415	0.280876	0.11225	0.815382	WBGene00003812
0.591037	0.0720718	0.137496	0.599177	WBGene00003816
0.655409	0.169233	0.320045	0.675946	WBGene00003830
0.326602	0.0660171	0.0476131	0.808299	WBGene00003834
0.756753	0.802174	0.842107	0.778253	WBGene00003835
0.949827	0.134453	0.587855	0.939109	WBGene00003844
0.107025	0.00845595	0.206985	0.207133	WBGene00003849
0.221356	0.0263483	0.0911715	0.406586	WBGene00003850
0.722653	0.0689628	0.106719	0.789527	WBGene00003861
0.911468	0.369265	0.616082	0.885131	WBGene00003865
0.870522	0.425149	0.935285	0.167565	WBGene00003916
0.361018	0.0148585	0.0602059	0.970025	WBGene00003919
0.747749	0.779669	0.612487	0.881368	WBGene00003922
0.314633	0.755073	0.281784	0.65985	WBGene00003923
0.146663	0.282934	0.261866	0.416	WBGene00003927
0.911726	0.0383479	0.990889	0.59071	WBGene00003954
0.261551	0.939725	0.352721	0.672788	WBGene00003959
0.448769	0.377051	0.251638	0.512914	WBGene00003982
0.934296	0.287629	0.758994	0.716123	WBGene00003994
0.659702	0.482001	0.982172	0.399363	WBGene00004003
0.783603	0.552043	0.356697	0.774367	WBGene00004013
0.745156	0.0808205	0.110577	0.967824	WBGene00004026
0.217677	0.137842	0.037577	0.389036	WBGene00004032
0.870336	0.883446	0.756748	0.369034	WBGene00004037
0.382808	0.0175056	0.13443	0.758843	WBGene00004053
1	0.0419413	0.399911	0.784955	WBGene00004060
0.360349	0.195549	0.446104	0.22565	WBGene00004062
0.105818	0.0597551	0.0149989	0.208422	WBGene00004064
0.97407	0.439047	0.586943	0.723221	WBGene00004078
0.781164	0.109568	0.216244	0.94157	WBGene00004083
0.363146	0.239845	0.35003	0.423167	WBGene00004092
0.725107	0.0277535	0.254105	0.722544	WBGene00004098
0.4061	0.0124531	0.147985	0.450218	WBGene00004099
0.420118	0.107659	0.147752	0.481581	WBGene00004104
0.926895	0.0262121	0.790176	0.694929	WBGene00004119
0.706565	0.849789	0.80617	0.421013	WBGene00004130
0.561646	0.171096	0.263054	0.540886	WBGene00004136
0.436736	0.570419	0.444739	0.461636	WBGene00004138
0.344221	0.00835993	0.115765	0.37443	WBGene00004139
0.959272	0.187376	0.847216	0.608904	WBGene00004144
0.209182	0.00693051	0.0861438	0.353209	WBGene00004146
0.693419	0.886389	0.161113	0.197969	WBGene00004150
0.730796	0.150837	0.959103	0.550209	WBGene00004151
0.777403	0.179081	0.920324	0.647814	WBGene00004152
				WBGene00004153
0.803228	0.040425	0.392009	0.757922	WBGene00004173
0.52143	0.318051	0.445092	0.852097	WBGene00004195
0.497622	0.347895	0.856463	0.408349	WBGene00004203
0.972497	0.253385	0.450656	0.970422	WBGene00004206
0.742907	0.565827	0.386591	0.765373	WBGene00004216
0.561368	0.562257	0.0781172	0.918443	WBGene00004229
0.348109	0.165513	0.0542972	0.363726	WBGene00004230
0.168907	0.319967	0.168257	0.146339	WBGene00004248
0.250737	0.202064	0.103023	0.470707	WBGene00004256
0.291507	0.0545877	0.433798	0.672718	WBGene00004258
0.0924971	0.128585	0.113555	0.167516	WBGene00004266
0.737999	0.483559	0.620719	0.574444	WBGene00004296
0.477832	0.94591	0.793778	0.872064	WBGene00004308
0.261416	0.217079	0.207556	0.611896	WBGene00004320
0.433228	0.105472	0.0998842	0.885885	WBGene00004323
0.358317	0.00595457	0.260912	0.781477	WBGene00004328
0.989533	0.142113	0.418192	0.653918	WBGene00004336
0.53346	0.131821	0.0936503	0.580306	WBGene00004337
0.507714	0.308964	0.146017	0.533523	WBGene00004358
0.0641606	0.0403068	0.0155476	0.226414	WBGene00004359
0.383248	0.00743805	0.156124	0.624531	WBGene00004364
0.724658	0.636852	0.785426	0.907843	WBGene00004373
0.800305	0.554548	0.672242	0.914687	WBGene00004384
0.587918	0.760207	0.768071	0.628056	WBGene00004395
0.490067	0.698849	0.120393	0.773321	WBGene00004405
0.165823	0.0919515	0.0154923	0.6702	WBGene00004413
0.185965	0.205099	0.0768118	0.328613	WBGene00004422
0.413449	0.0658029	0.0738628	0.741842	WBGene00004442
0.329282	0.0204623	0.0982907	0.712145	WBGene00004452
0.229761	0.0116068	0.117498	0.921523	WBGene00004453
0.884865	0.110981	0.548334	0.296294	WBGene00004457
0.368141	0.123583	0.0582444	0.560045	WBGene00004485
0.31758	0.0304185	0.0612115	0.625623	WBGene00004496
0.351192	0.0367595	0.0858565	0.93981	WBGene00004499
0.708917	0.49159	0.882004	0.734877	WBGene00004501
0.705966	0.454157	0.730193	0.876752	WBGene00004502
0.48261	0.0822856	0.0811978	0.845253	WBGene00004738
1	0.0942695	0.564792	0.643887	WBGene00004740
0.408125	0.0833489	0.087067	0.812256	WBGene00004747
0.661706	0.0188815	0.207272	0.967136	WBGene00004754
0.794635	0.0885312	0.5341	0.668983	WBGene00004759
0.279504	0.529033	0.274809	0.715833	WBGene00004766
0.800205	0.0356933	0.422947	0.808544	WBGene00004767
0.817344	0.0799861	0.571356	0.933987	WBGene00004768
0.943113	0.534546	0.0893101	0.846518	WBGene00004793
0.0610874	0.413178	0.472369	0.0513132	WBGene00004795
0.477517	0.11003	0.140314	0.608943	WBGene00004806
0.889834	0.28039	0.780332	0.0646882	WBGene00004809
0.320867	0.593756	0.808086	0.557398	WBGene00004813
0.581859	0.752233	0.784744	0.759428	WBGene00004817
0.583531	0.36957	0.933806	0.743833	WBGene00004820
0.818254	0.966622	0.626687	0.819933	WBGene00004830
0.260952	0.00813199	0.0710747	0.784066	WBGene00004855
0.868685	0.513538	0.287921	0.668221	WBGene00004882
0.245531	0.819131	0.552476	0.509785	WBGene00004897
0.751985	0.583328	0.914215	0.700993	WBGene00004898
0.70445	0.62367	0.67201	0.780195	WBGene00004909
0.172061	0.00318707	0.109703	0.562785	WBGene00004910
0.136268	0.549077	0.446712	0.406878	WBGene00004917
0.703547	0.0485452	0.219485	0.548127	WBGene00004923
0.902778	0.197268	0.399171	0.966069	WBGene00004925
0.274552	0.738765	0.491244	0.174138	WBGene00004928
0.509363	0.024928	0.0621038	0.727052	WBGene00004947
0.666433	0.243526	0.628828	0.532737	WBGene00004964
0.685827	0.121086	0.179437	0.610953	WBGene00004975
0.717616	0.28761	0.422212	0.508716	WBGene00004984
0.302945	0.382507	0.849493	0.637508	WBGene00005001
0.598691	0.0171958	0.42373	0.903846	WBGene00005004
0.592986	0.0632633	0.177867	0.997678	WBGene00005006
0.468448	0.189422	0.197337	0.52635	WBGene00005018
0.787164	0.263003	0.758671	0.660454	WBGene00005022
0.254712	0.00708074	0.101638	0.577938	WBGene00005024
0.705716	0.969212	0.757591	0.785481	WBGene00005191
1	0.108154	0.687163	0.915896	WBGene00005444
0.460719	0.324314	0.912818	0.438005	WBGene00005602
0.368509	0.875345	0.184201	0.790614	WBGene00005642
0.716211	0.954243	0.69932	0.738801	WBGene00005643
0.0863072	0.450697	0.0390308	0.0302105	WBGene00005644
0.722032	0.0861901	0.652696	0.511721	WBGene00005647
0.70427	0.958058	0.411638	0.810657	WBGene00005648
0.454142	0.511575	0.464673	0.184965	WBGene00005649
0.243731	0.0623955	0.0581927	0.239732	WBGene00005652
0.927589	0.467394	0.961634	0.863729	WBGene00005654
0.267554	0.00631766	0.210495	0.264115	WBGene00005655
0.540919	0.00907538	0.0999483	0.744757	WBGene00006060
0.763979	0.555831	0.600855	0.796912	WBGene00006309
0.659227	0.379834	0.765549	0.621566	WBGene00006311
0.509192	0.854157	0.857001	0.239634	WBGene00006342
1	0.0622255	0.363677	0.983825	WBGene00006373
0.231754	0.976716	0.0670723	0.28818	WBGene00006375
0.916355	0.327759	0.438861	0.812618	WBGene00006376
0.768929	0.940095	0.748836	0.902191	WBGene00006392
0.817413	0.0391233	0.224756	0.400856	WBGene00006418
0.858011	0.734114	0.602366	0.527741	WBGene00006436
0.269679	0.0081449	0.0370171	0.868466	WBGene00006437
0.291019	0.115117	0.062867	0.428724	WBGene00006442
0.563083	0.0695554	0.267764	0.73338	WBGene00006443
0.63267	0.177821	0.358875	0.452707	WBGene00006446
0.363121	0.085916	0.419983	0.553622	WBGene00006460
0.403924	0.052384	0.438934	0.498544	WBGene00006465
0.542127	0.620174	0.801076	0.578733	WBGene00006467
0.971294	0.71976	0.37456	0.172756	WBGene00006470
0.601077	0.115777	0.192152	0.6856	WBGene00006481
0.079754	0.155198	0.0621687	0.197182	WBGene00006486
0.245238	0.305781	0.228125	0.515832	WBGene00006489
0.882891	0.0911102	0.294797	0.934229	WBGene00006499
0.960906	0.244999	0.417982	0.804747	WBGene00006512
0.731072	0.0724532	0.155104	0.851168	WBGene00006523
0.305367	0.386554	0.838546	0.742193	WBGene00006539
0.863391	0.809898	0.902766	0.940706	WBGene00006567
0.237142	0.0409871	0.102672	0.765906	WBGene00006570
1	0.278073	0.543401	0.255775	WBGene00006582
0.821403	0.966051	0.744297	0.122955	WBGene00006585
0.963994	0.114779	0.140468	0.695879	WBGene00006589
0.943439	0.601157	0.865393	0.346923	WBGene00006609
1	0.2923	0.329296	0.615514	WBGene00006613
1	0.409798	0.83378	0.307278	WBGene00006622
0.158031	0.709097	0.481826	0.114202	WBGene00006639
0.291666	0.918238	0.517249	0.369917	WBGene00006648
0.958323	0.209104	0.795149	0.299833	WBGene00006652
0.175361	0.364104	0.303054	0.147693	WBGene00006666
0.637348	0.874548	0.557687	0.643314	WBGene00006667
0.929541	0.115872	0.822209	0.946431	WBGene00006668
0.85813	0.13569	0.606059	0.857011	WBGene00006669
0.221999	0.647371	0.720404	0.0843026	WBGene00006677
0.0323118	0.0185012	0.188155	0.438566	WBGene00006684
0.439862	0.55764	0.193626	0.776206	WBGene00006685
0.339378	0.252643	0.593306	0.222499	WBGene00006686
0.624324	0.0265429	0.308448	0.91436	WBGene00006687
0.584527	0.288432	0.208731	0.737612	WBGene00006688
0.196317	0.371655	0.139497	0.851013	WBGene00006692
0.98893	0.324854	0.479372	0.751263	WBGene00006693
0.723363	0.862555	0.648259	0.917914	WBGene00006696
0.326151	0.178201	0.279573	0.773093	WBGene00006714
0.585886	0.205506	0.129987	0.818483	WBGene00006721
0.658941	0.554584	0.64373	0.670056	WBGene00006722
0.434444	0.720559	0.951279	0.764825	WBGene00006723
0.593228	0.384478	0.824574	0.816863	WBGene00006729
0.920367	0.951607	0.907205	0.720601	WBGene00006760
0.575094	0.015386	0.109707	0.693931	WBGene00006770
1	0.568177	0.354743	0.370968	WBGene00006777
0.887473	0.686646	0.859582	0.321561	WBGene00006782
0.33738	0.743278	0.653491	0.231858	WBGene00006786
0.366348	0.141944	0.0759485	0.502192	WBGene00006794
0.800297	0.299813	0.235258	0.730784	WBGene00006795
0.393851	0.560277	0.253041	0.619743	WBGene00006796
0.40527	0.188676	0.506724	0.510756	WBGene00006801
0.741853	0.509754	0.899763	0.705435	WBGene00006803
0.606319	0.684221	0.954285	0.985707	WBGene00006808
0.584572	0.501824	0.751499	0.575452	WBGene00006812
0.78721	0.317801	0.677346	0.389717	WBGene00006815
0.741476	0.396358	0.501276	0.717443	WBGene00006836
0.887332	0.606415	0.814772	0.92164	WBGene00006874
0.177718	0.0188827	0.0393043	0.58417	WBGene00006934
0.475401	0.626108	0.11038	0.727092	WBGene00006935
0.839649	0.259041	0.803068	0.415786	WBGene00006945
0.660927	0.049942	0.272501	0.506307	WBGene00006954
0.7681	0.272096	0.387975	0.882009	WBGene00007017
0.58234	0.237859	0.251961	0.518294	WBGene00007023
0.56811	0.64163	0.240449	0.57822	WBGene00007029
0.625318	0.250376	0.34209	0.682846	WBGene00007049
0.705778	0.455439	0.48365	0.491491	WBGene00007055
1	0.0881124	0.262184	0.728365	WBGene00007070
0.293248	0.695079	0.456869	0.842715	WBGene00007071
1	0.719779	0.535418	0.520234	WBGene00007072
0.157372	0.433963	0.599807	0.105816	WBGene00007073
0.903324	0.372118	0.721638	0.910401	WBGene00007082
0.228398	0.915699	0.434484	0.42245	WBGene00007096
0.497642	0.988647	0.0384897	0.593687	WBGene00007097
0.580885	0.863334	0.371087	0.819125	WBGene00007099
0.682176	0.111238	0.262935	0.854504	WBGene00007100
0.44916	0.366542	0.118724	0.652268	WBGene00007101
0.264179	0.751861	0.612199	0.434324	WBGene00007102
0.53278	0.849792	0.756171	0.886244	WBGene00007103
0.821092	0.0954926	0.688824	0.683572	WBGene00007104
0.685766	0.616987	0.64274	0.618074	WBGene00007117
0.794975	0.0780134	0.231885	0.560826	WBGene00007118
1	0.41973	0.199106	0.66109	WBGene00007119
0.345118	0.307624	0.285307	0.778374	WBGene00007120
0.723186	0.478259	0.776959	0.590376	WBGene00007121
0.381286	0.709759	0.0456899	0.53283	WBGene00007122
0.403433	0.250164	0.0730365	0.574196	WBGene00007124
1	0.0588821	0.120197	0.269097	WBGene00007126
0.456428	0.450089	0.226299	0.766024	WBGene00007140
0.629177	0.121905	0.231964	0.787609	WBGene00007150
0.492494	0.465267	0.0358799	0.473862	WBGene00007153
0.957179	0.730705	0.94132	0.872206	WBGene00007154
0.886136	0.15489	0.566767	0.955161	WBGene00007162
0.432193	0.207548	0.464303	0.256883	WBGene00007165
0.831829	0.0635852	0.268942	0.918844	WBGene00007176
0.814691	0.53637	0.998041	0.720864	WBGene00007230
0.723337	0.129196	0.715506	0.737395	WBGene00007233
0.573684	0.391837	0.831557	0.937994	WBGene00007234
0.134507	0.812259	0.592724	0.123801	WBGene00007235
0.422664	0.931908	0.985168	0.557523	WBGene00007236
0.0941687	0.147756	0.539275	0.104663	WBGene00007237
0.214469	0.682592	0.519877	0.166956	WBGene00007239
0.881934	0.663573	0.860873	0.467294	WBGene00007240
0.38647	0.321003	0.266218	0.88942	WBGene00007281
0.668833	0.306141	0.848441	0.768199	WBGene00007282
0.934075	0.138331	0.617467	0.797089	WBGene00007283
0.21146	0.275172	0.0118262	0.426167	WBGene00007362
0.926066	0.321726	0.124042	0.651824	WBGene00007363
0.578486	0.427092	0.487667	0.897577	WBGene00007365
0.991069	0.78579	0.613168	0.324423	WBGene00007368
0.877358	0.135462	0.491988	0.431696	WBGene00007372
0.735659	0.381674	0.896036	0.861773	WBGene00007381
0.905084	0.136781	0.627514	0.742287	WBGene00007382
0.699577	0.270041	0.136246	0.446595	WBGene00007385
0.675264	0.515264	0.449694	0.393588	WBGene00007386
1	0.977756	0.23851	0.368134	WBGene00007387
0.713993	0.250229	0.634767	0.836643	WBGene00007388
0.0268968	0.347433	0.0535454	0.037102	WBGene00007389
0.485548	0.89418	0.665799	0.851818	WBGene00007390
0.558077	0.195021	0.247052	0.443495	WBGene00007391
0.173295	0.841674	0.476427	0.606516	WBGene00007392
0.518243	0.853455	0.923294	0.350837	WBGene00007393
0.434683	0.634234	0.382864	0.424455	WBGene00007394
0.128514	0.0826248	0.0340339	0.467038	WBGene00007395
0.918718	0.616529	0.494916	0.715685	WBGene00007422
0.974129	0.117752	0.231929	0.650072	WBGene00007424
0.807118	0.0979844	0.304872	0.758149	WBGene00007428
0.539493	0.362716	0.877135	0.891268	WBGene00007429
0.100852	0.00433265	0.0244567	0.21755	WBGene00007430
0.110577	0.108799	0.243612	0.54241	WBGene00007431
0.996443	0.833443	0.419534	0.402866	WBGene00007440
0.660013	0.755778	0.571575	0.744786	WBGene00007534
0.644044	0.743202	0.86147	0.868386	WBGene00007536
0.541912	0.00902614	0.189145	0.513098	WBGene00007541
0.82219	0.0133567	0.396813	0.938857	WBGene00007543
1	0.00505815	0.32086	0.676509	WBGene00007544
0.369831	0.998094	0.502014	0.930389	WBGene00007546
0.611882	0.0804658	0.378206	0.605937	WBGene00007547
0.309391	0.462118	0.896074	0.946596	WBGene00007548
0.486773	0.841938	0.924687	0.276827	WBGene00007549
0.193707	0.345536	0.21793	0.697425	WBGene00007550
0.550824	0.214615	0.342067	0.452983	WBGene00007551
1	0.332776	0.217691	0.753094	WBGene00007552
0.866025	0.920223	0.886121	0.498606	WBGene00007553
0.755509	0.123172	0.352298	0.768252	WBGene00007554
0.980453	0.955483	0.250455	0.905573	WBGene00007565
0.754123	0.29432	0.646112	0.615672	WBGene00007570
0.936106	0.711143	0.883454	0.430602	WBGene00007583
0.81235	0.275801	0.612254	0.802506	WBGene00007584
1	0.921733	0.388131	0.564237	WBGene00007585
0.122397	0.158121	0.0441384	0.240554	WBGene00007586
0.350607	0.112619	0.0742077	0.628516	WBGene00007587
0.302597	0.0211557	0.0944819	0.760974	WBGene00007588
0.933986	0.981577	0.736169	0.788671	WBGene00007589
0.861397	0.502961	0.34776	0.533502	WBGene00007590
0.470308	0.0461904	0.212765	0.74268	WBGene00007604
0.268648	0.329779	0.176989	0.629328	WBGene00007605
1	0.235041	0.487224	0.615329	WBGene00007606
0.601849	0.350208	0.941193	0.593177	WBGene00007609
0.79254	0.271265	0.549709	0.827998	WBGene00007613
0.447628	0.157349	0.57391	0.50472	WBGene00007614
0.991548	0.310405	0.690253	0.839696	WBGene00007615
0.601252	0.323869	0.39962	0.366351	WBGene00007616
1	0.28577	0.255637	0.776078	WBGene00007617
0.675784	0.69235	0.702215	0.418254	WBGene00007675
0.664854	0.942533	0.504638	0.723728	WBGene00007677
0.750594	0.114869	0.568161	0.711446	WBGene00007714
0.801669	0.591036	0.744168	0.176208	WBGene00007716
0.348633	0.206569	0.812596	0.0645627	WBGene00007717
0.491906	0.835917	0.800593	0.665495	WBGene00007718
0.983528	0.732187	0.980224	0.969292	WBGene00007720
0.863029	0.0687487	0.342279	0.918314	WBGene00007722
0.899721	0.243591	0.764216	0.636649	WBGene00007748
0.801795	0.265927	0.524367	0.924348	WBGene00007749
0.900105	0.217903	0.24981	0.723935	WBGene00007753
0.983124	0.583171	0.324638	0.87015	WBGene00007755
0.370945	0.278368	0.077039	0.607964	WBGene00007756
0.832165	0.23336	0.815113	0.902883	WBGene00007757
0.92574	0.701143	0.640833	0.930689	WBGene00007784
0.174135	0.222262	0.0259817	0.120027	WBGene00007785
0.331277	0.666439	0.146749	0.236304	WBGene00007786
0.795244	0.981307	0.513961	0.500976	WBGene00007787
1	0.856033	0.681447	0.708534	WBGene00007797
				WBGene00007798
0.518209	0.080671	0.297567	0.369708	WBGene00007799
0.486958	0.689578	0.0311821	0.976736	WBGene00007807
0.56412	0.266135	0.214515	0.943231	WBGene00007833
0.290924	0.474373	0.247262	0.0458351	WBGene00007835
0.918277	0.179805	0.911065	0.734091	WBGene00007850
0.868854	0.59731	0.810039	0.326451	WBGene00007851
1	0.152167	0.36511	0.470085	WBGene00007862
0.952905	0.290671	0.39068	0.838719	WBGene00007863
0.536277	0.547395	0.275931	0.697532	WBGene00007907
0.958418	0.211405	0.332149	0.921243	WBGene00007908
0.0230528	0.0582501	0.0608056	0.0598031	WBGene00007929
0.209093	0.0946677	0.154578	0.542331	WBGene00007931
0.308156	0.64121	0.733667	0.184499	WBGene00007932
0.903645	0.416622	0.996277	0.53136	WBGene00007946
0.310467	0.459224	0.0456841	0.738429	WBGene00007947
0.907999	0.180458	0.632247	0.978797	WBGene00007948
0.229704	0.40101	0.505446	0.624756	WBGene00007950
0.212424	0.0387207	0.170049	0.140337	WBGene00007951
0.394607	0.0318127	0.16843	0.845865	WBGene00007952
0.578303	0.734386	0.417769	0.95349	WBGene00007953
0.432003	0.836011	0.451782	0.608197	WBGene00008010
0.377336	0.307701	0.855416	0.559476	WBGene00008013
0.774012	0.532778	0.325518	0.930136	WBGene00008014
0.29875	0.161074	0.490594	0.121584	WBGene00008097
0.0948535	0.0546536	0.152488	0.464531	WBGene00008099
0.884717	0.792068	0.887067	0.338934	WBGene00008100
0.296822	0.879602	0.162379	0.375132	WBGene00008101
1	0.0790599	0.777665	0.508591	WBGene00008127
0.600253	0.102507	0.143776	0.672251	WBGene00008141
0.434732	0.0026043	0.171693	0.577064	WBGene00008142
1	0.274175	0.51532	0.708303	WBGene00008143
0.989033	0.771721	0.212581	0.695355	WBGene00008145
0.252567	0.0122318	0.0451425	0.758234	WBGene00008183
0.967443	0.372153	0.46945	0.971466	WBGene00008218
0.677358	0.19549	0.291253	0.564808	WBGene00008219
0.244485	0.39204	0.609268	0.421911	WBGene00008220
0.119185	0.509743	0.0618176	0.119678	WBGene00008221
0.701878	0.640141	0.48264	0.901164	WBGene00008222
0.672434	0.463741	0.370619	0.466345	WBGene00008224
0.96582	0.469167	0.668685	0.705897	WBGene00008225
0.265537	0.467858	0.132428	0.309538	WBGene00008226
0.449877	0.176348	0.908548	0.409337	WBGene00008227
0.593926	0.129544	0.317226	0.315195	WBGene00008228
0.317605	0.838104	0.300385	0.618109	WBGene00008229
0.810729	0.420501	0.502982	0.766368	WBGene00008230
0.227959	0.879857	0.57042	0.289077	WBGene00008232
1	0.168419	0.507644	0.740258	WBGene00008233
0.0956714	0.496449	0.116475	0.0420297	WBGene00008234
0.958359	0.143389	0.420783	0.931935	WBGene00008235
0.306424	0.13099	0.12649	0.467959	WBGene00008236
0.24495	0.865096	0.888173	0.343498	WBGene00008237
0.0721812	0.0837267	0.0392471	0.0976478	WBGene00008238
0.539151	0.937882	0.64152	0.644019	WBGene00008239
0.935882	0.0201249	0.351197	0.89391	WBGene00008244
0.626054	0.00614707	0.169869	0.676671	WBGene00008245
0.231827	0.48989	0.204934	0.294964	WBGene00008246
0.545046	0.270042	0.0450885	0.888853	WBGene00008252
0.378379	0.137348	0.0762727	0.628264	WBGene00008254
0.876398	0.0327838	0.948492	0.279303	WBGene00008255
0.622793	0.838626	0.819364	0.661787	WBGene00008258
0.961994	0.282838	0.465147	0.914069	WBGene00008259
0.466562	0.291888	0.0868111	0.732473	WBGene00008262
0.756228	0.0202406	0.897363	0.360219	WBGene00008265
0.220026	0.0303208	0.0519346	0.621879	WBGene00008266
0.537495	0.620431	0.483343	0.729068	WBGene00008270
0.351403	0.0952751	0.9815	0.278395	WBGene00008296
0.20313	0.0412707	0.116864	0.402887	WBGene00008298
0.869879	0.174247	0.409538	0.798636	WBGene00008299
0.423434	0.744702	0.687722	0.312037	WBGene00008302
0.363758	0.00472085	0.0662568	0.494938	WBGene00008304
0.364367	0.0263768	0.280547	0.890141	WBGene00008307
0.585048	0.722097	0.330276	0.682158	WBGene00008309
0.0260992	0.0220964	0.353845	0.0315376	WBGene00008310
0.733012	0.332689	0.690937	0.536843	WBGene00008320
0.529234	0.973751	0.569381	0.908527	WBGene00008330
0.287427	0.0407338	0.126684	0.697298	WBGene00008331
0.995554	0.420271	0.478521	0.929592	WBGene00008332
0.606355	0.986951	0.374101	0.737471	WBGene00008333
0.0878536	0.277943	0.0661572	0.329425	WBGene00008334
0.399086	0.466986	0.562852	0.16961	WBGene00008335
0.894787	0.847182	0.569254	0.939534	WBGene00008336
0.305761	0.0890151	0.14592	0.390923	WBGene00008338
0.656327	0.686619	0.463867	0.60749	WBGene00008339
0.752502	0.146474	0.171519	0.7607	WBGene00008340
0.79883	0.748833	0.197485	0.727502	WBGene00008341
0.934768	0.625998	0.117748	0.844074	WBGene00008342
0.596467	0.771313	0.844236	0.775494	WBGene00008343
0.86263	0.340636	0.430034	0.58128	WBGene00008344
0.36079	0.0502473	0.514372	0.663751	WBGene00008345
0.603899	0.657686	0.894346	0.737586	WBGene00008346
0.725376	0.109602	0.398937	0.679025	WBGene00008370
0.861415	0.892553	0.655252	0.493411	WBGene00008371
0.108149	0.262401	0.0910478	0.207428	WBGene00008372
0.3285	0.998323	0.181178	0.328704	WBGene00008375
0.51043	0.0816008	0.308426	0.53877	WBGene00008376
0.04167	0.306286	0.0154905	0.125564	WBGene00008377
0.0747511	0.576134	0.0383526	0.147241	WBGene00008378
0.494917	0.282595	0.088615	0.820205	WBGene00008379
0.566526	0.523828	0.349474	0.436332	WBGene00008380
1	0.147677	0.897533	0.115946	WBGene00008388
0.324771	0.66003	0.282331	0.98091	WBGene00008389
0.886008	0.228396	0.793375	0.348995	WBGene00008390
0.854653	0.399132	0.539793	0.651488	WBGene00008392
0.177635	0.365335	0.0239927	0.192817	WBGene00008393
0.525287	0.0506655	0.121026	0.804053	WBGene00008394
0.067062	0.0832332	0.00960341	0.766502	WBGene00008395
0.852801	0.499118	0.527143	0.928445	WBGene00008407
0.529944	0.180892	0.989853	0.296572	WBGene00008408
0.704596	0.782758	0.78757	0.974866	WBGene00008409
0.192422	0.0567109	0.0633291	0.270602	WBGene00008410
0.929198	0.0786603	0.490176	0.89163	WBGene00008441
1	0.394922	0.643572	0.612878	WBGene00008442
0.647511	0.772627	0.574074	0.546423	WBGene00008452
0.239927	0.182572	0.503235	0.155306	WBGene00008453
0.113341	0.0161364	0.352498	0.120894	WBGene00008454
0.295803	0.0143052	0.0925974	0.351732	WBGene00008521
0.709253	0.425908	0.880597	0.0786742	WBGene00008522
0.742614	0.324628	0.492521	0.645811	WBGene00008590
0.670403	0.848772	0.0802521	0.432875	WBGene00008593
0.228299	0.485906	0.716462	0.204631	WBGene00008594
0.536058	0.994846	0.855604	0.987221	WBGene00008595
0.190096	0.217115	0.682137	0.389533	WBGene00008596
0.635137	0.0449146	0.482134	0.336632	WBGene00008628
0.144564	0.485325	0.561766	0.0498877	WBGene00008629
0.828583	0.479842	0.340452	0.435943	WBGene00008634
0.257037	0.248996	0.310296	0.875064	WBGene00008644
0.393939	0.024186	0.0880601	0.57149	WBGene00008645
0.382362	0.208525	0.102841	0.395808	WBGene00008646
0.39834	0.868075	0.241772	0.561534	WBGene00008669
0.520557	0.0556148	0.134908	0.572314	WBGene00008670
0.806689	0.979212	0.751546	0.652127	WBGene00008677
0.734008	0.431089	0.710334	0.605794	WBGene00008724
0.92953	0.409515	0.627538	0.737501	WBGene00008725
0.583492	0.164861	0.201829	0.647795	WBGene00008726
0.523485	0.976399	0.506227	0.0944257	WBGene00008727
1	0.271029	0.502098	0.906404	WBGene00008789
0.985169	0.101879	0.575716	0.905372	WBGene00008793
0.776933	0.260254	0.358649	0.851126	WBGene00008821
0.834306	0.412038	0.518675	0.56518	WBGene00008822
0.354294	0.701675	0.755093	0.511397	WBGene00008823
0.813704	0.21662	0.836365	0.819241	WBGene00008824
1	0.458802	0.560426	0.709263	WBGene00008825
0.503279	0.451926	0.0763034	0.817544	WBGene00008829
0.935009	0.31523	0.825755	0.354656	WBGene00008830
0.11444	0.355189	0.0720879	0.399335	WBGene00008831
0.961431	0.341811	0.42172	0.836287	WBGene00008832
0.873958	0.143581	0.406166	0.62328	WBGene00008848
0.697689	0.698034	0.563544	0.574928	WBGene00008849
0.246921	0.0573064	0.159336	0.453947	WBGene00008851
0.461691	0.470211	0.9693	0.723137	WBGene00008871
0.801728	0.391751	0.616398	0.910513	WBGene00008874
0.424209	0.066194	0.375226	0.607454	WBGene00008892
				WBGene00008900
0.701446	0.0392862	0.301214	0.849823	WBGene00008914
0.962158	0.462975	0.874282	0.890807	WBGene00008915
0.590102	0.0582367	0.247268	0.84287	WBGene00008917
0.106703	0.0492883	0.0581171	0.251991	WBGene00008918
0.135733	0.457807	0.13777	0.156426	WBGene00008919
0.664198	0.471046	0.7581	0.544423	WBGene00008920
0.599369	0.0736972	0.108738	0.63624	WBGene00008921
0.610227	0.0579203	0.145897	0.727085	WBGene00008922
0.908991	0.448376	0.601013	0.833667	WBGene00008923
0.752538	0.0850642	0.317994	0.882115	WBGene00008936
0.332925	0.43346	0.23145	0.729183	WBGene00008945
0.179139	0.498894	0.0659829	0.376523	WBGene00008985
0.294459	0.122446	0.423361	0.591442	WBGene00008986
0.150131	0.808495	0.0460427	0.780978	WBGene00008987
0.381154	0.0356478	0.0924938	0.654299	WBGene00008993
0.164675	0.164613	0.0229526	0.455109	WBGene00008995
0.221613	0.492202	0.548673	0.177979	WBGene00008996
0.499551	0.0291534	0.506934	0.617367	WBGene00008997
0.225528	0.109532	0.0447198	0.786525	WBGene00009016
0.0122583	0.0312805	0.158304	0.0277029	WBGene00009018
0.918983	0.149465	0.62702	0.745679	WBGene00009028
0.717425	0.681614	0.533179	0.269248	WBGene00009029
0.849923	0.15228	0.586155	0.950345	WBGene00009031
0.676395	0.166279	0.52593	0.550275	WBGene00009048
0.992877	0.608583	0.681146	0.917993	WBGene00009049
0.497701	0.320258	0.268524	0.817627	WBGene00009058
0.571231	0.465359	0.232164	0.723285	WBGene00009059
0.640221	0.185596	0.664353	0.237305	WBGene00009060
0.906872	0.364353	0.611842	0.937064	WBGene00009079
0.423182	0.0565067	0.105725	0.470509	WBGene00009081
0.680506	0.208595	0.412819	0.434974	WBGene00009082
0.216093	0.183246	0.0181177	0.241241	WBGene00009084
0.881526	0.360286	0.670133	0.439921	WBGene00009092
0.904717	0.188431	0.61863	0.487974	WBGene00009093
0.468046	0.395949	0.308777	0.638931	WBGene00009094
0.840685	0.0548242	0.257479	0.751893	WBGene00009096
0.623442	0.0448344	0.210963	0.823773	WBGene00009097
0.396577	0.0254013	0.0760307	0.729934	WBGene00009098
0.301825	0.0888359	0.414997	0.0976697	WBGene00009100
0.562923	0.130972	0.275832	0.597462	WBGene00009101
0.0264603	0.308692	0.0374961	0.0391243	WBGene00009102
0.889153	0.239482	0.290303	0.746917	WBGene00009103
0.613839	0.604609	0.345326	0.879765	WBGene00009106
0.014114	0.00261351	0.0509367	0.0050711	WBGene00009109
0.188504	0.0726345	0.0325479	0.258384	WBGene00009110
0.99364	0.588065	0.95707	0.699663	WBGene00009135
0.654916	0.174477	0.428491	0.543817	WBGene00009137
0.935926	0.795831	0.980558	0.791375	WBGene00009138
0.483624	0.153319	0.646478	0.698366	WBGene00009139
0.941738	0.194084	0.681512	0.823191	WBGene00009172
0.548482	0.984675	0.223759	0.445445	WBGene00009200
0.972929	0.0804445	0.577715	0.625277	WBGene00009201
0.612529	0.687058	0.578011	0.916341	WBGene00009221
0.921721	0.572112	0.500879	0.707762	WBGene00009222
0.747314	0.935309	0.858084	0.878017	WBGene00009223
0.735265	0.369135	0.923414	0.816557	WBGene00009224
0.388665	0.31659	0.392607	0.496831	WBGene00009226
0.256177	0.620848	0.27677	0.337976	WBGene00009237
0.0498529	0.191793	0.190008	0.210227	WBGene00009238
0.749945	0.98069	0.812353	0.86436	WBGene00009239
0.199041	0.176608	0.0575872	0.394743	WBGene00009241
0.752366	0.606552	0.653934	0.941281	WBGene00009256
0.779261	0.418856	0.767789	0.833691	WBGene00009289
1	0.0191342	0.327954	0.685749	WBGene00009290
0.198956	0.0840145	0.172227	0.933604	WBGene00009291
0.54836	0.668242	0.726621	0.37284	WBGene00009292
0.329533	0.0824292	0.223659	0.734762	WBGene00009293
0.430715	0.689307	0.0993293	0.760364	WBGene00009294
0.374967	0.791737	0.413458	0.973569	WBGene00009296
0.133082	0.0392756	0.0864933	0.0911944	WBGene00009325
0.166225	0.0222394	0.00727234	0.203731	WBGene00009328
0.454998	0.436146	0.315531	0.474139	WBGene00009329
0.716043	0.155573	0.829864	0.980842	WBGene00009330
0.214333	0.0305469	0.107655	0.235241	WBGene00009331
0.105348	0.117181	0.0175999	0.532046	WBGene00009333
0.0944193	0.0925145	0.678598	0.207402	WBGene00009334
0.827456	0.149806	0.78866	0.544942	WBGene00009335
0.921234	0.358787	0.982607	0.80801	WBGene00009336
0.762766	0.131122	0.460133	0.971987	WBGene00009337
0.254323	0.648169	0.131854	0.913784	WBGene00009340
0.516884	0.841063	0.779208	0.975541	WBGene00009347
0.638419	0.242107	0.517274	0.848205	WBGene00009349
0.190998	0.928883	0.120437	0.428292	WBGene00009350
0.955264	0.465614	0.53183	0.962826	WBGene00009383
1	0.0821223	0.222663	0.647821	WBGene00009384
0.488391	0.214123	0.206117	0.512435	WBGene00009385
0.835093	0.0256034	0.152303	0.895797	WBGene00009386
0.764888	0.841585	0.982997	0.634406	WBGene00009387
0.0447063	0.00955834	0.0263865	0.144558	WBGene00009388
0.464983	0.129205	0.953114	0.792356	WBGene00009389
0.346295	0.353681	0.574604	0.495238	WBGene00009428
0.800578	0.432012	0.3426	0.440801	WBGene00009429
0.257053	0.727723	0.16474	0.177294	WBGene00009430
0.433614	0.250549	0.0299977	0.700181	WBGene00009431
0.536284	0.680896	0.0619821	0.730791	WBGene00009432
0.383844	0.850961	0.597748	0.757585	WBGene00009433
1	0.218443	0.0361476	0.671917	WBGene00009434
0.407818	0.108422	0.615771	0.393687	WBGene00009469
0.84907	0.773073	0.935522	0.871918	WBGene00009470
0.817239	0.559282	0.732654	0.933879	WBGene00009471
0.968397	0.236318	0.723081	0.895208	WBGene00009473
0.542138	0.0380024	0.31406	0.852893	WBGene00009485
0.257109	0.554866	0.0621859	0.790344	WBGene00009488
0.731419	0.342578	0.756387	0.87243	WBGene00009489
0.567035	0.883646	0.266349	0.893149	WBGene00009490
0.0396836	0.0122889	0.0134142	0.1094	WBGene00009528
1	0.290557	0.661047	0.428803	WBGene00009532
1	0.975458	0.181435	0.471884	WBGene00009533
0.669873	0.507889	0.79132	0.296699	WBGene00009534
0.837618	0.032471	0.527809	0.740701	WBGene00009580
0.899876	0.0461685	0.471487	0.594957	WBGene00009581
0.21768	0.251922	0.52219	0.671548	WBGene00009582
0.987826	0.0123422	0.679586	0.545491	WBGene00009583
0.697662	0.0617672	0.163583	0.879171	WBGene00009584
0.0899545	0.308362	0.908205	0.0416709	WBGene00009597
0.809522	0.182544	0.525668	0.949519	WBGene00009605
0.78339	0.38902	0.42047	0.649145	WBGene00009606
0.614711	0.625668	0.702596	0.972914	WBGene00009650
0.688017	0.939943	0.991391	0.951803	WBGene00009651
0.782968	0.143521	0.392468	0.942133	WBGene00009706
0.537321	0.429915	0.92192	0.625123	WBGene00009708
1	0.0685042	0.160653	0.61651	WBGene00009722
0.978608	0.759909	0.940045	0.945996	WBGene00009723
0.919852	0.778417	0.853968	0.741733	WBGene00009724
0.941611	0.246558	0.322028	0.489486	WBGene00009759
0.735985	0.935503	0.477764	0.813257	WBGene00009769
0.522912	0.0723844	0.185981	0.738111	WBGene00009770
0.497214	0.207804	0.194547	0.722583	WBGene00009771
0.404657	0.143544	0.150263	0.623836	WBGene00009772
0.529781	0.434237	0.798811	0.93599	WBGene00009773
0.304355	0.313959	0.155024	0.339078	WBGene00009774
1	0.957009	0.74715	0.738874	WBGene00009776
0.395018	0.570061	0.26393	0.374468	WBGene00009790
0.663495	0.216526	0.608939	0.465841	WBGene00009803
0.896597	0.734597	0.539475	0.488779	WBGene00009804
0.083787	0.000627649	0.0200509	0.350578	WBGene00009807
0.783104	0.277892	0.28584	0.686918	WBGene00009809
0.401118	0.502053	0.384442	0.868787	WBGene00009829
0.914087	0.898628	0.475158	0.931168	WBGene00009830
0.384756	0.327609	0.770311	0.447836	WBGene00009831
0.964479	0.551344	0.795906	0.966657	WBGene00009834
0.986407	0.38146	0.503925	0.970399	WBGene00009846
0.133105	0.0130319	0.0249641	0.403393	WBGene00009848
1	0.456532	0.861305	0.21557	WBGene00009857
0.873782	0.593725	0.359223	0.246101	WBGene00009859
0.212133	0.00381447	0.395494	0.419684	WBGene00009965
0.582267	0.606914	0.842753	0.821427	WBGene00009966
0.129921	0.199785	0.372444	0.0871759	WBGene00009968
1	0.518963	0.218782	0.228044	WBGene00009971
0.902239	0.886109	0.758923	0.884646	WBGene00009973
0.63928	0.109951	0.199214	0.94987	WBGene00009974
0.319025	0.0188511	0.0767152	0.666728	WBGene00009975
0.795001	0.171744	0.895095	0.918366	WBGene00009976
0.813979	0.211238	0.697418	0.591771	WBGene00009977
0.66666	0.175657	0.621254	0.653807	WBGene00009978
0.218672	0.63484	0.132644	0.979308	WBGene00009980
0.13092	0.054727	0.481551	0.163005	WBGene00009981
0.0972266	0.0325712	0.0126535	0.200852	WBGene00009982
0.39952	0.138468	0.201665	0.520824	WBGene00009983
0.167212	0.584413	0.701473	0.741252	WBGene00009984
0.83964	0.52471	0.557687	0.884191	WBGene00009987
0.0304799	0.258322	0.300114	0.0188701	WBGene00009988
0.951042	0.401798	0.709566	0.230769	WBGene00009991
0.927545	0.784361	0.285621	0.317769	WBGene00009992
0.688679	0.576466	0.401366	0.910605	WBGene00009993
0.378821	0.138578	0.257473	0.450504	WBGene00009994
0.00813632	0.00126956	0.00195983	0.0936755	WBGene00009995
0.423387	0.305964	0.101235	0.51817	WBGene00009996
0.8641	0.353624	0.511698	0.661875	WBGene00010000
0.204893	0.0491154	0.104561	0.245004	WBGene00010001
0.516218	0.0542637	0.209978	0.715087	WBGene00010002
0.450301	0.00941907	0.131628	0.565204	WBGene00010006
0.613984	0.280929	0.332104	0.708032	WBGene00010012
0.271415	0.631777	0.894344	0.489891	WBGene00010018
1	0.00341875	0.894025	0.710807	WBGene00010019
0.82159	0.667891	0.994865	0.963286	WBGene00010062
0.516367	0.969159	0.79832	0.825942	WBGene00010063
0.227899	0.716714	0.236674	0.673669	WBGene00010075
0.617868	0.363198	0.141744	0.722746	WBGene00010077
0.84337	0.188451	0.238746	0.746524	WBGene00010079
0.800147	0.302503	0.609524	0.837761	WBGene00010080
0.650037	0.659398	0.653106	0.950677	WBGene00010081
0.886329	0.221371	0.415897	0.873267	WBGene00010082
0.519037	0.306519	0.273751	0.546034	WBGene00010089
0.742285	0.2881	0.685716	0.745791	WBGene00010091
0.994111	0.599963	0.515527	0.658617	WBGene00010092
1	0.0783303	0.159107	0.784082	WBGene00010093
0.872395	0.179842	0.450418	0.253991	WBGene00010094
0.274792	0.0109051	0.0544486	0.420596	WBGene00010096
0.417106	0.0543014	0.201929	0.33628	WBGene00010097
0.425506	0.0354177	0.0309917	0.647591	WBGene00010109
0.388353	0.985044	0.309481	0.617718	WBGene00010143
1	0.700533	0.92315	0.263634	WBGene00010174
0.964698	0.191214	0.180498	0.692519	WBGene00010177
0.789413	0.0203794	0.281432	0.822298	WBGene00010178
0.44169	0.012178	0.144051	0.258285	WBGene00010179
0.880027	0.497011	0.637273	0.861737	WBGene00010181
0.759834	0.699891	0.393955	0.408252	WBGene00010183
				WBGene00010184
0.792098	0.901197	0.6391	0.533527	WBGene00010185
0.789402	0.317158	0.581626	0.555128	WBGene00010187
0.726829	0.233696	0.206421	0.666146	WBGene00010188
0.291409	0.843188	0.0246586	0.774136	WBGene00010189
0.996322	0.0727607	0.0867964	0.867249	WBGene00010191
0.395278	0.111808	0.0679651	0.27487	WBGene00010192
0.626274	0.574024	0.964072	0.94051	WBGene00010204
0.624969	0.300147	0.599851	0.671438	WBGene00010209
0.772208	0.374033	0.436994	0.752236	WBGene00010212
0.538956	0.238314	0.2742	0.7784	WBGene00010214
1	0.939388	0.446378	0.657206	WBGene00010215
0.0377419	0.000285645	0.0211849	0.1097	WBGene00010236
0.559386	0.545739	0.750517	0.955662	WBGene00010238
0.691893	0.375504	0.78405	0.925598	WBGene00010239
0.830661	0.182038	0.883302	0.794824	WBGene00010251
0.862747	0.198444	0.578431	0.79107	WBGene00010254
0.709901	0.853932	0.369453	0.729667	WBGene00010256
0.932758	0.253137	0.166323	0.812373	WBGene00010258
0.76314	0.111225	0.150551	0.940067	WBGene00010259
0.896005	0.613443	0.831769	0.926517	WBGene00010260
0.955706	0.116185	0.287086	0.633059	WBGene00010262
0.90352	0.0410164	0.153394	0.696297	WBGene00010279
0.301118	0.0650573	0.0941922	0.676326	WBGene00010280
0.824559	0.129719	0.308805	0.793303	WBGene00010281
0.358045	0.769343	0.611961	0.963719	WBGene00010282
1	0.135004	0.386323	0.748205	WBGene00010283
0.291734	0.00519157	0.0457609	0.369195	WBGene00010284
0.631466	0.361318	0.260714	0.379794	WBGene00010286
0.0289506	0.314537	0.139083	0.163378	WBGene00010288
0.781613	0.148441	0.377317	0.934637	WBGene00010289
0.368495	0.168825	0.271523	0.804711	WBGene00010290
0.807071	0.301936	0.531598	0.558156	WBGene00010293
0.591059	0.446848	0.655776	0.497172	WBGene00010296
0.402395	0.0748436	0.287195	0.971165	WBGene00010299
0.727434	0.262698	0.809809	0.819217	WBGene00010300
0.799103	0.492496	0.735613	0.287522	WBGene00010375
0.927283	0.187674	0.35967	0.755703	WBGene00010381
0.573341	0.913663	0.471556	0.679049	WBGene00010383
0.0492462	0.000561705	0.00773878	0.13579	WBGene00010385
0.80778	0.938703	0.605229	0.839411	WBGene00010386
0.876527	0.19553	0.485784	0.87429	WBGene00010405
0.39719	0.0310425	0.0534872	0.849304	WBGene00010406
0.63505	0.191086	0.494513	0.822505	WBGene00010407
0.616891	0.0197475	0.434883	0.650811	WBGene00010408
0.72855	0.473334	0.844616	0.661263	WBGene00010418
0.791453	0.354586	0.196653	0.491111	WBGene00010425
0.633197	0.892662	0.377658	0.445816	WBGene00010426
0.480876	0.0552131	0.314949	0.465962	WBGene00010464
0.893325	0.196776	0.536898	0.896819	WBGene00010465
0.819934	0.210771	0.490004	0.666741	WBGene00010468
0.0381602	0.158009	0.181863	0.0499861	WBGene00010470
0.537847	0.0401183	0.858769	0.662535	WBGene00010471
0.821077	0.743306	0.933695	0.177614	WBGene00010472
0.773101	0.368517	0.934728	0.730149	WBGene00010473
0.440785	0.626468	0.839009	0.449286	WBGene00010507
0.737209	0.455616	0.684941	0.763745	WBGene00010510
0.00516496	0.010744	0.0782761	0.0489679	WBGene00010512
0.448171	0.151538	0.126266	0.975253	WBGene00010513
0.32185	0.130068	0.0528024	0.659172	WBGene00010514
0.533406	0.348281	0.0511581	0.899791	WBGene00010515
0.781653	0.070186	0.513164	0.76328	WBGene00010516
0.617661	0.0653632	0.313426	0.811746	WBGene00010524
0.0678302	0.0263568	0.0416507	0.397831	WBGene00010525
1	0.412559	0.733901	0.433424	WBGene00010592
0.605546	0.951249	0.353425	0.281678	WBGene00010593
0.056955	0.135568	0.0393027	0.144142	WBGene00010595
0.494236	0.861333	0.0516364	0.897036	WBGene00010597
1	0.146005	0.875089	0.919379	WBGene00010625
0.283527	0.0237939	0.201056	0.455793	WBGene00010626
0.906742	0.156699	0.852001	0.787395	WBGene00010627
0.704492	0.656681	0.716314	0.858956	WBGene00010628
1	0.41409	0.348781	0.680119	WBGene00010629
0.288058	0.0101775	0.171722	0.66983	WBGene00010630
0.461247	0.0686731	0.0928017	0.726092	WBGene00010631
0.292811	0.0508755	0.177579	0.6063	WBGene00010632
0.181487	0.745141	0.0213744	0.5489	WBGene00010684
0.786056	0.133828	0.339689	0.908334	WBGene00010685
0.810786	0.23096	0.329437	0.64126	WBGene00010687
0.583023	0.414848	0.397261	0.98616	WBGene00010697
0.125369	0.229766	0.110482	0.294013	WBGene00010698
0.657209	0.719954	0.945393	0.760938	WBGene00010699
0.341673	0.164872	0.0965702	0.897089	WBGene00010727
0.940913	0.142712	0.580724	0.635491	WBGene00010728
0.410231	0.248135	0.637866	0.370441	WBGene00010734
0.205706	2.50476e-05	0.124257	0.331108	WBGene00010735
0.530491	0.25383	0.616466	0.695754	WBGene00010736
0.0628056	0.00973525	0.00362628	0.118934	WBGene00010742
0.229416	0.219483	0.385201	0.0278118	WBGene00010744
0.415673	0.436726	0.379131	0.983256	WBGene00010788
				WBGene00010789
0.598957	0.995183	0.379574	0.241596	WBGene00010790
0.137598	0.105346	0.0544519	0.115195	WBGene00010792
0.355014	0.607005	0.31414	0.388681	WBGene00010799
0.303926	0.595379	0.466936	0.657993	WBGene00010803
0.380674	0.0415948	0.663692	0.235003	WBGene00010867
0.260736	0.0195245	0.145719	0.292857	WBGene00010868
0.574138	0.888565	0.585169	0.67243	WBGene00010931
0.820955	0.218646	0.504845	0.854533	WBGene00010933
0.280169	0.0698488	0.0861991	0.384907	WBGene00010976
0.444066	0.876035	0.601769	0.401339	WBGene00010977
0.889	0.178411	0.704011	0.956311	WBGene00010980
0.560854	0.272013	0.159716	0.72319	WBGene00011002
0.54434	0.910192	0.284364	0.818145	WBGene00011003
0.359691	0.669287	0.974379	0.59462	WBGene00011006
0.725399	0.779801	0.234826	0.58509	WBGene00011014
0.727043	0.47764	0.123781	0.723868	WBGene00011015
0.530541	0.447305	0.339534	0.495602	WBGene00011016
0.926423	0.265304	0.871301	0.63361	WBGene00011017
0.48046	0.155376	0.133733	0.966593	WBGene00011087
0.815174	0.555453	0.587379	0.794147	WBGene00011088
0.622814	0.741618	0.385444	0.857721	WBGene00011089
0.222979	0.764244	0.238507	0.896412	WBGene00011090
0.111984	0.00820706	0.319305	0.425271	WBGene00011092
0.301927	0.365114	0.42428	0.553512	WBGene00011093
0.44669	0.875668	0.274099	0.572652	WBGene00011094
0.494353	0.718841	0.453981	0.9254	WBGene00011095
0.87064	0.577964	0.827608	0.654862	WBGene00011097
0.974556	0.508922	0.98762	0.48091	WBGene00011099
0.614792	0.446152	0.697137	0.844802	WBGene00011100
0.975951	0.301323	0.337501	0.772129	WBGene00011132
0.87162	0.137691	0.473693	0.9193	WBGene00011133
0.521075	0.30412	0.870055	0.452301	WBGene00011134
0.00616403	0.0067093	0.00649155	0.0670392	WBGene00011137
0.89358	0.235208	0.352986	0.688401	WBGene00011185
0.232657	0.0159903	0.363176	0.652916	WBGene00011189
0.506998	0.640107	0.0197282	0.355512	WBGene00011190
0.851321	0.399896	0.646646	0.734702	WBGene00011191
0.641816	0.835688	0.667014	0.963668	WBGene00011193
0.79678	0.359415	0.386683	0.622801	WBGene00011194
0.409555	0.863677	0.844292	0.650908	WBGene00011195
				WBGene00011207
0.532821	0.947806	0.955506	0.72273	WBGene00011212
				WBGene00011213
0.429451	0.691183	0.0414498	0.468963	WBGene00011242
0.129257	0.362066	0.823167	0.154404	WBGene00011244
0.603404	0.423583	0.414885	0.623662	WBGene00011247
0.165799	0.247985	0.304328	0.285631	WBGene00011248
0.820747	0.119434	0.999421	0.907027	WBGene00011250
0.06312	0.020832	0.0210211	0.0869451	WBGene00011251
0.384597	0.0518564	0.0438087	0.467652	WBGene00011252
1	0.290113	0.408847	0.63244	WBGene00011253
1	0.126852	0.539796	0.679601	WBGene00011261
0.973193	0.437907	0.834856	0.489245	WBGene00011262
0.923767	0.171029	0.908283	0.609257	WBGene00011263
0.749548	0.862157	0.513329	0.610313	WBGene00011270
0.555957	0.0335737	0.166507	0.826759	WBGene00011283
0.793409	0.0698327	0.859623	0.817866	WBGene00011284
0.185139	0.00587796	0.72292	0.139135	WBGene00011285
0.958043	0.0267979	0.827878	0.62848	WBGene00011286
0.389584	0.325566	0.581085	0.378392	WBGene00011287
0.974709	0.451383	0.815185	0.576466	WBGene00011305
0.784222	0.655565	0.950904	0.910507	WBGene00011306
0.179704	0.435249	0.0426932	0.937316	WBGene00011307
1	0.752172	0.801268	0.75103	WBGene00011308
0.722626	0.143486	0.639522	0.349892	WBGene00011309
0.707598	0.154658	0.286234	0.749729	WBGene00011318
0.920777	0.573198	0.700726	0.484514	WBGene00011319
0.949035	0.562517	0.928563	0.78462	WBGene00011320
0.898411	0.755957	0.0918021	0.407596	WBGene00011321
0.849028	0.261638	0.602845	0.882215	WBGene00011322
0.796539	0.437046	0.277024	0.829389	WBGene00011323
0.609151	0.77448	0.769319	0.927572	WBGene00011324
0.323356	0.448799	0.0847299	0.271745	WBGene00011326
0.0422735	0.0109967	0.0387498	0.0352176	WBGene00011328
1	0.0717297	0.367175	0.787583	WBGene00011329
0.145129	0.697352	0.121562	0.345504	WBGene00011330
0.550573	0.385597	0.244496	0.548473	WBGene00011339
0.237769	0.130723	0.538052	0.270964	WBGene00011340
1	0.17307	0.587531	0.603473	WBGene00011342
0.496432	0.268377	0.131903	0.68772	WBGene00011362
0.576061	0.291968	0.530305	0.838967	WBGene00011364
0.932005	0.494871	0.897855	0.837743	WBGene00011381
0.4965	0.476791	0.737739	0.528804	WBGene00011382
0.283535	0.0211257	0.0281325	0.38373	WBGene00011383
0.409115	0.929438	0.786865	0.210725	WBGene00011391
1	0.0595957	0.132048	0.608475	WBGene00011392
0.441939	0.872579	0.108599	0.911227	WBGene00011393
0.107398	0.978196	0.791049	0.465968	WBGene00011397
0.513205	0.0818316	0.498727	0.274207	WBGene00011404
0.601092	0.0196187	0.256577	0.930981	WBGene00011428
0.591181	0.0190702	0.270919	0.533009	WBGene00011429
0.947624	0.613668	0.825117	0.937997	WBGene00011430
0.442423	0.0628737	0.269939	0.550635	WBGene00011436
0.0131036	6.14302e-05	0.0107647	0.17796	WBGene00011437
0.997707	0.22501	0.433098	0.91936	WBGene00011438
0.817297	0.705974	0.685829	0.585578	WBGene00011439
0.857765	0.103591	0.317514	0.873239	WBGene00011449
0.230272	0.0378052	0.101662	0.543426	WBGene00011450
0.555862	0.325914	0.151545	0.527802	WBGene00011451
0.659987	0.0302878	0.254328	0.81755	WBGene00011452
0.096239	0.048876	0.0391509	0.393405	WBGene00011486
0.490351	0.062951	0.254671	0.524626	WBGene00011487
0.8597	0.163627	0.926311	0.823847	WBGene00011505
0.290488	0.55655	0.448554	0.227217	WBGene00011513
0.64455	0.0641171	0.543886	0.644593	WBGene00011514
0.492422	0.901632	0.178954	0.369653	WBGene00011517
0.889827	0.451444	0.420364	0.880803	WBGene00011520
0.316188	0.011322	0.122264	0.413421	WBGene00011535
0.30557	0.0225379	0.0820159	0.403203	WBGene00011536
0.376724	0.0205131	0.115089	0.418958	WBGene00011537
0.196665	0.605186	0.716156	0.133273	WBGene00011538
0.0457463	0.223939	0.0635994	0.997273	WBGene00011540
0.597237	0.543106	0.196758	0.655807	WBGene00011543
0.627324	0.614269	0.5666	0.452205	WBGene00011571
0.182798	0.832952	0.143591	0.682338	WBGene00011573
0.0521386	0.0381078	0.106355	0.683277	WBGene00011575
0.473729	0.483634	0.128688	0.537303	WBGene00011576
0.893051	0.21394	0.164715	0.877137	WBGene00011587
0.706249	0.321596	0.359228	0.63225	WBGene00011589
0.214309	0.0453691	0.0901449	0.245813	WBGene00011590
0.854651	0.00874672	0.797601	0.558151	WBGene00011591
0.785736	0.747364	0.808148	0.969276	WBGene00011592
0.794927	0.100691	0.325409	0.676397	WBGene00011617
0.347311	0.0206551	0.0579088	0.43006	WBGene00011625
0.152308	0.0530685	0.0154059	0.339412	WBGene00011647
0.769818	0.636744	0.687713	0.728532	WBGene00011648
				WBGene00011668
0.257098	0.649824	0.951007	0.51739	WBGene00011670
0.809849	0.815606	0.782891	0.82233	WBGene00011687
0.586115	0.287642	0.930039	0.783711	WBGene00011688
0.127137	0.00925589	0.0894462	0.406994	WBGene00011689
0.657088	0.640478	0.350591	0.811494	WBGene00011691
0.17972	0.517358	0.210318	0.249599	WBGene00011692
0.340207	0.871071	0.143543	0.901623	WBGene00011694
0.405973	0.0176137	0.095981	0.590337	WBGene00011696
0.807432	0.0888481	0.947499	0.929282	WBGene00011705
0.980188	0.397201	0.894317	0.99029	WBGene00011713
0.290572	0.719013	0.644306	0.364655	WBGene00011752
0.683658	0.703749	0.896788	0.588027	WBGene00011753
0.164965	0.0402047	0.088846	0.320233	WBGene00011793
0.842134	0.137315	0.233483	0.728889	WBGene00011794
0.840124	0.327966	0.483311	0.857351	WBGene00011795
0.60813	0.0626115	0.238991	0.984626	WBGene00011796
0.954335	0.473303	0.980516	0.671328	WBGene00011798
0.845809	0.420462	0.330389	0.725236	WBGene00011799
0.798003	0.420042	0.690613	0.38998	WBGene00011800
0.542632	0.758066	0.629876	0.64908	WBGene00011801
0.311889	0.0244548	0.253726	0.973206	WBGene00011802
0.847166	0.0153051	0.844286	0.818591	WBGene00011830
0.299337	0.501372	0.0794069	0.617053	WBGene00011831
0.296255	0.611346	0.126309	0.707002	WBGene00011832
0.601749	0.908723	0.750402	0.968005	WBGene00011833
0.920488	0.359997	0.657697	0.647834	WBGene00011834
0.699973	0.0690912	0.301067	0.985186	WBGene00011835
0.235808	0.634717	0.831654	0.114771	WBGene00011836
0.212278	0.242276	0.107138	0.304683	WBGene00011838
0.808715	0.34908	0.921297	0.891942	WBGene00011839
0.702365	0.493318	0.554373	0.823798	WBGene00011850
0.6801	0.255392	0.589973	0.571887	WBGene00011852
1	0.224512	0.567187	0.75638	WBGene00011854
0.556126	0.320638	0.32352	0.365898	WBGene00011890
0.177194	0.152951	0.0984497	0.532513	WBGene00011891
0.779522	0.831274	0.794722	0.79365	WBGene00011892
0.249839	0.88701	0.480848	0.589515	WBGene00011893
0.705013	0.383019	0.204875	0.635817	WBGene00011894
0.157167	0.0124619	0.0817912	0.24726	WBGene00011895
1	0.148432	0.221136	0.541676	WBGene00011897
0.975871	0.640465	0.472704	0.89604	WBGene00011898
0.854095	0.264422	0.924929	0.844763	WBGene00011930
1	0.229296	0.276515	0.432841	WBGene00011932
0.124054	0.645723	0.797665	0.00965154	WBGene00012019
0.766016	0.403235	0.777088	0.888383	WBGene00012020
0.542895	0.464855	0.781999	0.569965	WBGene00012021
0.602443	0.718181	0.938817	0.707161	WBGene00012058
0.235116	0.870311	0.632789	0.154517	WBGene00012070
0.23629	0.0481753	0.111395	0.227923	WBGene00012100
0.131895	0.045294	0.0608496	0.330433	WBGene00012101
0.720457	0.199392	0.253593	0.870646	WBGene00012117
0.499305	0.575392	0.373643	0.242767	WBGene00012142
0.267502	0.0276977	0.0971041	0.354446	WBGene00012143
0.695509	0.977707	0.243157	0.804452	WBGene00012144
0.82522	0.372482	0.418635	0.658682	WBGene00012145
0.395615	0.011713	0.213839	0.836781	WBGene00012152
0.125181	0.16503	0.0316424	0.442225	WBGene00012184
0.111796	0.335154	0.064673	0.327643	WBGene00012185
0.872507	0.414381	0.569889	0.657431	WBGene00012186
0.324025	0.0780634	0.106596	0.429597	WBGene00012243
1	0.726211	0.534258	0.576168	WBGene00012244
0.261145	0.273757	0.0526642	0.378938	WBGene00012245
0.914147	0.257756	0.925557	0.909995	WBGene00012247
0.216306	0.246616	0.0144925	0.199867	WBGene00012251
0.0248352	0.004921	0.00354179	0.334051	WBGene00012252
0.532717	0.882675	0.425105	0.842641	WBGene00012253
0.809802	0.705969	0.962524	0.724171	WBGene00012276
1	0.815575	0.341386	0.645571	WBGene00012277
0.63647	0.139322	0.776574	0.69355	WBGene00012279
0.70903	0.381458	0.594631	0.866847	WBGene00012280
0.794237	0.220289	0.895591	0.830027	WBGene00012282
0.172734	0.0718816	0.0221201	0.687246	WBGene00012291
0.402523	0.098006	0.134859	0.799428	WBGene00012293
0.356062	0.847186	0.331235	0.924454	WBGene00012308
0.788328	0.65984	0.842262	0.361275	WBGene00012315
0.910876	0.090941	0.278337	0.493631	WBGene00012316
0.279314	0.00989383	0.0509069	0.545755	WBGene00012319
0.335418	0.0501415	0.178947	0.942603	WBGene00012337
0.835026	0.25755	0.743169	0.864989	WBGene00012339
0.744909	0.223481	0.14485	0.931817	WBGene00012347
0.373626	0.142093	0.543551	0.234815	WBGene00012348
0.372419	0.670306	0.285077	0.624373	WBGene00012364
0.0407925	0.0639438	0.470072	0.0382772	WBGene00012381
0.745494	0.377389	0.875275	0.360562	WBGene00012398
0.825766	0.74703	0.486882	0.932054	WBGene00012399
0.702776	0.384408	0.739761	0.680516	WBGene00012402
0.193767	0.283891	0.738536	0.547104	WBGene00012404
0.781839	0.492792	0.79731	0.960028	WBGene00012405
0.942351	0.705023	0.744286	0.741789	WBGene00012446
0.628429	0.512386	0.367419	0.237244	WBGene00012449
0.611106	0.116052	0.904025	0.640757	WBGene00012452
0.358355	0.257263	0.250791	0.274175	WBGene00012491
0.310654	0.178665	0.535425	0.333882	WBGene00012492
0.93831	0.984254	0.676187	0.215165	WBGene00012494
0.918978	0.174355	0.236293	0.735749	WBGene00012522
0.561293	0.0344475	0.170396	0.866616	WBGene00012524
0.109766	0.0349025	0.123874	0.537381	WBGene00012526
1	0.405955	0.360484	0.928082	WBGene00012527
0.291525	0.0370747	0.0765105	0.419117	WBGene00012528
0.516601	0.591075	0.239477	0.658908	WBGene00012529
0.313764	0.418712	0.00877242	0.795348	WBGene00012530
0.547821	0.866817	0.78324	0.638455	WBGene00012531
0.701911	0.267502	0.539544	0.891775	WBGene00012532
0.693288	0.0586321	0.834859	0.563396	WBGene00012533
0.765561	0.190119	0.901621	0.671736	WBGene00012562
0.652972	0.979837	0.371729	0.539051	WBGene00012564
0.303336	0.69956	0.589602	0.563017	WBGene00012565
0.410981	0.231306	0.835086	0.578657	WBGene00012566
0.602301	0.775931	0.936404	0.468801	WBGene00012567
0.52669	0.40929	0.87037	0.405528	WBGene00012568
0.887663	0.323613	0.921396	0.810828	WBGene00012569
0.599609	0.778894	0.852409	0.775964	WBGene00012615
0.628377	0.665394	0.386479	0.901966	WBGene00012623
0.853061	0.806201	0.774375	0.555454	WBGene00012624
0.0793854	0.00224146	0.0811145	0.178772	WBGene00012626
0.761833	0.0715896	0.181053	0.773586	WBGene00012627
0.325784	0.93074	0.939229	0.634047	WBGene00012628
0.417779	0.358836	0.221613	0.689438	WBGene00012629
0.901891	0.757325	0.760814	0.520092	WBGene00012632
0.954168	0.794837	0.288512	0.39165	WBGene00012634
0.481156	0.563061	0.920256	0.902359	WBGene00012664
0.648364	0.208401	0.919228	0.291282	WBGene00012665
0.499671	0.788674	0.552649	0.898861	WBGene00012666
0.512768	0.456725	0.694041	0.731499	WBGene00012668
0.235561	0.753385	0.297349	0.562748	WBGene00012669
0.944925	0.73785	0.371042	0.65575	WBGene00012671
0.686899	0.238288	0.962597	0.865497	WBGene00012672
0.350992	0.482342	0.503914	0.121348	WBGene00012673
0.745664	0.211361	0.621688	0.631372	WBGene00012674
1	0.700414	0.50132	0.325748	WBGene00012675
0.21872	0.441558	0.190305	0.74114	WBGene00012676
1	0.477114	0.859351	0.752435	WBGene00012678
0.856462	0.109909	0.614226	0.682203	WBGene00012679
0.828143	0.773523	0.912645	0.810101	WBGene00012680
0.760684	0.385533	0.490043	0.787828	WBGene00012684
0.189211	0.209691	0.160942	0.364893	WBGene00012686
0.949948	0.122945	0.678555	0.767734	WBGene00012689
0.770436	0.552577	0.655035	0.712941	WBGene00012690
0.668497	0.946084	0.131612	0.961466	WBGene00012692
0.894015	0.26438	0.923305	0.601119	WBGene00012693
1	0.826553	0.803792	0.566918	WBGene00012694
1	0.364549	0.539693	0.881627	WBGene00012695
0.16565	0.00991607	0.0403295	0.359723	WBGene00012696
0.658117	0.12343	0.884649	0.890414	WBGene00012697
0.935019	0.67215	0.661077	0.625759	WBGene00012698
0.742524	0.390369	0.78841	0.982369	WBGene00012699
0.438194	0.760101	0.278784	0.378464	WBGene00012700
0.158968	0.180437	0.0483554	0.333279	WBGene00012701
0.242112	0.0764224	0.23248	0.514312	WBGene00012702
0.884696	0.995102	0.699388	0.701988	WBGene00012703
0.684802	0.167769	0.700794	0.626523	WBGene00012741
0.571454	0.959877	0.718738	0.703797	WBGene00012776
0.786129	0.967191	0.232062	0.661507	WBGene00012777
0.877627	0.463123	0.757453	0.763913	WBGene00012778
0.617854	0.0924517	0.755125	0.445096	WBGene00012779
0.875009	0.022624	0.761802	0.696784	WBGene00012780
0.966859	0.222051	0.648795	0.990053	WBGene00012809
1	0.606873	0.370306	0.0865211	WBGene00012810
0.287683	0.45065	0.555549	0.938611	WBGene00012811
0.374559	0.435556	0.0719054	0.967181	WBGene00012812
1	0.07121	0.689385	0.652557	WBGene00012813
0.407582	0.043754	0.33509	0.447896	WBGene00012814
1	0.286747	0.79947	0.931032	WBGene00012821
0.566667	0.601229	0.4832	0.397745	WBGene00012825
0.8607	0.134396	0.364788	0.999346	WBGene00012827
1	0.521803	0.900892	0.519448	WBGene00012828
0.298152	0.686148	0.41609	0.452267	WBGene00012829
0.127281	0.0154414	0.0546903	0.583417	WBGene00012830
0.576777	0.0273003	0.195873	0.998235	WBGene00012831
0.450199	0.0748023	0.176984	0.917827	WBGene00012833
0.640984	0.654446	0.485461	0.663475	WBGene00012834
0.793916	0.453401	0.587507	0.48985	WBGene00012835
0.192242	0.0299164	0.180043	0.141982	WBGene00012840
0.898163	0.684317	0.304515	0.578228	WBGene00012848
0.360918	0.578258	0.19005	0.776035	WBGene00012850
0.121182	0.0154465	0.041375	0.162767	WBGene00012853
0.689974	0.249258	0.9821	0.746198	WBGene00012854
0.984176	0.273552	0.434434	0.96364	WBGene00012855
0.661694	0.0574186	0.0877833	0.975249	WBGene00012857
0.384175	0.0124236	0.255703	0.959331	WBGene00013024
0.833775	0.639533	0.733069	0.977679	WBGene00013025
1	0.903543	0.511734	0.691501	WBGene00013026
0.437011	0.189194	0.153866	0.425558	WBGene00013046
0.65435	0.668109	0.99214	0.298841	WBGene00013048
0.777421	0.396929	0.63439	0.779605	WBGene00013052
1	0.187438	0.295411	0.812965	WBGene00013053
0.622097	0.166047	0.124338	0.609089	WBGene00013055
0.394444	0.403032	0.992397	0.436404	WBGene00013068
0.958252	0.561408	0.405175	0.995532	WBGene00013069
0.75589	0.315796	0.655726	0.43037	WBGene00013073
0.714741	0.229554	0.290125	0.120993	WBGene00013074
0.579807	0.0409081	0.320808	0.393341	WBGene00013075
0.0595827	0.371425	0.0200135	0.843305	WBGene00013077
0.188968	0.279513	0.0928039	0.558899	WBGene00013078
0.560086	0.164614	0.582697	0.731526	WBGene00013079
0.538347	0.704347	0.600663	0.989578	WBGene00013080
0.0131058	0.0359522	0.0542023	0.161836	WBGene00013081
0.391677	0.45463	0.453951	0.279368	WBGene00013082
0.767426	0.38568	0.678564	0.3268	WBGene00013083
1	0.0708152	0.190034	0.949758	WBGene00013339
1	0.185846	0.558019	0.849804	WBGene00013340
0.310297	0.0393053	0.170271	0.858411	WBGene00013343
0.311237	0.0421114	0.400471	0.873073	WBGene00013344
0.120642	0.145558	0.267157	0.177183	WBGene00013345
0.833209	0.974267	0.421253	0.746398	WBGene00013347
0.253381	0.08536	0.829289	0.278339	WBGene00013348
0.301433	0.470529	0.414944	0.595756	WBGene00013349
0.838187	0.323952	0.475376	0.907327	WBGene00013350
0.409957	0.0463123	0.154857	0.670934	WBGene00013352
0.479821	0.0132286	0.112238	0.682103	WBGene00013353
0.431479	0.015511	0.117663	0.943804	WBGene00013354
0.0524108	0.000580016	0.0257302	0.298662	WBGene00013355
0.311577	0.770978	0.803208	0.713385	WBGene00013357
0.193697	0.30542	0.0742044	0.374657	WBGene00013358
0.854231	0.827146	0.803163	0.768534	WBGene00013359
0.10151	0.436032	0.042305	0.407217	WBGene00013360
0.484362	0.679695	0.59816	0.521175	WBGene00013361
0.84008	0.0261856	0.361562	0.406701	WBGene00013362
0.229679	0.134879	0.647125	0.263644	WBGene00013364
0.391197	0.981224	0.127063	0.826913	WBGene00013365
0.822388	0.593623	0.35679	0.683085	WBGene00013366
0.327736	0.96032	0.819694	0.27361	WBGene00013479
0.278547	0.836396	0.571393	0.725474	WBGene00013481
0.998681	0.365354	0.495232	0.852972	WBGene00013482
1	0.142256	0.230607	0.928621	WBGene00013484
0.922602	0.398666	0.545655	0.471897	WBGene00013485
0.170727	0.728597	0.454211	0.994754	WBGene00013489
0.812892	0.530969	0.584213	0.295702	WBGene00013492
0.853073	0.222236	0.382283	0.912091	WBGene00013495
1	0.897837	0.944035	0.523928	WBGene00013567
0.324268	0.209751	0.183429	0.931558	WBGene00013568
0.143626	0.263012	0.212057	0.147737	WBGene00013569
0.907033	0.790326	0.749377	0.850301	WBGene00013584
0.0135594	0.764827	0.019784	0.140952	WBGene00013585
0.959218	0.515556	0.490596	0.998528	WBGene00013586
0.399124	0.545835	0.733022	0.595815	WBGene00013587
0.529573	0.0269231	0.415099	0.725224	WBGene00013588
0.953323	0.00770429	0.349023	0.614811	WBGene00013606
0.936412	0.845595	0.7494	0.968003	WBGene00013623
0.139361	0.029964	0.0023869	0.216412	WBGene00013746
0.987696	0.199025	0.582496	0.987272	WBGene00013747
0.440914	0.0535961	0.17861	0.809147	WBGene00013748
0.0336437	0.0127486	0.03549	0.283544	WBGene00013751
0.601974	0.186169	0.288168	0.885276	WBGene00013752
0.22471	0.265908	0.308314	0.64273	WBGene00013755
0.964482	0.568967	0.813622	0.438197	WBGene00013756
0.153254	0.0911902	0.221494	0.542659	WBGene00013758
0.783322	0.0443841	0.712205	0.758415	WBGene00013765
0.550936	0.467328	0.384302	0.99956	WBGene00013766
0.0339144	0.0116252	0.0161265	0.40151	WBGene00013768
0.799443	0.383996	0.706823	0.827278	WBGene00013771
0.368097	0.409771	0.18636	0.894388	WBGene00013819
0.988145	0.682948	0.611545	0.393911	WBGene00013822
0.991873	0.285753	0.74888	0.821278	WBGene00013824
0.273921	0.580251	0.10917	0.83982	WBGene00013835
0.673544	0.034484	0.131034	0.997947	WBGene00013853
0.916013	0.35602	0.65124	0.781291	WBGene00013854
0.295083	0.920414	0.954638	0.209016	WBGene00013855
0.691377	0.117678	0.243456	0.690643	WBGene00013862
0.384575	0.55651	0.173582	0.406731	WBGene00013863
0.571109	0.111218	0.623292	0.826474	WBGene00013874
0.391168	0.395777	0.286947	0.776235	WBGene00013875
0.810941	0.479265	0.899755	0.710947	WBGene00013876
0.557962	0.0250988	0.0736225	0.797727	WBGene00013877
0.451165	0.0271851	0.107046	0.764434	WBGene00013878
0.908293	0.0733803	0.533365	0.922223	WBGene00013879
0.606013	0.900333	0.629278	0.999151	WBGene00013883
0.146054	0.954673	0.207572	0.894486	WBGene00013884
0.977981	0.251182	0.470052	0.722443	WBGene00013886
0.492279	0.120172	0.139565	0.402176	WBGene00013896
0.849265	0.990058	0.736305	0.93016	WBGene00013898
0.883471	0.3682	0.83327	0.981887	WBGene00013899
0.355574	0.842077	0.0855562	0.596401	WBGene00013900
0.163187	0.34404	0.0683656	0.585867	WBGene00013901
0.966779	0.201734	0.496799	0.704568	WBGene00013902
0.98104	0.712308	0.482229	0.964052	WBGene00013904
0.50551	0.40029	0.334034	0.99218	WBGene00013905
0.274476	0.317627	0.20587	0.650732	WBGene00013906
0.825913	0.326682	0.89759	0.728838	WBGene00013946
0.875409	0.895033	0.723184	0.395091	WBGene00013947
0.377094	0.0546375	0.299894	0.628788	WBGene00013949
0.423323	0.129939	0.325046	0.194129	WBGene00013950
0.576661	0.175619	0.299825	0.658197	WBGene00013951
0.356479	0.00422366	0.124826	0.496101	WBGene00013962
0.348141	0.720366	0.0977535	0.743044	WBGene00013963
0.667819	0.908863	0.210651	0.611793	WBGene00013964
0.608566	0.818255	0.396196	0.260436	WBGene00013965
0.762464	0.911863	0.936416	0.938472	WBGene00013966
0.223345	0.239365	0.135383	0.344881	WBGene00013967
0.608444	0.179886	0.704135	0.848285	WBGene00013968
0.688443	0.0758854	0.324915	0.966038	WBGene00014098
0.547567	0.738832	0.976758	0.980579	WBGene00014099
0.219884	0.840807	0.330884	0.508256	WBGene00014106
0.102653	0.412857	0.0322723	0.963486	WBGene00014108
0.314382	0.181435	0.52075	0.197564	WBGene00014109
0.156044	0.807188	0.183449	0.179765	WBGene00014111
0.742211	0.315335	0.698737	0.257835	WBGene00014112
1	0.232561	0.250275	0.85726	WBGene00014113
0.281782	0.0127113	0.0348741	0.555852	WBGene00014114
0.0527985	0.0688738	0.0300093	0.186909	WBGene00014123
0.852625	0.23713	0.296797	0.665126	WBGene00014124
0.353954	0.00951182	0.208673	0.297038	WBGene00014125
0.541538	0.142723	0.500993	0.815447	WBGene00014194
0.206277	0.0574016	0.102544	0.337472	WBGene00014300
0.922829	0.244208	0.336698	0.61858	WBGene00014562
0.719775	0.811415	0.526437	0.794607	WBGene00014643
0.98408	0.608298	0.506533	0.716597	WBGene00014822
0.0545309	0.299839	0.0217987	0.657045	WBGene00014826
0.585689	0.597278	0.74179	0.679447	WBGene00014836
0.581605	0.486794	0.714296	0.739489	WBGene00014933
0.91056	0.31905	0.792208	0.685404	WBGene00015040
0.893203	0.375337	0.570225	0.503497	WBGene00015041
0.549087	0.835406	0.72303	0.222655	WBGene00015043
0.745631	0.546354	0.893441	0.656217	WBGene00015044
0.948552	0.932232	0.8096	0.482114	WBGene00015045
0.990046	0.819744	0.942911	0.876956	WBGene00015046
0.204809	0.193732	0.512431	0.208576	WBGene00015053
0.367091	0.230028	0.208493	0.270173	WBGene00015055
0.288903	0.199598	0.147446	0.592624	WBGene00015056
0.836746	0.162054	0.970739	0.691204	WBGene00015057
0.49716	0.973437	0.572322	0.252978	WBGene00015067
0.748445	0.571874	0.509017	0.930155	WBGene00015073
0.940437	0.420829	0.877784	0.762625	WBGene00015074
0.5807	0.99076	0.941646	0.614214	WBGene00015075
0.351198	0.109982	0.282189	0.566738	WBGene00015076
0.861576	0.558107	0.973631	0.747206	WBGene00015218
0.59007	0.487261	0.144831	0.623537	WBGene00015219
0.913761	0.128405	0.900975	0.744042	WBGene00015220
0.929441	0.9048	0.682469	0.917804	WBGene00015223
0.880446	0.53722	0.872829	0.754148	WBGene00015227
0.54953	0.1531	0.354218	0.793863	WBGene00015258
0.216903	0.0294172	0.0971869	0.333328	WBGene00015339
0.276636	0.0275405	0.110275	0.415493	WBGene00015340
0.869953	0.0332332	0.914455	0.949029	WBGene00015344
0.993606	0.0176027	0.726598	0.829018	WBGene00015359
0.834845	0.0752615	0.494914	0.416368	WBGene00015362
0.332378	0.203449	0.579216	0.633174	WBGene00015369
0.284918	0.620019	0.738184	0.259363	WBGene00015371
0.284163	0.335529	0.561202	0.522841	WBGene00015393
0.164758	0.0415648	0.189261	0.399641	WBGene00015400
0.289731	0.307418	0.119225	0.982626	WBGene00015402
0.783259	0.390257	0.558679	0.949089	WBGene00015422
1	0.319953	0.311194	0.652588	WBGene00015423
0.328098	0.21515	0.0891758	0.55349	WBGene00015425
0.342676	0.915183	0.987848	0.321491	WBGene00015427
0.399992	0.651244	0.192318	0.989013	WBGene00015449
0.502231	0.601745	0.274488	0.335661	WBGene00015450
1	0.331897	0.155544	0.614492	WBGene00015451
0.704907	0.75223	0.711367	0.380349	WBGene00015460
0.454	0.381282	0.209958	0.432893	WBGene00015461
1	0.236602	0.170438	0.767382	WBGene00015462
0.896441	0.3733	0.658062	0.924653	WBGene00015463
0.289504	0.711352	0.0777602	0.899171	WBGene00015464
0.903505	0.190738	0.403541	0.173584	WBGene00015465
0.756664	0.0509999	0.370229	0.689454	WBGene00015466
0.500007	0.154339	0.703076	0.89471	WBGene00015577
0.517343	0.755423	0.453481	0.41723	WBGene00015592
0.784618	0.0829381	0.585036	0.787119	WBGene00015660
0.836202	0.12863	0.401876	0.861895	WBGene00015661
0.20448	0.960395	0.112768	0.156317	WBGene00015670
0.404168	0.0120075	0.0553598	0.536534	WBGene00015671
0.648402	0.0720595	0.219359	0.866407	WBGene00015677
0.719989	0.930495	0.423504	0.330771	WBGene00015678
0.532926	0.625208	0.330779	0.702811	WBGene00015683
0.947971	0.489917	0.873962	0.796154	WBGene00015684
0.49225	0.0105407	0.194886	0.563624	WBGene00015705
0.231174	0.939155	0.472312	0.187884	WBGene00015706
0.522028	0.260501	0.464997	0.774704	WBGene00015709
0.0504971	0.168675	0.23441	0.0435571	WBGene00015710
0.919093	0.511801	0.917719	0.596679	WBGene00015739
0.215998	0.0114574	0.027405	0.382097	WBGene00015741
0.991398	0.391051	0.754746	0.930334	WBGene00015742
0.311109	0.00787817	0.0743675	0.830273	WBGene00015743
0.345381	0.747585	0.277838	0.305899	WBGene00015744
0.742573	0.239236	0.320933	0.911719	WBGene00015745
0.749666	0.697888	0.543513	0.53832	WBGene00015746
0.10588	0.395335	0.227819	0.00773118	WBGene00015756
0.832739	0.508721	0.96433	0.148745	WBGene00015759
0.866839	0.254907	0.579422	0.70749	WBGene00015765
0.431899	0.380957	0.0872173	0.706991	WBGene00015766
0.514597	0.949902	0.513914	0.909402	WBGene00015767
1	0.137078	0.809035	0.174078	WBGene00015768
1	0.295408	0.807999	0.64814	WBGene00015769
0.242329	0.0336805	0.27679	0.288101	WBGene00015857
0.870532	0.814335	0.156905	0.336288	WBGene00015859
0.623574	0.346545	0.0711872	0.736133	WBGene00015860
0.314101	0.78052	0.57495	0.956474	WBGene00015861
0.366952	0.267392	0.00700937	0.634168	WBGene00015897
0.947092	0.607226	0.536318	0.669131	WBGene00015899
0.759049	0.504675	0.852758	0.901779	WBGene00015903
0.367133	0.699991	0.620041	0.845587	WBGene00015905
0.712396	0.760681	0.838836	0.591822	WBGene00015965
0.226123	0.125429	0.683979	0.836874	WBGene00015968
0.918738	0.0996597	0.654395	0.390992	WBGene00015969
0.291622	0.00199135	0.145931	0.849119	WBGene00015980
0.473659	0.954468	0.448604	0.974929	WBGene00015981
0.178772	0.654275	0.867228	0.28725	WBGene00015982
0.997193	0.118694	0.689064	0.852649	WBGene00015987
0.704439	0.0884829	0.743935	0.752301	WBGene00016044
0.518635	0.0692098	0.161674	0.594026	WBGene00016045
0.557184	0.995573	0.109648	0.900848	WBGene00016046
0.0972176	0.226375	0.0271542	0.0402922	WBGene00016048
0.486214	0.279249	0.998319	0.441987	WBGene00016052
0.861444	0.222742	0.404105	0.759308	WBGene00016059
0.44702	0.0242893	0.072678	0.862347	WBGene00016060
0.616035	0.680116	0.65462	0.805884	WBGene00016061
0.873	0.835858	0.916461	0.50995	WBGene00016062
0.478145	0.422143	0.82806	0.617762	WBGene00016081
0.889407	0.215944	0.709387	0.683552	WBGene00016093
0.876292	0.561479	0.802832	0.907948	WBGene00016094
0.119293	0.226417	0.0817204	0.115573	WBGene00016095
0.798108	0.133252	0.456131	0.583943	WBGene00016097
0.420847	0.562139	0.367294	0.875055	WBGene00016099
0.0352919	0.0508087	0.00896295	0.120208	WBGene00016101
0.203202	0.0125618	0.0745323	0.29845	WBGene00016146
0.549558	0.295004	0.251151	0.515754	WBGene00016147
0.425617	0.514448	0.377505	0.472364	WBGene00016148
0.444772	0.148696	0.266691	0.736561	WBGene00016150
0.786083	0.580539	0.253679	0.471355	WBGene00016234
0.837353	0.184139	0.698092	0.931783	WBGene00016281
1	0.340983	0.502199	0.907585	WBGene00016282
0.344894	0.313792	0.13696	0.64975	WBGene00016283
0.230986	0.891581	0.53403	0.560528	WBGene00016360
0.462761	0.979592	0.482091	0.849861	WBGene00016361
0.183005	0.0385651	0.0600396	0.460973	WBGene00016362
0.659378	0.176382	0.295357	0.624335	WBGene00016363
0.79231	0.502515	0.694038	0.650253	WBGene00016364
0.544045	0.496241	0.887644	0.373991	WBGene00016365
0.470355	0.880217	0.836439	0.435558	WBGene00016366
0.400348	0.93548	0.425427	0.175534	WBGene00016367
0.94618	0.468008	0.251872	0.650128	WBGene00016368
0.136229	0.00229706	0.262715	0.248655	WBGene00016428
0.965793	0.303045	0.566649	0.824392	WBGene00016429
0.776113	0.949183	0.655987	0.739965	WBGene00016431
0.506843	0.865803	0.305854	0.297885	WBGene00016474
0.0510545	0.610437	0.175786	0.0558441	WBGene00016481
				WBGene00016483
0.785868	0.344108	0.211202	0.820891	WBGene00016495
0.900898	0.658969	0.722299	0.816299	WBGene00016496
0.390614	0.725411	0.603626	0.638535	WBGene00016499
0.60849	0.524091	0.558909	0.583785	WBGene00016500
0.793896	0.35581	0.63595	0.864135	WBGene00016501
0.999828	0.110861	0.991359	0.998396	WBGene00016504
0.275721	0.018274	0.326579	0.144899	WBGene00016505
0.52792	0.838789	0.512638	0.425335	WBGene00016506
0.960284	0.831701	0.806705	0.637807	WBGene00016507
0.291929	0.0846134	0.047475	0.438065	WBGene00016508
0.554543	0.979829	0.780063	0.882471	WBGene00016509
0.463863	0.297618	0.426867	0.688152	WBGene00016511
0.877429	0.299931	0.655637	0.974376	WBGene00016512
0.530839	0.928687	0.586438	0.549876	WBGene00016513
0.852933	0.17322	0.293446	0.635819	WBGene00016516
0.519392	0.202261	0.559109	0.479625	WBGene00016538
0.780277	0.069223	0.639948	0.974213	WBGene00016539
0.721024	0.557668	0.720129	0.739159	WBGene00016540
1	0.271775	0.392218	0.821696	WBGene00016695
0.036848	0.561413	0.059481	0.0698991	WBGene00016781
0.487521	0.583499	0.531786	0.292494	WBGene00016783
0.455788	0.780021	0.59308	0.105103	WBGene00016788
0.887898	0.143736	0.605507	0.876829	WBGene00016816
0.630929	0.239435	0.218819	0.834063	WBGene00016817
0.935979	0.443447	0.913361	0.974258	WBGene00016822
0.574647	0.0351259	0.195421	0.590927	WBGene00016823
0.331469	0.56461	0.379517	0.30943	WBGene00016824
0.457179	0.823076	0.278003	0.616663	WBGene00016849
0.391152	0.303236	0.297079	0.932471	WBGene00016860
0.384291	0.817666	0.870178	0.138011	WBGene00016862
0.961842	0.355089	0.483465	0.966796	WBGene00016864
0.451982	0.137761	0.587239	0.570019	WBGene00016892
0.663653	0.612424	0.451378	0.971164	WBGene00016926
0.0417721	0.000852699	0.0363755	0.161095	WBGene00016988
1	0.753611	0.610828	0.752032	WBGene00016989
0.488031	0.85621	0.99499	0.346414	WBGene00016990
1	0.106613	0.771056	0.593681	WBGene00016992
0.889137	0.501665	0.486954	0.80525	WBGene00016993
1	0.288742	0.662121	0.633794	WBGene00017015
0.676668	0.277379	0.283157	0.606726	WBGene00017016
1	0.765083	0.705322	0.427478	WBGene00017017
0.296544	0.193117	0.196866	0.290454	WBGene00017035
0.812826	0.700291	0.458922	0.60269	WBGene00017060
0.846215	0.118406	0.6378	0.90709	WBGene00017062
0.197496	0.104981	0.828351	0.231009	WBGene00017080
0.769925	0.832886	0.39241	0.647591	WBGene00017082
0.913853	0.086157	0.66447	0.637237	WBGene00017083
1	0.449228	0.637667	0.602528	WBGene00017091
0.564979	0.494787	0.827718	0.0923196	WBGene00017092
1	0.399867	0.703661	0.244896	WBGene00017093
0.13043	0.541128	0.77047	0.0769219	WBGene00017151
0.819153	0.194483	0.615651	0.725663	WBGene00017175
0.48546	0.0692142	0.107003	0.887215	WBGene00017193
1	0.716868	0.445619	0.693577	WBGene00017194
0.189391	0.46799	0.331642	0.511317	WBGene00017195
0.795816	0.546824	0.425427	0.510557	WBGene00017197
0.757514	0.367484	0.793098	0.899953	WBGene00017198
0.886573	0.0596114	0.902108	0.47381	WBGene00017201
0.890247	0.522874	0.943093	0.604096	WBGene00017233
0.808218	0.263402	0.761885	0.959717	WBGene00017260
0.70358	0.161532	0.264055	0.70508	WBGene00017261
0.0678262	0.316242	0.0684036	0.27689	WBGene00017262
0.404484	0.154024	0.339835	0.292715	WBGene00017263
0.313209	0.357257	0.911638	0.153245	WBGene00017264
0.724624	0.582147	0.425847	0.633317	WBGene00017265
0.605902	0.779739	0.464512	0.616752	WBGene00017310
0.504723	0.17079	0.356065	0.554729	WBGene00017311
0.0257321	0.570798	0.0836827	0.125522	WBGene00017312
0.254862	0.0615261	0.0816357	0.509706	WBGene00017313
0.665021	0.435414	0.121009	0.569884	WBGene00017314
0.38894	0.252125	0.165917	0.424732	WBGene00017316
0.540725	0.251183	0.273388	0.563056	WBGene00017317
0.271753	0.0422628	0.0299481	0.426495	WBGene00017329
0.319686	0.545278	0.748732	0.404959	WBGene00017331
0.73308	0.277278	0.773715	0.390836	WBGene00017332
0.70448	0.652547	0.148359	0.277953	WBGene00017335
0.646792	0.420259	0.755035	0.221828	WBGene00017336
0.127834	0.968186	0.106581	0.843938	WBGene00017362
0.628586	0.809673	0.236714	0.321387	WBGene00017364
0.716059	0.402245	0.707661	0.433391	WBGene00017365
0.831211	0.484103	0.519272	0.668515	WBGene00017413
1	0.0732384	0.614103	0.456591	WBGene00017430
0.751246	0.819758	0.569172	0.850651	WBGene00017431
0.21737	0.794688	0.228778	0.327772	WBGene00017433
0.885482	0.507328	0.472097	0.371109	WBGene00017467
0.690331	0.119247	0.706842	0.58244	WBGene00017468
0.587037	0.832168	0.601085	0.782572	WBGene00017503
0.953534	0.899957	0.645829	0.736819	WBGene00017504
0.399698	0.034526	0.0926056	0.684883	WBGene00017506
0.786362	0.380098	0.861171	0.822291	WBGene00017507
0.667688	0.30203	0.900673	0.667745	WBGene00017510
0.154728	0.496493	0.921124	0.134271	WBGene00017512
0.95939	0.440446	0.293705	0.848295	WBGene00017533
0.915982	0.158858	0.375992	0.888466	WBGene00017534
0.146261	0.0835162	0.0684484	0.308124	WBGene00017535
0.476816	0.0774042	0.151966	0.363622	WBGene00017536
0.12629	0.102753	0.117308	0.137391	WBGene00017537
0.503357	0.151797	0.273598	0.499642	WBGene00017538
0.655744	0.256591	0.585484	0.486491	WBGene00017565
0.507862	0.672057	0.335022	0.692389	WBGene00017567
0.143532	0.218169	0.0218519	0.452085	WBGene00017599
0.0784227	0.43142	0.0068479	0.0812476	WBGene00017600
0.266921	0.544686	0.0490853	0.217205	WBGene00017605
0.37637	0.0991758	0.0981907	0.691975	WBGene00017606
0.244059	0.0150176	0.0360694	0.507942	WBGene00017607
0.249858	0.0563705	0.0596983	0.506814	WBGene00017608
0.210434	0.0416577	0.126628	0.36202	WBGene00017613
0.819393	0.150202	0.675412	0.618464	WBGene00017616
0.614675	0.656253	0.615314	0.997891	WBGene00017618
0.7142	0.909851	0.881972	0.799478	WBGene00017620
0.123338	0.0260297	0.0622464	0.291727	WBGene00017621
1	0.298376	0.663005	0.640539	WBGene00017635
0.537106	0.316873	0.864775	0.545191	WBGene00017636
0.669713	0.174113	0.89252	0.422871	WBGene00017637
0.13047	0.130186	0.0635964	0.240215	WBGene00017639
0.842503	0.86455	0.666422	0.808363	WBGene00017640
0.284318	0.0767399	0.231377	0.334555	WBGene00017653
0.33152	0.678219	0.0323553	0.641694	WBGene00017654
0.824533	0.484735	0.56773	0.435097	WBGene00017657
0.0568397	0.0100491	0.510995	0.050153	WBGene00017658
0.980746	0.441888	0.945497	0.865	WBGene00017659
0.381334	0.14721	0.826098	0.995903	WBGene00017660
0.403432	0.521929	0.581664	0.547847	WBGene00017677
0.269391	0.877771	0.270336	0.249627	WBGene00017678
0.886908	0.309079	0.420574	0.767517	WBGene00017679
1	0.114633	0.43289	0.728872	WBGene00017680
0.863812	0.113004	0.611877	0.44484	WBGene00017681
0.885689	0.614247	0.874394	0.498003	WBGene00017719
0.737501	0.819997	0.742639	0.772639	WBGene00017720
0.524383	0.452391	0.306763	0.480541	WBGene00017724
0.717853	0.647511	0.600044	0.478926	WBGene00017765
0.706616	0.435836	0.88068	0.650384	WBGene00017766
0.673877	0.2723	0.812767	0.607739	WBGene00017767
1	0.418975	0.376927	0.569428	WBGene00017768
0.811945	0.729439	0.378464	0.783056	WBGene00017769
0.545405	0.35673	0.345354	0.391253	WBGene00017770
0.0953435	0.764418	0.155252	0.174715	WBGene00017771
0.050389	0.520418	0.111778	0.251294	WBGene00017772
0.666899	0.970827	0.71289	0.956274	WBGene00017782
0.22796	0.602984	0.129436	0.833057	WBGene00017783
0.969452	0.976055	0.831125	0.933301	WBGene00017785
0.503885	0.931786	0.415192	0.763885	WBGene00017786
0.0818363	0.313023	0.862891	0.159	WBGene00017787
0.951002	0.57302	0.706778	0.76625	WBGene00017789
0.633571	0.424831	0.157039	0.752057	WBGene00017792
0.0188016	0.0153882	0.0646002	0.0462707	WBGene00017796
0.336728	0.0502842	0.0601354	0.575137	WBGene00017797
0.413645	0.0426488	0.148231	0.408991	WBGene00017798
0.57645	0.797049	0.783997	0.909549	WBGene00017799
0.487634	0.0432563	0.136979	0.908112	WBGene00017800
0.724136	0.997944	0.393622	0.43776	WBGene00017818
0.190263	0.0501418	0.0368951	0.833818	WBGene00017823
0.899818	0.494258	0.807641	0.835767	WBGene00017834
1	0.0836198	0.137123	0.612309	WBGene00017835
0.917652	0.116804	0.283172	0.755083	WBGene00017836
0.496603	0.120735	0.192212	0.412754	WBGene00017843
0.0411662	0.0318365	0.0164849	0.134988	WBGene00017850
1	0.110509	0.185691	0.40012	WBGene00017867
0.172219	0.00220833	0.00426176	0.284891	WBGene00017868
0.31849	0.292206	0.874003	0.0680848	WBGene00017880
0.0811411	0.0235922	0.80727	0.0554942	WBGene00017881
0.83308	0.880553	0.313466	0.801016	WBGene00017930
0.862604	0.61972	0.2635	0.807588	WBGene00017931
0.417435	0.915427	0.238062	0.16121	WBGene00017933
0.420218	0.973567	0.637651	0.521268	WBGene00017957
0.830614	0.709756	0.495296	0.533674	WBGene00017959
0.786539	0.466511	0.892916	0.176974	WBGene00017961
0.799334	0.846799	0.757877	0.291725	WBGene00017962
0.54532	0.419901	0.572625	0.70132	WBGene00017964
0.312363	0.149611	0.102487	0.551727	WBGene00017981
0.32635	0.128845	0.11254	0.849887	WBGene00017982
0.977827	0.140365	0.469004	0.775008	WBGene00017983
0.445959	0.533484	0.608618	0.544325	WBGene00017984
0.852278	0.67343	0.62354	0.82191	WBGene00017985
0.743663	0.425089	0.695477	0.932776	WBGene00017986
0.598338	0.189252	0.156928	0.580753	WBGene00017988
0.380202	0.535292	0.973646	0.409035	WBGene00018010
0.842826	0.060318	0.184102	0.941594	WBGene00018011
0.706302	0.0350306	0.178543	0.930846	WBGene00018013
0.0783854	0.0497793	0.62218	0.186924	WBGene00018052
0.653548	0.0948776	0.935012	0.729753	WBGene00018054
0.00292984	0.0196305	0.00180761	0.06634	WBGene00018060
0.405187	0.529522	0.770724	0.312292	WBGene00018061
				WBGene00018062
0.860161	0.344534	0.752099	0.937543	WBGene00018087
0.505589	0.222416	0.511508	0.781286	WBGene00018088
1	0.316512	0.62546	0.808008	WBGene00018089
0.658625	0.323415	0.978641	0.649877	WBGene00018090
0.216735	0.00622327	0.459105	0.433837	WBGene00018094
0.923564	0.120475	0.526926	0.965443	WBGene00018098
0.456896	0.654387	0.140814	0.139477	WBGene00018099
0.314167	0.874625	0.520529	0.702072	WBGene00018112
0.0886657	0.0492126	0.0228999	0.152953	WBGene00018113
0.867111	0.132386	0.397261	0.933202	WBGene00018138
0.966364	0.223192	0.667819	0.617287	WBGene00018140
0.64159	0.413484	0.756484	0.661034	WBGene00018178
0.769648	0.210288	0.802717	0.704435	WBGene00018181
0.553526	0.510955	0.797065	0.742808	WBGene00018189
0.872622	0.646415	0.68943	0.964725	WBGene00018206
1	0.05196	0.34233	0.597509	WBGene00018207
0.863835	0.289469	0.518113	0.829743	WBGene00018208
0.307558	0.0720391	0.292744	0.295451	WBGene00018210
0.987266	0.318283	0.321449	0.912236	WBGene00018216
0.402055	0.866	0.269731	0.817413	WBGene00018217
0.02895	0.0114656	0.0403928	0.139827	WBGene00018218
0.626481	0.302666	0.167697	0.560135	WBGene00018221
0.0297624	0.106739	0.0651706	0.234979	WBGene00018222
0.603551	0.470187	0.892708	0.928328	WBGene00018260
0.0264149	0.011258	0.0638386	0.0422532	WBGene00018261
0.857807	0.0478611	0.400596	0.589209	WBGene00018262
0.394833	0.712073	0.725393	0.458617	WBGene00018265
0.929656	0.497461	0.904992	0.359438	WBGene00018266
0.444578	0.0648525	0.084334	0.806558	WBGene00018285
0.628095	0.660047	0.996301	0.844503	WBGene00018286
0.667368	0.161565	0.263762	0.735135	WBGene00018290
0.330258	0.0148684	0.172685	0.417322	WBGene00018292
0.326519	0.940272	0.259997	0.888583	WBGene00018293
0.937787	0.489553	0.616977	0.879698	WBGene00018294
0.893511	0.194848	0.337632	0.774996	WBGene00018296
0.226313	0.0260639	0.112177	0.334095	WBGene00018297
0.620998	0.99	0.322823	0.63901	WBGene00018398
1	0.06172	0.209724	0.869289	WBGene00018399
0.851447	0.587797	0.601369	0.8561	WBGene00018400
0.173341	0.00732628	0.0351236	0.413654	WBGene00018402
0.0707739	0.0871678	0.0170499	0.238695	WBGene00018403
1	0.098118	0.180311	0.989109	WBGene00018405
0.907186	0.89077	0.71815	0.460513	WBGene00018413
0.543943	0.828243	0.765862	0.995359	WBGene00018415
0.24776	0.747928	0.816433	0.023737	WBGene00018424
0.405533	0.0417042	0.0985402	0.631967	WBGene00018426
0.872594	0.573387	0.247157	0.841439	WBGene00018427
0.594301	0.377447	0.546096	0.975988	WBGene00018430
0.67035	0.655682	0.572054	0.848852	WBGene00018431
0.502037	0.269155	0.488781	0.446771	WBGene00018481
0.683711	0.0776668	0.235934	0.870414	WBGene00018482
0.455194	0.139306	0.317586	0.938273	WBGene00018483
0.509248	0.237228	0.241088	0.305387	WBGene00018488
0.736979	0.562496	0.780034	0.811802	WBGene00018489
0.644309	0.586859	0.245104	0.532794	WBGene00018491
0.550861	0.0384615	0.0992969	0.79794	WBGene00018492
0.150937	0.242224	0.252749	0.16404	WBGene00018540
0.438161	0.639784	0.67307	0.760371	WBGene00018543
0.902642	0.845813	0.894031	0.443536	WBGene00018615
0.37529	0.0419186	0.506928	0.116424	WBGene00018616
0.571511	0.41961	0.235107	0.167356	WBGene00018622
0.884434	0.100924	0.393706	0.618994	WBGene00018692
0.164753	0.00619877	0.132835	0.162818	WBGene00018694
0.910624	0.395383	0.574756	0.880718	WBGene00018696
0.0874426	0.00263101	0.0355261	0.154789	WBGene00018697
1	0.174732	0.399148	0.736836	WBGene00018698
0.597808	0.194307	0.205465	0.829683	WBGene00018700
0.862966	0.395314	0.750774	0.726122	WBGene00018706
0.34762	0.215008	0.767291	0.428487	WBGene00018707
0.548981	0.346974	0.54332	0.998997	WBGene00018757
0.825269	0.952184	0.782748	0.814813	WBGene00018758
0.44475	0.9914	0.0779943	0.787386	WBGene00018760
0.935625	0.237952	0.771871	0.612445	WBGene00018762
0.922574	0.0578037	0.839575	0.657291	WBGene00018811
0.458116	0.0543486	0.121562	0.942696	WBGene00018812
0.481546	0.696054	0.123741	0.106742	WBGene00018813
0.932264	0.844643	0.753786	0.660312	WBGene00018814
0.289714	0.770064	0.880656	0.0910862	WBGene00018823
0.624007	0.0368716	0.159358	0.717325	WBGene00018975
0.889852	0.812465	0.214255	0.525291	WBGene00018976
0.944915	0.300005	0.396842	0.977827	WBGene00019015
0.918258	0.152717	0.71398	0.707943	WBGene00019017
0.45385	0.671047	0.682563	0.308663	WBGene00019064
0.0101257	0.000396433	0.00354415	0.0560701	WBGene00019092
0.903992	0.321737	0.443846	0.940814	WBGene00019096
0.862225	0.878852	0.517615	0.650678	WBGene00019097
0.855406	0.895397	0.283028	0.764782	WBGene00019100
0.223605	0.292926	0.245927	0.210108	WBGene00019101
0.638492	0.904724	0.583386	0.42691	WBGene00019105
0.216688	0.290319	0.247561	0.582256	WBGene00019108
0.802605	0.300762	0.752639	0.731231	WBGene00019109
0.274479	0.0246927	0.102545	0.376403	WBGene00019111
0.760483	0.750531	0.516709	0.997404	WBGene00019113
0.958745	0.31021	0.884597	0.862116	WBGene00019114
1	0.0895787	0.819505	0.212867	WBGene00019115
0.27428	0.60883	0.437664	0.861953	WBGene00019116
0.897242	0.0889149	0.492735	0.827927	WBGene00019117
0.0282206	0.0240702	0.0699151	0.0746311	WBGene00019180
0.0634025	0.70927	0.0210179	0.705906	WBGene00019203
0.765175	0.754707	0.411408	0.810756	WBGene00019204
0.829125	0.952106	0.504031	0.691845	WBGene00019224
0.782288	0.92344	0.817313	0.600391	WBGene00019232
0.962627	0.301953	0.81643	0.827408	WBGene00019233
0.356281	0.899797	0.640025	0.0748389	WBGene00019234
0.388798	0.0586755	0.154131	0.475127	WBGene00019236
1	0.252601	0.394542	0.435955	WBGene00019237
0.754003	0.220703	0.203653	0.942115	WBGene00019240
1	0.553281	0.86316	0.419029	WBGene00019241
0.991266	0.682088	0.353021	0.94264	WBGene00019244
[truncated: 11,535 more rows]

## Sheet: LOD.df
Average lifespan	25% mortality	50% mortality	75% mortality	Gene (wormbaseID)
0.533495	2.38717	1.18664	0.0714528	WBGene00000003
0.00609936	1.15058	0.210065	0.135187	WBGene00000007
0.85002	0.172236	2.25402	0.00146947	WBGene00000022
0.152559	2.15661	0.727937	0.222426	WBGene00000024
0.657828	4.08447	0.710264	0.40196	WBGene00000029
0.245309	3.12252	0.912387	0.313364	WBGene00000030
0.420126	3.12534	1.03336	0.366039	WBGene00000031
0.00062577	0.886555	0.764644	0.818531	WBGene00000054
0.159069	0.0483548	0.0310718	2.23144	WBGene00000055
0.0446125	0.14008	0.215616	0.132613	WBGene00000056
0.335453	0.132498	0.907689	0.00970238	WBGene00000057
0.470524	2.62693	1.87672	0.0289375	WBGene00000063
0.444632	0.220456	0.654779	0.00410466	WBGene00000064
0.0770204	2.81223	1.10784	0.239044	WBGene00000065
-0.0410846	1.11058	0.0188194	0.0836235	WBGene00000069
0.241907	0.0205454	0.247335	0.102785	WBGene00000071
0.113551	0.00867374	0.0227753	0.00302923	WBGene00000073
0.00421958	0.207018	0.00535127	0.0690765	WBGene00000097
0.000881263	0.00494203	0.0233103	0.0496927	WBGene00000098
0.0940129	0.847862	0.674957	0.112564	WBGene00000102
0.14557	1.77096	0.0316903	0.46825	WBGene00000110
-0.0225047	0.000246237	0.385953	0.373463	WBGene00000111
0.259251	0.0621338	0.0298092	0.314606	WBGene00000139
-0.033022	0.812384	0.220065	0.0213876	WBGene00000142
0.0623605	0.000520415	0.218745	0.000746998	WBGene00000144
0.208676	2.07829	1.43248	0.128432	WBGene00000146
0.263727	0.442128	0.00725039	0.014488	WBGene00000159
0.0141687	0.0691877	0.0175594	0.000870977	WBGene00000168
0.0464051	0.852646	0.203888	0.732538	WBGene00000172
0.144453	0.00363862	0.00118046	0.00352197	WBGene00000200
0.284973	0.0169135	0.158045	0.00985176	WBGene00000214
2.42371	0.136278	0.944788	2.34744	WBGene00000215
1.20617	0.000655624	1.19556	0.904807	WBGene00000218
0.493595	0.0084336	0.861735	0.0529448	WBGene00000219
0.663924	2.33225	1.94926	0.0934537	WBGene00000226
0.0633042	0.0879043	0.656689	0.121076	WBGene00000228
0.00931365	0.455256	0.820254	0.0548472	WBGene00000233
0.000464541	1.5015	0.00436324	0.0322879	WBGene00000244
0.119039	0.000515337	0.0845758	0.017725	WBGene00000249
-0.115427	0.145962	0.285253	0.058788	WBGene00000250
0.249606	1.43873	0.891474	0.000323963	WBGene00000257
0.499966	1.09414	0.0275946	0.153477	WBGene00000285
0.0762714	0.11039	1.18583	0.059842	WBGene00000298
0.0157752	0.702654	0.217933	0.0288804	WBGene00000302
0.758859	2.92325	0.20312	0.103214	WBGene00000373
0.0203982	0.573613	0.402599	0.0620672	WBGene00000387
0.0147062	2.83709	0.671015	0.0215695	WBGene00000445
0.153964	0.906757	0.208762	0.164444	WBGene00000447
3.19646	4.17464	4.38995	1.87882	WBGene00000449
1.21035	2.28795	1.50352	0.667585	WBGene00000453
0.163934	1.07344	0.797679	0.0475769	WBGene00000455
1.71897	0.570452	1.45476	0.735043	WBGene00000477
1.09517	0.32623	0.409371	0.659553	WBGene00000478
0.0051625	0.270612	0.646616	0.00343615	WBGene00000480
0.436172	3.97741	0.600567	0.18322	WBGene00000488
0.248091	3.56291	0.289258	0.42805	WBGene00000490
0.0102849	0.426486	0.113089	0.0026643	WBGene00000491
0.641332	0.0377634	0.236124	0.722169	WBGene00000498
0.601517	0.0985849	0.3268	0.515252	WBGene00000499
0.715817	0.124527	0.95448	1.54086	WBGene00000514
0.0487305	2.11151	0.949161	0.00884499	WBGene00000533
0.527725	0.136557	0.470359	0.18996	WBGene00000534
0.537604	0.00209864	0.205126	0.301663	WBGene00000539
0.281261	0.52471	0.077432	0.183216	WBGene00000541
1.36708	0.534272	1.64845	0.994735	WBGene00000552
0.284552	1.00144	1.83531	0.187428	WBGene00000554
0.0128227	0.192852	0.160792	0.0950988	WBGene00000557
				WBGene00000558
0.670785	0.000184932	0.988624	0.437278	WBGene00000562
0.681265	1.34427	1.46392	0.428502	WBGene00000592
1.10731	2.71434	2.05404	0.703301	WBGene00000599
0.402242	3.50762	1.16907	0.308345	WBGene00000601
0.399758	3.13724	1.12588	0.284507	WBGene00000602
0.0113552	0.0473551	0.40533	0.0632586	WBGene00000620
0.168128	1.24387	1.0622	0.0753485	WBGene00000712
1.51225	0.00939899	1.22208	0.261821	WBGene00000713
0.206191	2.55618	0.638937	0.0324247	WBGene00000714
0.158496	0.0025001	0.531561	0.000162122	WBGene00000715
0.124191	1.29179	0.00185079	0.110577	WBGene00000716
0.776887	2.70349	1.42564	0.537119	WBGene00000717
0.73627	3.57528	1.33923	0.371496	WBGene00000718
0.422747	3.41205	0.782736	0.332941	WBGene00000719
0.0951567	2.41515	0.741406	0.0813673	WBGene00000720
0.111787	1.65597	0.73572	0.0027712	WBGene00000722
0.225549	4.28381	1.05886	0.0681253	WBGene00000723
0.259216	2.39322	0.791755	0.088538	WBGene00000725
0.00684328	1.02136	0.484716	0.0359245	WBGene00000726
0.0329859	1.50662	0.622733	0.111723	WBGene00000727
0.448971	4.27372	1.40394	0.0728457	WBGene00000728
0.130692	1.89838	0.474266	0.0922937	WBGene00000729
0.323282	2.42182	0.624367	0.192879	WBGene00000730
0.184065	0.459145	0.00627853	0.040673	WBGene00000731
0.0926252	2.02759	0.974724	0.103605	WBGene00000732
0.627403	0.670941	1.00866	0.154557	WBGene00000733
0.529531	3.03061	0.703429	0.390068	WBGene00000734
0.38952	2.7287	0.652671	0.266847	WBGene00000735
0.143857	0.948155	0.00108257	0.00754066	WBGene00000766
1.11723	3.27058	0.470888	0.372282	WBGene00000776
0.0617349	0.0147867	0.253325	0.0069894	WBGene00000781
0.132817	0.0516041	2.10513	0.0927472	WBGene00000783
0.41528	0.561245	0.0944577	0.0142771	WBGene00000784
0.165162	0.119694	0.0250514	0.00998216	WBGene00000785
0.00111072	1.40972	0.0866807	0.0374838	WBGene00000789
0.000254217	0.0798469	0.016434	0.0398335	WBGene00000795
0.899683	0.721051	0.471202	1.64044	WBGene00000802
0.0210984	0.601874	0.0894235	0.0692329	WBGene00000813
0.524309	2.29967	1.2757	0.123859	WBGene00000838
0.63399	0.000397936	0.501057	1.16759	WBGene00000840
0.342966	1.11748	0.374532	0.118971	WBGene00000862
-0.086599	0.457408	0.152577	0.116187	WBGene00000868
0.0799009	0.00390827	0.662925	0.458433	WBGene00000876
0.171307	0.115403	1.53323	0.00932137	WBGene00000877
0.392908	0.857708	0.481986	0.0542166	WBGene00000879
0.64126	0.560554	0.239073	0.152409	WBGene00000883
-0.123253	0.543501	0.430363	0.249779	WBGene00000893
-0.0295433	0.419829	0.0485035	0.736977	WBGene00000907
0.26965	0.234977	0.0351032	0.561011	WBGene00000915
1.55993	1.89824	0.881284	0.792851	WBGene00000920
0.692917	2.98355	2.23797	0.803775	WBGene00000936
0.247468	0.146885	0.0295887	0.110582	WBGene00000940
0.812003	4.30214	1.78159	0.0891545	WBGene00000951
0.956554	3.24511	2.34052	0.417129	WBGene00000955
1.98406	0.00648311	1.54591	1.21602	WBGene00000976
0.113564	0.200755	0.509915	0.48531	WBGene00000977
0.113398	0.839066	0.129666	0.00653531	WBGene00000978
0.315155	1.51835	0.573988	0.589506	WBGene00000980
0.01601	0.158386	9.43139e-05	0.162179	WBGene00000981
0.0804999	0.151316	0.724309	0.0323498	WBGene00000982
0.66043	2.93832	0.798703	0.808004	WBGene00000983
0.207022	1.4711	2.16655	0.27808	WBGene00000984
0.482698	0.394707	0.902583	0.40208	WBGene00000985
0.071112	0.404571	0.0528542	0.705957	WBGene00000986
0.0513541	1.34157	0.267893	0.00679859	WBGene00000987
0.564798	0.0193506	0.252668	1.27123	WBGene00001021
0.218942	0.0452541	0.0572354	0.223706	WBGene00001037
0.147486	0.163892	0.0166259	0.0020885	WBGene00001040
0.719686	2.38656	1.3912	0.063142	WBGene00001043
1.52999	2.87337	0.495516	1.09833	WBGene00001053
0.0297167	0.841083	0.563394	0.0294299	WBGene00001054
0.513281	0.130655	0.871643	0.0114501	WBGene00001073
0.541355	2.86163	2.55631	0.00897314	WBGene00001080
0.820226	0.709543	0.581326	0.312094	WBGene00001088
0.00230029	0.000370517	0.103096	0.418703	WBGene00001089
0.453297	2.11983	2.12038	0.215536	WBGene00001095
0.06373	1.99892	1.33247	0.215227	WBGene00001109
0.0611417	1.68636	1.16591	0.0105521	WBGene00001110
0.272892	1.63359	0.242614	0.000136018	WBGene00001137
0.65707	0.064711	2.11441	0.063686	WBGene00001150
0.208676	0.0027839	0.17809	0.266031	WBGene00001152
0.0435965	1.12135	0.592012	0.0316215	WBGene00001161
1.16511	0.00228625	1.39005	0.242977	WBGene00001170
0.364767	0.788516	0.0674962	0.0340445	WBGene00001171
0.482422	1.63608	1.14474	0.268704	WBGene00001172
0.245611	0.0552503	0.0952793	0.0255851	WBGene00001177
2.67767	1.75641	0.800173	0.959707	WBGene00001178
0.359179	1.55267	0.376859	0.0546325	WBGene00001179
0.158174	1.68322	0.0515498	0.423377	WBGene00001211
0.50305	0.285103	0.0132454	0.000500206	WBGene00001233
9.57747e-07	0.607119	0.17426	0.196531	WBGene00001248
0.479928	3.49873	1.52646	0.00186162	WBGene00001258
0.0269338	0.0414651	0.392964	0.00334769	WBGene00001303
2.38845e-05	0.190102	0.000273435	0.367898	WBGene00001345
0.620199	2.38752	2.5991	0.0269564	WBGene00001374
0.156394	1.40565	0.0823684	0.526683	WBGene00001387
1.89156	0.153577	1.99095	0.162412	WBGene00001389
0.483377	0.489443	0.657874	0.0275875	WBGene00001397
1.67322	1.37302	0.600149	1.6033	WBGene00001399
0.38861	0.218014	1.29025	0.0270519	WBGene00001406
0.0116273	0.754482	0.0368193	0.028277	WBGene00001423
0.192632	0.0178922	1.18551	0.0213298	WBGene00001428
0.093186	1.33525	0.584106	0.0567558	WBGene00001429
0.406621	0.259261	0.0210175	0.156672	WBGene00001431
0.311869	0.464349	0.0890578	0.272009	WBGene00001449
0.277269	1.90247	0.468016	0.0361451	WBGene00001464
0.00762792	0.790529	0.181855	0.180224	WBGene00001466
1.49622	0.86609	1.00454	1.05967	WBGene00001475
0.432336	2.7871	2.08924	0.00776992	WBGene00001479
0.187949	0.0710678	0.0722228	1.41283	WBGene00001480
0.0131569	0.222844	0.251654	0.0118721	WBGene00001482
0.0188296	0.275162	0.0249287	0.000945349	WBGene00001485
0.00957211	0.000213793	0.00223697	0.182644	WBGene00001493
0.32158	1.956	1.40734	0.029583	WBGene00001496
-0.0584446	1.62343	0.145432	0.187723	WBGene00001506
0.0138068	0.46258	0.143509	0.0226337	WBGene00001508
0.102158	0.106212	1.2232	0.140145	WBGene00001513
0.0657854	3.00856	0.697909	0.0322214	WBGene00001519
0.0345287	0.457017	0.486169	0.716395	WBGene00001526
0.0735681	0.775239	0.00328675	0.0624313	WBGene00001547
0.634918	0.955805	2.50048	0.0767612	WBGene00001553
0.129285	2.00403	0.888896	0.00321044	WBGene00001563
0.00112952	0.00585779	0.0169399	0.0082611	WBGene00001564
0.821093	0.449259	0.170154	0.417076	WBGene00001578
0.649704	0.104263	0.85702	0.00498968	WBGene00001581
0.0106636	0.368675	0.57056	0.00229903	WBGene00001591
0.0673903	0.484368	0.0444585	0.219069	WBGene00001593
0.702243	1.07302	0.894996	0.307366	WBGene00001616
-0.0964587	0.08766	0.021348	0.217214	WBGene00001629
0.0131004	2.00277	0.386701	0.10821	WBGene00001632
0.00938391	0.19405	0.0847599	0.0155358	WBGene00001645
0.0401099	0.686085	0.32994	0.0938074	WBGene00001646
0.502899	0.015026	0.272779	0.710738	WBGene00001663
0.00916953	1.25096	0.961015	0.2665	WBGene00001664
1.41375	5.25812	2.33001	0.198548	WBGene00001665
0.12206	0.000469614	0.169538	0.0183171	WBGene00001671
1.89667	1.35176	1.85753	0.9108	WBGene00001694
0.440626	2.59869	0.516385	0.394018	WBGene00001695
0.259169	0.880883	0.723331	0.328537	WBGene00001714
0.0432095	0.368461	0.534986	0.132165	WBGene00001716
0.528376	3.27283	1.14225	0.517218	WBGene00001717
0.862966	0.21983	0.950108	0.342835	WBGene00001719
0.117454	0.0606153	0.00425884	0.759908	WBGene00001723
0.112471	1.47026	0.958596	0.0168244	WBGene00001736
0.502567	0.0202544	0.0217868	0.0826525	WBGene00001747
0.0295891	0.0317425	0.561467	0.108502	WBGene00001758
0.019248	0.144728	0.0800238	0.59211	WBGene00001769
0.157338	0.0492661	0.162014	0.000636243	WBGene00001781
0.039868	0.232449	0.645582	0.568705	WBGene00001786
-0.0255856	0.0874411	0.0245327	0.0828378	WBGene00001789
0.118533	0.0217594	0.782113	0.0568512	WBGene00001792
0.0563787	0.00381607	0.00419512	0.126961	WBGene00001808
0.0728679	2.10171	0.332404	0.444655	WBGene00001813
1.16671	1.00413	2.62996	0.184182	WBGene00001817
0.110689	1.63235	0.85043	0.00666615	WBGene00001829
0.761865	2.31709	1.81989	0.107645	WBGene00001830
-0.10401	0.687641	0.272842	0.0353073	WBGene00001834
0.372186	0.00722156	0.133897	0.0186806	WBGene00001851
0.0299504	0.0145598	0.634229	0.0457053	WBGene00001852
0.0134504	0.0409583	0.0587868	0.00371203	WBGene00001855
0.00416738	0.0510405	0.111567	0.00503287	WBGene00001864
0.364312	1.25304	1.29045	0.248382	WBGene00001874
0.00739295	0.00183929	0.0615398	0.482508	WBGene00001877
0.0294185	0.0155254	0.0697488	0.289638	WBGene00001880
0.258604	0.160133	1.0922	5.45876e-05	WBGene00001909
0.124153	8.28287e-06	0.207588	0.0504901	WBGene00001910
1.5519	2.77166	1.49409	0.490701	WBGene00001911
0.342146	0.165634	1.61239	0.0295962	WBGene00001915
0.14418	2.12479	1.00993	0.11391	WBGene00001978
0.957248	2.94164	1.03527	0.0595833	WBGene00001986
0.00562701	0.417135	0.416041	0.170052	WBGene00001987
0.979742	0.166076	1.28706	0.276649	WBGene00001991
0.315201	1.03918	0.661939	0.181892	WBGene00002010
0.0384542	0.173653	0.544823	0.0605008	WBGene00002016
0.334614	5.27503e-05	0.959415	0.764494	WBGene00002018
0.000374577	0.262953	0.534961	0.00116387	WBGene00002021
0.103533	1.26446	1.32225	0.0291697	WBGene00002036
0.296899	0.0640999	0.00705326	0.0279365	WBGene00002055
0.297603	0.00801432	0.0349393	0.35589	WBGene00002061
-0.0232915	1.15031	0.626017	0.103378	WBGene00002072
0.167655	1.03092	1.11831	0.0100199	WBGene00002078
-0.0937737	0.398211	1.09331	0.162024	WBGene00002132
0.00145181	1.4879	0.273617	0.0998042	WBGene00002133
0.3894	2.10699	1.71589	0.34807	WBGene00002148
0.502768	0.00217452	0.0832489	0.0208226	WBGene00002211
0.0109933	0.362674	0.127734	0.0730098	WBGene00002215
0.475021	0.595953	1.0844	0.626781	WBGene00002241
0.0097064	0.140742	0.7303	0.000295336	WBGene00002250
0.0145426	0.472325	0.192732	0.474699	WBGene00002256
0.0957109	2.2032	0.384173	0.695221	WBGene00002259
0.0470292	0.030211	0.0602069	0.0344659	WBGene00002263
0.181488	0.00872284	2.08734	0.0085125	WBGene00002273
0.172821	2.41002	0.872559	0.111018	WBGene00002632
0.250321	2.38725	1.3263	0.00269926	WBGene00002637
0.220047	1.26199	1.61382	0.124218	WBGene00002985
0.276732	1.93601	1.54213	0.167363	WBGene00003011
0.0253233	1.78658	0.602033	0.203431	WBGene00003025
1.88121	4.04556	2.77126	0.326084	WBGene00003031
0.24407	0.668982	0.505822	0.220691	WBGene00003057
0.233511	0.0265533	0.0994697	0.772286	WBGene00003065
0.621551	2.18459	2.10809	0.385731	WBGene00003075
0.227389	0.157035	0.0172093	0.0287146	WBGene00003079
0.841492	0.40119	1.85171	0.0286365	WBGene00003090
0.358257	0.542351	1.82898	0.00245635	WBGene00003091
0.188866	0.24588	1.85904	0.551975	WBGene00003096
0.00692247	0.0229923	0.00266017	0.00322887	WBGene00003143
0.0169859	1.05425	0.540399	0.000764152	WBGene00003155
-0.0131758	1.52661	0.444825	0.0631151	WBGene00003159
0.437933	2.27222	1.15836	0.114276	WBGene00003160
0.325722	0.00118116	0.169357	0.403271	WBGene00003164
-0.027614	1.43283	0.364584	0.0288016	WBGene00003165
0.726803	2.55729	0.84764	0.640041	WBGene00003173
0.0476619	2.21062	1.21457	0.0601997	WBGene00003222
0.82879	0.225362	2.49851	0.0624028	WBGene00003235
0.196476	0.442873	0.8608	4.37556e-05	WBGene00003242
0.145156	0.0268647	0.396767	0.320785	WBGene00003248
0.126969	0.53402	0.0947303	0.0675125	WBGene00003374
0.012844	0.00402369	1.21672	0.009331	WBGene00003385
0.643727	0.428255	0.610918	0.59557	WBGene00003386
0.00202817	0.513247	0.360806	0.0460687	WBGene00003395
0.198127	1.63726	1.28748	0.147787	WBGene00003405
0.613753	4.51388	2.54277	0.0158318	WBGene00003413
0.063384	0.0400947	1.23089	0.397812	WBGene00003474
-0.0390455	0.749805	0.212509	0.0222243	WBGene00003479
-0.032568	0.841761	0.502577	0.0710517	WBGene00003507
0.0128035	0.0409163	0.167131	0.0639098	WBGene00003509
0.167828	0.603516	1.01314	0.117458	WBGene00003515
0.038826	0.801504	0.14872	0.287833	WBGene00003528
0.0197796	0.0483791	0.0250868	0.504145	WBGene00003539
-0.085748	3.19781	1.02905	0.0193696	WBGene00003540
0.346352	0.0734512	0.0385291	0.35293	WBGene00003541
				WBGene00003549
1.29009	1.85229	1.69122	0.380597	WBGene00003550
0.528361	0.249451	0.371348	0.503048	WBGene00003566
0.120321	0.143521	0.409039	0.220359	WBGene00003567
0.0700489	0.149264	0.272124	0.00842074	WBGene00003573
1.03446	1.18405	0.998675	1.127	WBGene00003574
0.0813021	0.0413918	0.0162851	0.0207067	WBGene00003575
0.536089	0.183799	0.0108429	0.252443	WBGene00003579
3.33172	5.53778	5.03245	1.3851	WBGene00003591
0.00206271	0.945176	0.278312	0.0145653	WBGene00003611
0.060467	0.0230884	0.0190517	0.0115475	WBGene00003612
1.78535	0.826942	0.996919	0.155005	WBGene00003614
0.00138017	0.398324	0.0822154	0.0467655	WBGene00003617
0.229601	0.215783	0.00815303	0.284434	WBGene00003632
0.00160042	0.188915	0.0135975	0.0211897	WBGene00003634
0.310238	4.07065	0.234164	0.164991	WBGene00003637
0.175834	0.658397	0.412281	0.0438572	WBGene00003640
0.0143394	0.0136897	0.0106773	0.0199539	WBGene00003643
0.728499	0.504954	0.731321	0.0213864	WBGene00003644
1.46397	0.0647629	0.794177	0.0853309	WBGene00003645
0.0160922	0.189243	0.0147371	0.105808	WBGene00003646
0.340818	0.0211026	0.00304667	1.7491	WBGene00003647
5.13225e-05	0.356339	0.00807348	0.0381847	WBGene00003648
0.226236	0.98553	0.356994	0.353446	WBGene00003649
0.597379	0.350505	0.300991	0.80775	WBGene00003650
0.0311012	1.0774	0.0299987	0.771936	WBGene00003653
0.40115	0.00733409	0.365707	0.896385	WBGene00003655
0.382439	0.43177	0.774821	0.0599551	WBGene00003658
0.222346	0.344207	0.934058	0.39861	WBGene00003660
0.12791	0.667516	0.203318	0.0566265	WBGene00003669
0.0990694	0.818955	0.307124	0.435034	WBGene00003673
0.0760336	0.736845	0.0252299	0.0325086	WBGene00003674
1.38525	1.57058	2.46332	0.708961	WBGene00003676
0.0219132	0.0457967	0.0223862	0.119459	WBGene00003680
0.0116122	2.04757	0.100199	0.115362	WBGene00003683
0.0253147	1.58767	0.919559	0.0245364	WBGene00003684
0.000172743	0.186357	0.219168	0.000337221	WBGene00003685
0.00308977	0.160864	0.284705	0.329208	WBGene00003686
1.32833	0.924428	2.66491	3.31558	WBGene00003688
0.326836	0.201552	0.0807409	0.118986	WBGene00003689
0.509218	0.301636	0.022811	0.0436897	WBGene00003691
-0.0350497	0.00753827	0.0304768	0.192299	WBGene00003692
0.00966505	0.133663	0.0128633	0.00747314	WBGene00003693
0.405936	0.0384195	0.0193396	0.0190948	WBGene00003696
0.128326	0.0747573	0.00724101	0.0124025	WBGene00003697
0.0249741	0.00447289	0.645569	0.0327502	WBGene00003698
1.18512	0.106796	0.945927	0.876029	WBGene00003700
0.338463	0.209497	0.218988	0.0690782	WBGene00003702
0.152673	0.0123203	0.279026	0.0423373	WBGene00003704
0.0181606	0.00926639	0.615426	0.00798015	WBGene00003705
0.157088	0.017725	0.0314612	0.0104494	WBGene00003707
0.0378721	0.00841949	0.00707916	0.158175	WBGene00003715
0.0100323	0.438225	0.016066	0.00749448	WBGene00003716
1.77683	0.231946	0.743791	2.11055	WBGene00003718
0.0593182	0.436561	0.0283934	0.0030592	WBGene00003719
0.383953	1.75725	0.700442	0.789972	WBGene00003720
0.0448167	0.0195778	0.0737663	0.377225	WBGene00003721
0.0141507	0.373295	0.126288	0.017396	WBGene00003722
0.000540377	0.327995	0.00819089	0.461108	WBGene00003723
0.000640178	0.0761141	0.0105483	0.0399614	WBGene00003724
0.179618	0.647685	0.319572	0.264846	WBGene00003725
0.244106	0.404628	0.417397	0.694122	WBGene00003726
0.162007	0.71287	0.180127	0.611541	WBGene00003731
0.751683	1.65948	0.703853	0.259136	WBGene00003738
0.426214	2.16895	1.66234	0.0472966	WBGene00003747
0.211565	1.8863	0.563243	0.0433849	WBGene00003751
0.550144	1.75539	2.14673	0.200169	WBGene00003762
0.203436	0.331788	1.36787	0.147949	WBGene00003763
0.805903	1.31289	1.86958	0.30546	WBGene00003764
0.664872	0.175965	1.56637	0.083867	WBGene00003765
0.238261	0.967168	0.582655	0.0717083	WBGene00003766
0.715241	0.652855	0.632907	0.398658	WBGene00003767
0.00498946	0.0982074	0.480154	0.0106682	WBGene00003768
0.0762818	0.56986	0.0139936	0.00657914	WBGene00003769
0.66012	1.01877	1.24758	0.954089	WBGene00003771
0.0419971	0.510318	0.011806	0.145563	WBGene00003775
1.4585	0.962033	0.511515	0.86793	WBGene00003786
0.827	0.581423	1.26113	0.0272585	WBGene00003812
0.144364	1.6176	1.10288	0.138119	WBGene00003816
0.0995744	0.944862	0.494381	0.0873627	WBGene00003830
0.481161	1.68969	1.9618	0.0294324	WBGene00003834
0.0479719	0.0313839	0.01984	0.0396483	WBGene00003835
0.00197974	1.12016	0.146853	0.00291773	WBGene00003844
1.2988	3.46714	0.796195	0.795677	WBGene00003849
0.747779	2.46651	1.42678	0.34438	WBGene00003850
0.0629825	1.65377	1.30107	0.0356246	WBGene00003861
0.0061813	0.403068	0.125706	0.0104354	WBGene00003865
0.0132838	0.318019	0.00329646	0.952299	WBGene00003916
0.417174	2.96659	1.76585	0.000705996	WBGene00003919
0.051716	0.0391301	0.128285	0.0111356	WBGene00003922
0.505564	0.0486588	0.579232	0.0968529	WBGene00003923
1.05331	0.576471	0.629432	0.330794	WBGene00003927
0.00614515	2.14476	6.51943e-05	0.144618	WBGene00003954
0.630265	0.00285883	0.431822	0.0891791	WBGene00003959
0.286879	0.390148	0.657093	0.214059	WBGene00003982
0.00339824	0.565344	0.0470639	0.0661188	WBGene00003994
0.0969428	0.247166	0.000249672	0.355121	WBGene00004003
0.03771	0.176835	0.424744	0.0410889	WBGene00004013
0.0528234	1.52416	1.27298	0.000813555	WBGene00004026
0.75981	1.10094	2.16203	0.370976	WBGene00004032
0.0133223	0.010746	0.0479736	0.403457	WBGene00004037
0.380833	2.82248	1.12029	0.0471248	WBGene00004053
-0.118459	2.06878	0.354297	0.0372285	WBGene00004060
0.418339	0.837653	0.290265	0.734037	WBGene00004062
1.30779	1.77208	2.9583	0.791177	WBGene00004064
0.000528252	0.299386	0.147572	0.0627139	WBGene00004078
0.0385871	1.28022	0.764561	0.0026862	WBGene00004083
0.413493	0.690751	0.436674	0.320751	WBGene00004092
0.0618258	2.42166	0.650297	0.0630339	WBGene00004098
0.345094	3.12259	1.04645	0.285052	WBGene00004099
0.324993	1.29413	1.04765	0.24764	WBGene00004104
0.00420928	2.47099	0.0353999	0.0769005	WBGene00004119
0.0708661	0.0179339	0.0301032	0.323743	WBGene00004130
0.168431	0.936656	0.626306	0.18695	WBGene00004136
0.302421	0.160991	0.292012	0.270963	WBGene00004138
0.447323	3.47735	1.23685	0.394455	WBGene00004139
0.00130391	0.869063	0.0185613	0.130887	WBGene00004144
0.788539	3.64545	1.4725	0.430947	WBGene00004146
0.0777047	0.0102067	0.981876	0.828646	WBGene00004150
0.0591911	1.03188	0.0013148	0.178472	WBGene00004151
0.0399612	0.902619	0.00500261	0.104334	WBGene00004152
				WBGene00004153
0.0310433	2.09998	0.366351	0.0474967	WBGene00004173
0.205532	0.498473	0.291559	0.0173805	WBGene00004195
0.230002	0.44056	0.0163585	0.341801	WBGene00004203
0.000594302	0.652271	0.2845	0.000687442	WBGene00004206
0.0537938	0.164858	0.374818	0.0445309	WBGene00004216
0.16867	0.167906	1.55182	0.00524234	WBGene00004229
0.440169	0.961559	1.85177	0.412494	WBGene00004230
0.946311	0.49454	0.949203	1.055	WBGene00004248
0.659596	0.813696	1.32905	0.260158	WBGene00004256
0.556324	1.84732	0.306317	0.0892195	WBGene00004258
1.41518	1.15475	1.25202	0.952518	WBGene00004266
0.0559465	0.245413	0.122429	0.157652	WBGene00004296
0.251904	0.00230137	0.0341672	0.0129666	WBGene00004308
0.630621	0.761789	0.794196	0.128712	WBGene00004320
0.307077	1.3104	1.3537	0.010298	WBGene00004323
0.421892	3.782	0.631956	0.0384739	WBGene00004328
8.60561e-05	1.07747	0.327695	0.100498	WBGene00004336
0.193898	1.13546	1.40524	0.15287	WBGene00004337
0.219388	0.51755	1.05669	0.193838	WBGene00004358
1.71322	2.10246	2.92667	0.731624	WBGene00004359
0.380129	3.58201	1.00569	0.119775	WBGene00004364
0.0620364	0.111442	0.0370613	0.00670014	WBGene00004373
0.0319924	0.174616	0.0894955	0.00573822	WBGene00004384
0.146804	0.0465763	0.0434829	0.117353	WBGene00004395
0.23819	0.074836	1.2061	0.0414817	WBGene00004405
0.960154	1.41994	2.9298	0.0906843	WBGene00004413
0.874648	0.802845	1.56555	0.477177	WBGene00004422
0.334431	1.69237	1.59751	0.0542572	WBGene00004442
0.47586	2.68601	1.36653	0.0680718	WBGene00004452
0.72117	3.18498	1.22518	0.00485268	WBGene00004453
0.0104842	1.2701	0.180156	0.545401	WBGene00004457
0.404964	1.18566	1.79334	0.169813	WBGene00004485
0.499444	2.34274	1.75213	0.119022	WBGene00004496
0.434573	2.18076	1.4752	0.00285081	WBGene00004499
0.0696805	0.236522	0.0110156	0.0573404	WBGene00004501
0.0711699	0.280128	0.0594673	0.0120261	WBGene00004502
0.24648	1.50958	1.52038	0.0190475	WBGene00004738
-0.077149	1.39996	0.165738	0.106847	WBGene00004740
0.342127	1.49918	1.46389	0.0282069	WBGene00004747
0.0957289	2.75623	0.795189	0.000848766	WBGene00004754
0.0338773	1.45044	0.193292	0.091397	WBGene00004759
0.584751	0.198124	0.596292	0.06626	WBGene00004766
0.032025	2.20585	0.321056	0.0293559	WBGene00004767
0.0266719	1.53259	0.160209	0.00343036	WBGene00004768
0.00254593	0.192871	1.44338	0.0187334	WBGene00004793
1.75381	0.334818	0.258214	1.89901	WBGene00004795
0.252265	1.27689	1.08725	0.130859	WBGene00004806
0.00959318	0.5826	0.0388889	1.70646	WBGene00004809
0.492705	0.142258	0.0294991	0.172115	WBGene00004813
0.151619	0.0498322	0.0373034	0.0468892	WBGene00004817
0.150281	0.402554	0.00344921	0.0533931	WBGene00004820
0.026402	0.000875493	0.11829	0.0259081	WBGene00004830
0.63185	3.50209	1.62901	0.0375446	WBGene00004855
0.0136669	0.213425	0.564658	0.091845	WBGene00004882
0.674277	0.0261434	0.17645	0.217255	WBGene00004897
0.0499353	0.150443	0.00580224	0.0737206	WBGene00004898
0.0719419	0.120372	0.08963	0.0389387	WBGene00004909
0.932449	4.34858	1.27925	0.167453	WBGene00004910
1.1098	0.179487	0.289491	0.343952	WBGene00004917
0.0724042	1.94551	0.753867	0.180342	WBGene00004923
0.00746072	0.831243	0.355411	0.000904796	WBGene00004925
0.596931	0.0556074	0.2369	0.923478	WBGene00004928
0.217687	2.51444	1.74015	0.0609178	WBGene00004947
0.0929017	0.680032	0.116826	0.194585	WBGene00004964
0.0818203	1.20161	0.901142	0.129395	WBGene00004975
0.0653943	0.565387	0.322075	0.218353	WBGene00004984
0.530593	0.381314	0.0180054	0.111008	WBGene00005001
0.138487	2.83814	0.319973	0.00729685	WBGene00005004
0.142852	1.72485	0.90768	4.23338e-06	WBGene00005006
0.262817	0.861054	0.830986	0.200716	WBGene00005018
0.0364487	0.62644	0.0471942	0.0964862	WBGene00005022
0.648635	3.62619	1.33982	0.15479	WBGene00005024
0.0712966	0.00074484	0.0476312	0.037042	WBGene00005191
-0.0711637	1.2905	0.081087	0.00557614	WBGene00005444
0.272074	0.485734	0.00599339	0.300752	WBGene00005602
0.404343	0.0123046	0.881699	0.0352487	WBGene00005642
0.0660762	0.00164619	0.0745904	0.0555916	WBGene00005643
1.47097	0.284449	2.12976	2.34864	WBGene00005644
0.0632771	1.47206	0.101259	0.215273	WBGene00005647
0.0720338	0.00138287	0.337032	0.0286989	WBGene00005648
0.280146	0.215422	0.267307	0.878636	WBGene00005649
0.679441	1.73627	1.79408	0.691085	WBGene00005652
0.00412949	0.264065	0.00115694	0.0147283	WBGene00005654
0.614624	3.72869	0.784011	0.623528	WBGene00005655
0.18692	3.40397	1.35318	0.0529949	WBGene00006060
0.0450781	0.173487	0.136854	0.0331132	WBGene00006309
0.097232	0.38562	0.0444621	0.121836	WBGene00006311
0.217863	0.0168943	0.0162348	0.691372	WBGene00006342
-0.0357364	1.73853	0.412578	0.000205513	WBGene00006373
0.715031	0.000425906	1.67663	0.564053	WBGene00006375
0.00551525	0.478866	0.29963	0.0280965	WBGene00006376
0.0431523	0.00282376	0.0512559	0.00755142	WBGene00006392
0.0266514	2.12775	0.736873	0.352879	WBGene00006418
0.0160039	0.057684	0.135721	0.199369	WBGene00006436
0.609188	3.50067	2.17481	0.0137128	WBGene00006437
0.557452	1.24126	1.73004	0.313139	WBGene00006442
0.167197	1.64674	0.614083	0.0580156	WBGene00006443
0.114228	0.907869	0.420914	0.281932	WBGene00006446
0.413536	1.47464	0.325182	0.175434	WBGene00006460
0.348307	1.88173	0.299534	0.229017	WBGene00006465
0.185806	0.122812	0.0317408	0.154144	WBGene00006467
0.000647495	0.0643614	0.39424	0.929432	WBGene00006470
0.136688	1.23677	0.850522	0.0819449	WBGene00006481
1.53495	1.0102	1.73928	0.83156	WBGene00006486
0.675114	0.524406	0.726258	0.211109	WBGene00006489
0.0108495	1.42732	0.548791	0.00340519	WBGene00006499
0.00120131	0.675798	0.327991	0.0305561	WBGene00006512
0.0590646	1.61327	1.01066	0.0176021	WBGene00006523
0.525305	0.374877	0.0207578	0.054104	WBGene00006539
0.0148022	0.0289341	0.00746246	0.00276635	WBGene00006567
0.698753	2.08828	1.33177	0.044323	WBGene00006570
-0.0190263	0.588243	0.184637	0.645741	WBGene00006582
0.0254794	0.00090576	0.0531928	1.18964	WBGene00006585
0.00101888	1.24358	1.08641	0.0763975	WBGene00006589
0.00251679	0.136627	0.0143674	0.442339	WBGene00006609
-0.0834509	0.5545	0.475833	0.126112	WBGene00006613
-0.0840883	0.339694	0.0220197	0.52117	WBGene00006622
0.996484	0.0695901	0.247364	1.24754	WBGene00006639
0.555958	0.00526891	0.209687	0.401972	WBGene00006648
0.00136547	0.788809	0.0337038	0.537468	WBGene00006652
0.918253	0.411845	0.530354	1.04796	WBGene00006666
0.111114	0.0124636	0.171862	0.107217	WBGene00006667
0.00390926	1.23613	0.025246	0.00225723	WBGene00006668
0.0159766	1.11308	0.132977	0.0162325	WBGene00006669
0.745702	0.104615	0.0640532	1.48997	WBGene00006677
2.29094	2.77403	0.866002	0.300016	WBGene00006684
0.298321	0.171904	0.844905	0.0404038	WBGene00006685
0.456389	0.654314	0.142605	0.744092	WBGene00006686
0.119918	2.46015	0.518655	0.00578245	WBGene00006687
0.149487	0.563462	0.790102	0.0561183	WBGene00006688
0.834782	0.399061	1.09175	0.0176394	WBGene00006692
9.6261e-05	0.484652	0.250146	0.0502365	WBGene00006693
0.0626465	0.0149857	0.104051	0.00531091	WBGene00006696
0.482061	0.906283	0.584581	0.0415675	WBGene00006714
0.148408	0.801402	1.14633	0.0263343	WBGene00006721
0.0974063	0.174585	0.106949	0.0907685	WBGene00006722
0.305457	0.0639791	0.00186664	0.0447455	WBGene00006723
0.142666	0.378168	0.024568	0.0268151	WBGene00006729
0.00499712	0.0018416	0.00679371	0.0639587	WBGene00006760
0.157117	2.93586	1.27922	0.0774313	WBGene00006770
-0.0724528	0.162871	0.42821	0.40021	WBGene00006777
0.0100115	0.0813703	0.015648	0.491293	WBGene00006782
0.460182	0.0536332	0.100763	0.714713	WBGene00006786
0.408007	1.07838	1.57477	0.225151	WBGene00006794
0.0319951	0.537512	0.704394	0.0591966	WBGene00006795
0.36351	0.169613	0.653219	0.123115	WBGene00006796
0.346317	0.863963	0.220413	0.216259	WBGene00006801
0.0542523	0.217286	0.00793306	0.0714395	WBGene00006803
0.132785	0.0827064	0.00164317	0.000160474	WBGene00006808
0.149451	0.225539	0.050138	0.156823	WBGene00006812
0.0364325	0.498988	0.0865647	0.369913	WBGene00006815
0.0544168	0.359674	0.226117	0.065478	WBGene00006836
0.0100368	0.132714	0.0274422	0.00483808	WBGene00006874
0.9083	2.75617	2.12383	0.14977	WBGene00006934
0.254698	0.118688	1.27438	0.0608992	WBGene00006935
0.0204712	0.636938	0.031095	0.331097	WBGene00006945
0.0961996	1.9217	0.602056	0.220846	WBGene00006954
0.0434717	0.603074	0.372639	0.0110147	WBGene00007017
0.151234	0.696619	0.656199	0.208643	WBGene00007023
0.162927	0.108308	0.688979	0.15456	WBGene00007029
0.119232	0.660601	0.451292	0.0834699	WBGene00007049
0.0712654	0.27854	0.245311	0.23663	WBGene00007055
-0.112141	1.45426	0.628595	0.060309	WBGene00007070
0.552325	0.0768209	0.276778	0.0196856	WBGene00007071
-0.0223344	0.0643521	0.192049	0.206714	WBGene00007072
0.999647	0.306097	0.137644	1.30781	WBGene00007073
0.00737666	0.39829	0.0634643	0.00633178	WBGene00007082
0.725404	0.00560238	0.305404	0.321744	WBGene00007096
0.229981	0.00010123	2.14162	0.142311	WBGene00007097
0.152403	0.0148146	0.40001	0.0261451	WBGene00007099
0.0838433	1.26827	0.626618	0.0168132	WBGene00007100
0.286386	0.407676	1.21704	0.101526	WBGene00007101
0.623363	0.049987	0.128493	0.305616	WBGene00007102
0.194544	0.0179332	0.0482092	0.010233	WBGene00007103
0.0255698	1.38963	0.0801807	0.0830663	WBGene00007104
0.0818539	0.125063	0.107588	0.124292	WBGene00007117
0.0337626	1.55291	0.714631	0.169138	WBGene00007118
-0.0051617	0.325535	0.824459	0.0961012	WBGene00007119
0.445664	0.520425	0.570818	0.039604	WBGene00007120
0.0627304	0.251415	0.0401248	0.144879	WBGene00007121
0.383276	0.0692591	1.9965	0.194496	WBGene00007122
0.349035	0.661193	1.60671	0.157856	WBGene00007124
-0.076491	1.7843	1.20738	0.610673	WBGene00007126
0.27732	0.285214	0.731988	0.0442767	WBGene00007140
0.116589	1.19633	0.714389	0.0362928	WBGene00007150
0.235537	0.266597	2.2014	0.256479	WBGene00007153
0.00144154	0.0592324	0.00270927	0.0129375	WBGene00007154
0.0102525	1.01171	0.164061	0.00158076	WBGene00007162
0.308461	0.794224	0.267751	0.642739	WBGene00007165
0.0225475	1.72066	0.611068	0.00519076	WBGene00007176
0.0274667	0.191155	3.01335e-06	0.063833	WBGene00007230
0.0626587	1.15107	0.0664196	0.0562148	WBGene00007233
0.158279	0.366617	0.0226217	0.00302578	WBGene00007234
1.11985	0.0282063	0.143055	1.18428	WBGene00007235
0.321448	0.00365036	0.000172791	0.172006	WBGene00007236
1.40081	1.04763	0.188443	1.31651	WBGene00007237
0.7705	0.0836114	0.207069	0.955032	WBGene00007239
0.0110288	0.0946065	0.0153585	0.264184	WBGene00007240
0.37501	0.492428	0.618067	0.00966576	WBGene00007281
0.0914852	0.523626	0.0182611	0.0434332	WBGene00007282
0.00342117	1.09821	0.124722	0.0330543	WBGene00007283
0.780702	0.595391	3.16837	0.316623	WBGene00007362
0.00430548	0.490958	1.18276	0.101804	WBGene00007363
0.154344	0.315359	0.240835	0.00828473	WBGene00007365
6.26508e-05	0.0369325	0.127794	0.485517	WBGene00007368
0.0119073	1.11438	0.236088	0.309128	WBGene00007372
0.0569896	0.382652	0.00853744	0.0151584	WBGene00007381
0.00710924	1.1069	0.117724	0.0540632	WBGene00007382
0.0744561	0.608268	1.10993	0.28964	WBGene00007385
0.0877533	0.211681	0.285711	0.363913	WBGene00007386
-0.00652732	0.00038871	0.694688	0.404977	WBGene00007387
0.0671605	0.661014	0.112826	0.0212571	WBGene00007388
2.44871	0.441405	1.86341	2.17286	WBGene00007389
0.243189	0.00884668	0.0932775	0.0174469	WBGene00007390
0.171523	0.839637	0.66995	0.293612	WBGene00007391
0.927102	0.0199507	0.253515	0.13264	WBGene00007392
0.208695	0.0170593	0.00463539	0.435213	WBGene00007393
0.305139	0.113181	0.380742	0.318974	WBGene00007394
1.15518	1.50625	2.2465	0.264488	WBGene00007395
0.00520698	0.125388	0.23291	0.0663323	WBGene00007422
0.00052585	1.22348	0.714495	0.102905	WBGene00007424
0.0298035	1.36902	0.526381	0.0474051	WBGene00007428
0.18824	0.414234	0.0119509	0.00934339	WBGene00007429
1.34601	4.06943	2.53098	0.76023	WBGene00007430
1.27298	1.28579	0.679784	0.185545	WBGene00007431
9.93471e-06	0.0221105	0.32581	0.349878	WBGene00007440
0.0967542	0.0483699	0.160027	0.0529825	WBGene00007534
0.106746	0.053666	0.0152256	0.0137296	WBGene00007536
0.186004	3.40882	0.862134	0.213872	WBGene00007541
0.0252516	3.06062	0.358981	0.00294193	WBGene00007543
-0.0132215	3.92926	0.492719	0.0870412	WBGene00007544
0.402116	2.85235e-06	0.225338	0.00381551	WBGene00007546
0.128721	1.52773	0.388262	0.133067	WBGene00007547
0.516636	0.27038	0.00853117	0.00224332	WBGene00007548
0.241825	0.0198832	0.00446815	0.591301	WBGene00007549
0.844599	0.444893	0.758975	0.0755825	WBGene00007550
0.177922	0.770009	0.451334	0.281588	WBGene00007551
-0.0678955	0.469033	0.759765	0.0494745	WBGene00007552
0.0142315	0.00501524	0.0102551	0.228951	WBGene00007553
0.0484798	1.18826	0.432582	0.0434131	WBGene00007554
0.000300161	0.00155812	0.660381	0.0070359	WBGene00007565
0.0490494	0.549877	0.105419	0.125998	WBGene00007570
0.00321326	0.0685692	0.0107446	0.310599	WBGene00007583
0.0281783	0.593833	0.128453	0.0312763	WBGene00007584
-0.0309177	0.00482667	0.372395	0.16621	WBGene00007585
1.19319	0.996051	2.02563	0.688673	WBGene00007586
0.435629	1.25854	1.5937	0.117039	WBGene00007587
0.531358	2.65696	1.39815	0.0462695	WBGene00007588
0.00343052	0.000266617	0.0567611	0.035922	WBGene00007589
0.015242	0.224341	0.440807	0.193858	WBGene00007590
0.260626	1.98732	0.776256	0.0538925	WBGene00007604
0.611818	0.474883	0.911363	0.116486	WBGene00007605
-0.0676971	0.705045	0.241326	0.126243	WBGene00007606
0.136108	0.436352	0.00272102	0.142705	WBGene00007609
0.0345882	0.605168	0.178919	0.023603	WBGene00007613
0.288325	0.999759	0.158092	0.222498	WBGene00007614
5.61086e-05	0.514477	0.0794057	0.0204592	WBGene00007615
0.136556	0.486628	0.354735	0.408002	WBGene00007616
-0.0563908	0.569723	0.646116	0.0404513	WBGene00007617
0.0874552	0.0782765	0.073089	0.327608	WBGene00007675
0.0938401	0.00259827	0.222584	0.0624746	WBGene00007677
0.0505161	1.24296	0.162885	0.0684182	WBGene00007714
0.0315477	0.144365	0.0532485	0.914659	WBGene00007716
0.439213	0.797657	0.0281032	1.70806	WBGene00007717
0.236177	0.021449	0.0318982	0.0934583	WBGene00007718
0.000213119	0.0585563	0.000307232	0.000740995	WBGene00007720
0.0148815	1.65632	0.450939	0.0052591	WBGene00007722
0.0079398	0.679846	0.0449847	0.111576	WBGene00007748
0.0315068	0.618819	0.202648	0.00450859	WBGene00007749
0.00787874	0.759063	0.662183	0.0623767	WBGene00007753
0.000223703	0.150568	0.485084	0.0133608	WBGene00007755
0.400249	0.58752	1.56314	0.131575	WBGene00007756
0.0224562	0.710131	0.0273394	0.00744452	WBGene00007757
0.00434362	0.0736428	0.108827	0.0037826	WBGene00007784
0.923492	0.744852	2.47862	1.20848	WBGene00007785
0.471951	0.0928981	1.05286	0.701254	WBGene00007786
0.033672	0.000274481	0.212997	0.226434	WBGene00007787
-0.102328	0.0164577	0.084251	0.0698729	WBGene00007797
				WBGene00007798
0.208728	1.52567	0.542533	0.402322	WBGene00007799
0.24162	0.0797713	2.32146	0.000425202	WBGene00007807
0.16631	0.61828	0.770345	0.00253539	WBGene00007833
0.55767	0.255885	0.669353	1.99382	WBGene00007835
0.00526383	0.899617	0.0062379	0.0576942	WBGene00007850
0.0136313	0.139536	0.0288904	0.481463	WBGene00007851
-0.0744555	1.02519	0.41012	0.260888	WBGene00007862
0.00174398	0.558255	0.368413	0.0207128	WBGene00007863
0.191241	0.181002	0.593511	0.0755262	WBGene00007907
0.00135926	0.780888	0.47025	0.00488739	WBGene00007908
2.58226	1.79326	1.75764	1.77142	WBGene00007929
0.788849	1.39658	1.01324	0.185618	WBGene00007931
0.519282	0.108581	0.0578855	0.880504	WBGene00007932
0.00732753	0.329913	1.08856e-05	0.195895	WBGene00007946
0.514344	0.273893	1.9966	0.0557561	WBGene00007947
0.00667739	0.896924	0.114513	0.000353186	WBGene00007948
0.721347	0.352647	0.221742	0.11962	WBGene00007950
0.777413	2.13654	0.941254	1.08713	WBGene00007951
0.362349	2.30428	0.948431	0.018895	WBGene00007952
0.154493	0.0575615	0.328292	0.00170087	WBGene00007953
0.308716	0.0214242	0.283089	0.131404	WBGene00008010
0.389682	0.520259	0.0166006	0.170306	WBGene00008013
0.0412222	0.194545	0.483323	0.00384334	WBGene00008014
0.539882	0.982059	0.237612	1.1984	WBGene00008097
1.39501	1.84631	1.02359	0.267477	WBGene00008099
0.0105114	0.0347494	0.0100843	0.45723	WBGene00008100
0.544209	0.0114721	0.975967	0.393297	WBGene00008101
-0.0630661	1.54206	0.0398646	0.218483	WBGene00008127
0.137307	1.33305	1.06853	0.0894903	WBGene00008141
0.305074	4.53292	0.93405	0.155502	WBGene00008142
-0.0446456	0.597869	0.211625	0.0699891	WBGene00008143
9.44761e-05	0.0420863	0.776881	0.0766745	WBGene00008145
0.654525	3.13848	2.00665	0.0473705	WBGene00008183
0.000832954	0.398232	0.261635	0.000639742	WBGene00008218
0.0865574	0.837875	0.55691	0.165723	WBGene00008219
0.677273	0.366303	0.130621	0.322493	WBGene00008220
1.214	0.217297	1.74397	1.21076	WBGene00008221
0.0732629	0.109279	0.246446	0.00771168	WBGene00008222
0.0893841	0.268426	0.400794	0.265311	WBGene00008224
0.000918108	0.261968	0.0915722	0.0712049	WBGene00008225
0.61983	0.263515	1.1319	0.516322	WBGene00008226
0.285481	0.914066	0.00659753	0.340363	WBGene00008227
0.142128	1.14898	0.500175	0.504391	WBGene00008228
0.499391	0.0208731	0.536241	0.124267	WBGene00008229
0.0286767	0.324457	0.224319	0.0441429	WBGene00008230
0.726776	0.0114232	0.16099	0.561959	WBGene00008232
-0.066325	0.948482	0.21946	0.0549498	WBGene00008233
1.38813	0.23126	1.23205	2.067	WBGene00008234
0.00136307	1.0706	0.324063	0.00364744	WBGene00008235
0.523014	1.14036	1.16753	0.263396	WBGene00008236
0.67594	0.0144314	0.00988641	0.448667	WBGene00008237
1.61635	1.49552	2.12507	1.37177	WBGene00008238
0.188557	0.00303672	0.10838	0.106762	WBGene00008239
0.00323582	2.70051	0.434563	0.0088922	WBGene00008244
0.118725	3.75334	0.942052	0.0869488	WBGene00008245
0.714807	0.238384	0.803428	0.548412	WBGene00008246
0.183133	0.608268	2.00766	0.00976583	WBGene00008252
0.38798	1.10371	1.57129	0.117211	WBGene00008254
0.0120958	2.27852	0.00208662	0.585239	WBGene00008255
0.120981	0.0207369	0.0260748	0.0956798	WBGene00008258
0.00113533	0.5767	0.266741	0.00582208	WBGene00008259
0.265053	0.555447	1.46627	0.0584267	WBGene00008262
0.0481856	2.69551	0.00831963	0.418565	WBGene00008265
0.752099	2.34551	1.88894	0.121618	WBGene00008266
0.190101	0.122631	0.245655	0.0599847	WBGene00008270
0.434192	1.39145	0.000268841	0.587454	WBGene00008296
0.809864	2.08243	1.22943	0.349847	WBGene00008298
0.0134172	0.923011	0.34007	0.0325413	WBGene00008299
0.320382	0.0530184	0.0807815	0.511018	WBGene00008302
0.412439	3.99169	1.6867	0.232887	WBGene00008304
0.411392	2.46557	0.58222	0.00953943	WBGene00008307
0.149072	0.063246	0.473908	0.0838535	WBGene00008309
2.47472	2.61909	0.42981	2.31173	WBGene00008310
0.058182	0.469201	0.0790364	0.190711	WBGene00008320
0.197931	0.00054133	0.16186	0.00660059	WBGene00008330
0.565817	2.09353	1.16634	0.0756493	WBGene00008331
1.55285e-05	0.324778	0.251116	0.00390362	WBGene00008332
0.132758	0.000133748	0.394998	0.0561809	WBGene00008333
1.45663	0.58856	1.68794	0.475579	WBGene00008334
0.355539	0.264549	0.167395	0.943194	WBGene00008335
0.00874488	0.0185696	0.161966	0.00287703	WBGene00008336
0.524448	1.44605	1.05719	0.368035	WBGene00008338
0.0990079	0.0813849	0.268274	0.131923	WBGene00008339
0.0497201	1.05429	0.93481	0.0463789	WBGene00008340
0.0324772	0.0512571	0.830438	0.0607087	WBGene00008341
0.00334953	0.118764	1.22351	0.0193425	WBGene00008342
0.140178	0.0422411	0.0193018	0.0406685	WBGene00008343
0.0149693	0.454018	0.311366	0.152085	WBGene00008344
0.417571	1.91659	0.212581	0.0944997	WBGene00008345
0.134577	0.0981736	0.00881893	0.0561301	WBGene00008346
0.0616998	1.27998	0.355763	0.0856125	WBGene00008370
0.0152379	0.00912247	0.0996711	0.23454	WBGene00008371
1.29053	0.628022	1.42787	0.794642	WBGene00008372
0.477401	2.20955e-06	0.893969	0.476999	WBGene00008375
0.216593	1.51636	0.518702	0.188912	WBGene00008376
2.07428	0.523313	2.9299	1.17325	WBGene00008377
1.58774	0.156263	2.14466	1.0503	WBGene00008378
0.23291	0.577284	1.44968	0.0258283	WBGene00008379
0.164265	0.203175	0.437682	0.302955	WBGene00008380
-0.00527044	1.04804	0.00829197	1.23562	WBGene00008388
0.484818	0.0967437	0.577917	0.000286275	WBGene00008389
0.0102757	0.725411	0.0343038	0.438553	WBGene00008390
0.0167783	0.355469	0.187962	0.102014	WBGene00008392
0.908652	0.409735	2.54758	0.84798	WBGene00008393
0.20175	1.90965	1.202	0.0307781	WBGene00008394
1.67675	1.5003	3.35351	0.0440905	WBGene00008395
0.0172136	0.228406	0.199948	0.00403213	WBGene00008407
0.19725	0.895142	8.08707e-05	0.544773	WBGene00008408
0.0718674	0.0380126	0.0363063	0.000496309	WBGene00008409
0.849488	1.81553	1.72399	0.606846	WBGene00008410
0.00394749	1.54618	0.23807	0.00928101	WBGene00008441
-0.05164	0.361867	0.10705	0.128003	WBGene00008442
0.104526	0.0417432	0.157957	0.181882	WBGene00008452
0.69051	0.888281	0.224054	1.00968	WBGene00008453
1.2535	2.89397	0.432222	1.20285	WBGene00008454
0.54651	3.00004	1.41431	0.4336	WBGene00008521
0.0695121	0.316977	0.0112819	1.54604	WBGene00008522
0.0539214	0.485105	0.235507	0.105611	WBGene00008590
0.0905658	0.0181805	1.52989	0.307549	WBGene00008593
0.725714	0.24279	0.0659541	0.804506	WBGene00008594
0.191447	2.08597e-05	0.0165571	0.000128263	WBGene00008595
0.858437	0.76167	0.083865	0.3702	WBGene00008596
0.11258	2.01092	0.247016	0.461608	WBGene00008628
1.06434	0.243437	0.168328	1.92261	WBGene00008629
0.0234404	0.249611	0.454365	0.303469	WBGene00008634
0.642322	0.664465	0.514707	0.0123606	WBGene00008644
0.363375	2.54062	1.45474	0.160098	WBGene00008645
0.381547	0.790817	1.33047	0.360512	WBGene00008646
0.356666	0.0137953	0.685115	0.168528	WBGene00008669
0.206395	1.83178	1.11755	0.159413	WBGene00008670
0.0299388	0.000339487	0.0501184	0.101614	WBGene00008677
0.0577316	0.309943	0.068972	0.133172	WBGene00008724
0.00391044	0.340105	0.117707	0.0561677	WBGene00008725
0.150311	0.964531	0.814544	0.104346	WBGene00008726
0.203511	0.000437604	0.220929	1.39863	WBGene00008727
-0.125113	0.605765	0.22525	0.00691207	WBGene00008789
0.000172777	1.33794	0.156606	0.00706604	WBGene00008793
0.0401346	0.633703	0.42131	0.0176123	WBGene00008821
0.0218785	0.336456	0.208263	0.165407	WBGene00008822
0.429008	0.0733674	0.0486506	0.215604	WBGene00008823
0.0277657	0.763313	0.0213306	0.0261109	WBGene00008824
-0.0922868	0.274408	0.169483	0.0695072	WBGene00008825
0.224008	0.282909	1.57097	0.0266123	WBGene00008829
0.00332479	0.504317	0.0242329	0.428363	WBGene00008830
1.24591	0.427416	1.61741	0.355165	WBGene00008831
0.00116925	0.451814	0.322759	0.0213511	WBGene00008832
0.0125821	1.06958	0.344998	0.120642	WBGene00008848
0.0754437	0.0752625	0.166802	0.157253	WBGene00008849
0.670321	1.80684	0.990257	0.280389	WBGene00008851
0.270896	0.26074	0.000740619	0.0627536	WBGene00008871
0.0315285	0.36675	0.125481	0.00631595	WBGene00008874
0.319313	1.68748	0.393142	0.131949	WBGene00008892
				WBGene00008900
0.073486	2.12422	0.534407	0.0179256	WBGene00008914
0.00112554	0.269347	0.012517	0.00942331	WBGene00008915
0.145093	1.79345	0.669337	0.0196463	WBGene00008917
1.30119	1.93275	1.79516	0.656116	WBGene00008918
1.11284	0.275625	1.10135	1.00422	WBGene00008919
0.0942321	0.259761	0.0474247	0.183702	WBGene00008920
0.137975	1.59935	1.28623	0.111847	WBGene00008921
0.129922	1.79798	1.05732	0.0609024	WBGene00008922
0.00653361	0.287377	0.136735	0.0220503	WBGene00008923
0.0497055	1.48269	0.49859	0.0109948	WBGene00008936
0.468744	0.306767	0.715965	0.0599317	WBGene00008945
0.902377	0.228644	1.69011	0.391012	WBGene00008985
0.549561	1.19288	0.320483	0.144049	WBGene00008986
1.03546	0.0293711	1.99002	0.0386543	WBGene00008987
0.383488	2.20694	1.41521	0.100262	WBGene00008993
0.965383	0.965665	2.58604	0.278949	WBGene00008995
0.746948	0.235854	0.17985	0.90721	WBGene00008996
0.227945	2.37927	0.220195	0.124793	WBGene00008997
0.734424	1.28048	2.01459	0.0366732	WBGene00009016
3.13656	2.31875	0.995176	2.42323	WBGene00009018
0.0051729	1.03885	0.118062	0.0525989	WBGene00009028
0.0654866	0.0841572	0.194164	0.610288	WBGene00009029
0.0179015	1.02463	0.148195	0.00193897	WBGene00009031
0.087106	0.958086	0.201125	0.178412	WBGene00009048
3.98473e-05	0.131122	0.0844194	0.0053006	WBGene00009049
0.229917	0.493946	0.612136	0.0265878	WBGene00009058
0.160314	0.266487	0.713776	0.0626833	WBGene00009059
0.109227	0.876118	0.0941394	0.698266	WBGene00009060
0.0068428	0.411416	0.12875	0.00311739	WBGene00009079
0.320731	1.81853	1.3085	0.26039	WBGene00009081
0.0847783	0.790576	0.335334	0.304753	WBGene00009082
0.765066	0.885552	2.79236	0.686665	WBGene00009084
0.0111056	0.418448	0.0907234	0.298244	WBGene00009092
0.00716462	0.864919	0.123899	0.240495	WBGene00009093
0.263293	0.360297	0.51795	0.110072	WBGene00009094
0.020204	1.84371	0.64113	0.0499735	WBGene00009096
0.12053	2.01243	0.782404	0.0247966	WBGene00009097
0.359341	2.49816	1.57389	0.0595862	WBGene00009098
0.533057	1.44767	0.33222	1.37159	WBGene00009100
0.167335	1.14047	0.593756	0.13942	WBGene00009101
2.46284	0.518133	2.16387	2.12773	WBGene00009102
0.00971292	0.691821	0.559108	0.05207	WBGene00009103
0.127312	0.13405	0.445279	0.0114408	WBGene00009106
3.01192	4.52969	1.90518	3.92695	WBGene00009109
0.864637	1.61123	2.2847	0.638696	WBGene00009110
3.17665e-05	0.146688	0.00144888	0.0744111	WBGene00009135
0.099879	0.922024	0.313455	0.184255	WBGene00009137
0.00323141	0.0334749	0.000296941	0.0349868	WBGene00009138
0.24534	1.01946	0.105185	0.0750886	WBGene00009139
0.00267077	0.843171	0.0842145	0.0249632	WBGene00009172
0.180022	0.00018448	0.74005	0.291109	WBGene00009200
0.000575804	1.52795	0.154972	0.11926	WBGene00009201
0.128254	0.0811442	0.15473	0.00551715	WBGene00009221
0.00482813	0.159581	0.226537	0.0702613	WBGene00009222
0.051901	0.00329407	0.0159872	0.0117787	WBGene00009223
0.0571662	0.403287	0.00462092	0.0269064	WBGene00009224
0.371558	0.501492	0.365426	0.230849	WBGene00009226
0.64465	0.122339	0.591441	0.459047	WBGene00009237
1.9232	0.851897	0.858778	0.784932	WBGene00009238
0.0507886	0.00029291	0.0281772	0.0145909	WBGene00009239
0.824699	0.912968	1.80277	0.362141	WBGene00009241
0.0497769	0.132613	0.100488	0.0027129	WBGene00009256
0.039279	0.326761	0.0435917	0.0220436	WBGene00009289
-0.0499659	2.74461	0.47848	0.0818632	WBGene00009290
0.825009	1.49274	0.931728	0.00347036	WBGene00009291
0.180132	0.0918329	0.0611186	0.397088	WBGene00009292
0.475367	1.50817	0.74037	0.0573919	WBGene00009293
0.310448	0.0799182	1.35814	0.0465135	WBGene00009294
0.393568	0.0348626	0.334417	0.000548867	WBGene00009296
1.12809	2.12445	1.46923	1.42658	WBGene00009325
0.958333	2.61348	3.60222	0.807711	WBGene00009328
0.279085	0.3032	0.503691	0.256157	WBGene00009329
0.0661576	1.00837	0.0230857	0.000288332	WBGene00009330
0.770958	2.33912	1.29416	0.704444	WBGene00009331
1.31133	1.2273	2.81777	0.195242	WBGene00009333
1.39868	1.41503	0.0858543	0.794736	WBGene00009334
0.0237546	1.03711	0.0359255	0.183228	WBGene00009335
0.00488858	0.421066	0.000237639	0.0295231	WBGene00009336
0.045557	1.13959	0.272785	0.00061658	WBGene00009337
0.649701	0.104108	1.13527	0.00586082	WBGene00009340
0.210053	0.020107	0.0392983	0.000469994	WBGene00009347
0.110408	0.684143	0.209663	0.0183189	WBGene00009349
0.854952	0.00398279	1.20581	0.313725	WBGene00009350
0.00157349	0.266183	0.195447	0.00108613	WBGene00009383
-0.0408566	1.5112	0.743563	0.104329	WBGene00009384
0.240034	0.771666	0.799247	0.214546	WBGene00009385
0.0216683	2.4913	1.02452	0.00857693	WBGene00009386
0.0447208	0.0199734	0.000227096	0.113067	WBGene00009387
2.01484	3.3577	2.46526	1.06438	WBGene00009388
0.266937	1.15102	0.00172853	0.0346508	WBGene00009389
0.443494	0.430103	0.15752	0.232563	WBGene00009428
0.0319033	0.308704	0.450339	0.297098	WBGene00009429
0.64228	0.0606063	0.965083	0.91008	WBGene00009430
0.306562	0.660121	2.35471	0.0741419	WBGene00009431
0.191235	0.0845598	1.74177	0.0591932	WBGene00009432
0.379178	0.0176519	0.139203	0.0476335	WBGene00009433
-0.0138468	0.757286	2.19506	0.0896837	WBGene00009434
0.342576	1.28854	0.125928	0.363761	WBGene00009469
0.018108	0.0415749	0.00327239	0.0129964	WBGene00009470
0.0267032	0.170474	0.0583443	0.00344162	WBGene00009471
0.000784824	0.701211	0.0627798	0.00867469	WBGene00009473
0.185796	2.15246	0.506762	0.0171918	WBGene00009485
0.642129	0.174336	1.73905	0.0353419	WBGene00009488
0.0589066	0.45038	0.048121	0.0128918	WBGene00009489
0.163835	0.010709	0.617726	0.00902101	WBGene00009490
2.11568	3.13435	3.05683	1.28143	WBGene00009528
-0.087244	0.55852	0.0961274	0.313032	WBGene00009532
-0.0077352	0.000473188	0.892917	0.25878	WBGene00009533
0.0908752	0.219207	0.0350056	0.544485	WBGene00009534
0.0210006	2.28673	0.199304	0.0547556	WBGene00009580
0.0079151	1.98772	0.259245	0.141335	WBGene00009581
0.759802	0.656307	0.204783	0.0898986	WBGene00009582
0.000116408	3.13052	0.0852962	0.182729	WBGene00009583
0.0754579	1.74464	0.970396	0.0115551	WBGene00009584
1.43759	0.518839	0.00664741	2.07426	WBGene00009597
0.0290509	0.888394	0.201379	0.00200416	WBGene00009605
0.037786	0.371002	0.324501	0.10349	WBGene00009606
0.126686	0.118991	0.0728925	0.000576448	WBGene00009650
0.08062	0.00283815	5.82108e-05	0.00182663	WBGene00009651
0.0379372	1.0699	0.36564	0.00263459	WBGene00009706
0.190264	0.311526	0.00480356	0.119367	WBGene00009708
-0.0797363	1.65925	0.984034	0.125402	WBGene00009722
0.000359509	0.0466958	0.00282856	0.00229408	WBGene00009723
0.0050622	0.0395882	0.0169386	0.0543047	WBGene00009724
0.0026824	0.671351	0.490346	0.238828	WBGene00009759
0.0568435	0.00327429	0.251981	0.0279013	WBGene00009769
0.204073	1.61405	0.874586	0.0558968	WBGene00009770
0.230439	0.793331	0.841422	0.0630155	WBGene00009771
0.347221	1.06977	1.03479	0.120256	WBGene00009772
0.197405	0.305732	0.0324835	0.00322492	WBGene00009773
0.527507	0.506973	1.01105	0.456958	WBGene00009774
-0.0108054	0.00145297	0.0519709	0.0555596	WBGene00009776
0.361719	0.16129	0.624012	0.394392	WBGene00009790
0.0946527	0.763624	0.130861	0.265912	WBGene00009803
0.0084449	0.0574662	0.188257	0.239607	WBGene00009804
1.49493	5.84607	2.70373	0.435682	WBGene00009807
0.0378884	0.588685	0.569556	0.0812211	WBGene00009809
0.352486	0.225297	0.378224	0.0136454	WBGene00009829
0.00581963	0.00811476	0.254978	0.00373037	WBGene00009830
0.377725	0.479162	0.0426226	0.288061	WBGene00009831
0.000991636	0.177458	0.0334498	0.000873693	WBGene00009834
0.000145127	0.382995	0.22333	0.000688517	WBGene00009846
1.12795	3.08238	2.51319	0.349095	WBGene00009848
-0.0730164	0.277192	0.0152623	0.766811	WBGene00009857
0.0126176	0.142282	0.420304	0.67265	WBGene00009859
0.778403	4.18505	0.360992	0.3256	WBGene00009965
0.151292	0.132347	0.0196759	0.0254725	WBGene00009966
1.14672	0.821973	0.397748	1.46288	WBGene00009968
-0.127558	0.207977	0.75617	0.726509	WBGene00009971
0.00754406	0.0102573	0.0470923	0.0105244	WBGene00009973
0.109842	1.27746	0.824062	0.00197635	WBGene00009974
0.496469	2.75764	1.56658	0.0927267	WBGene00009975
0.0337537	0.933827	0.00869355	0.00525229	WBGene00009976
0.027682	0.781462	0.0755858	0.143794	WBGene00009977
0.0927671	0.916995	0.122054	0.100567	WBGene00009978
0.756532	0.112777	1.13064	0.000336347	WBGene00009980
1.14078	1.84519	0.247675	0.973063	WBGene00009981
1.37523	2.28409	3.10846	0.818084	WBGene00009982
0.354885	1.09745	0.815139	0.206131	WBGene00009983
0.953881	0.149577	0.0734723	0.0545147	WBGene00009984
0.0204737	0.202313	0.171863	0.0106082	WBGene00009987
2.34101	0.638864	0.536843	2.75676	WBGene00009988
0.00188485	0.351469	0.0693555	0.718059	WBGene00009991
0.00413452	0.0374395	0.570074	0.499054	WBGene00009992
0.0802597	0.155991	0.352114	0.00630284	WBGene00009993
0.387263	1.09684	0.641146	0.284691	WBGene00009994
3.50161	5.19313	4.79339	1.40502	WBGene00009995
0.320448	0.524009	1.34299	0.208767	WBGene00009996
0.0146474	0.430205	0.215296	0.0956273	WBGene00010000
0.803574	1.9357	1.31728	0.675784	WBGene00010001
0.210721	1.85228	0.785789	0.0666244	WBGene00010002
0.284947	3.37079	1.1366	0.165387	WBGene00010006
0.127207	0.581294	0.470338	0.0701252	WBGene00010012
0.604791	0.11483	0.00881912	0.238383	WBGene00010018
-0.12354	4.28466	0.00887286	0.068736	WBGene00010019
0.0254253	0.0920393	2.07117e-05	0.00105938	WBGene00010062
0.210571	0.000747407	0.0326456	0.0241801	WBGene00010063
0.726964	0.0658316	0.700148	0.0886704	WBGene00010075
0.124438	0.413403	1.07946	0.0629384	WBGene00010077
0.0195198	0.864842	0.693991	0.0522377	WBGene00010079
0.0320443	0.531564	0.130434	0.020963	WBGene00010080
0.102927	0.0971278	0.101003	0.00191314	WBGene00010081
0.0102174	0.74773	0.33094	0.0127218	WBGene00010082
0.207903	0.522809	0.598927	0.182235	WBGene00010089
0.0540641	0.56424	0.0818809	0.0525508	WBGene00010091
2.72401e-05	0.137525	0.211416	0.0976042	WBGene00010092
-0.0225699	1.54961	0.991345	0.037539	WBGene00010093
0.0128988	0.899463	0.284799	0.650609	WBGene00010094
0.596335	3.24036	1.84945	0.324325	WBGene00010096
0.329227	1.85171	0.814183	0.462281	WBGene00010097
0.31753	2.21246	2.32671	0.104475	WBGene00010109
0.372046	0.000175711	0.516445	0.124544	WBGene00010143
-0.000298301	0.0739588	0.00465287	0.624787	WBGene00010174
0.000979426	0.85412	0.896758	0.0781862	WBGene00010177
0.0356639	2.68955	0.58008	0.0252205	WBGene00010178
0.295944	3.14238	1.06707	0.638962	WBGene00010179
0.0113907	0.230656	0.111163	0.0151665	WBGene00010181
0.0467257	0.0742928	0.36335	0.341942	WBGene00010183
				WBGene00010184
0.0347392	0.00770652	0.109961	0.193835	WBGene00010185
0.0356679	0.500316	0.151807	0.174106	WBGene00010187
0.0610217	0.709113	0.798176	0.0930716	WBGene00010188
0.55655	0.0195659	2.52385	0.0411758	WBGene00010189
1.06275e-05	1.60981	1.4664	0.0139701	WBGene00010191
0.361322	1.26424	1.66575	0.596141	WBGene00010192
0.118574	0.157998	0.00101448	0.00278478	WBGene00010204
0.119473	0.536771	0.137611	0.0899625	WBGene00010209
0.0419016	0.395111	0.302081	0.0498309	WBGene00010212
0.188739	0.695271	0.597807	0.0395942	WBGene00010214
-0.012152	0.00289099	0.289916	0.0984679	WBGene00010215
2.15831	6.58113	2.65576	1.27927	WBGene00010236
0.170385	0.182503	0.0505485	0.0015456	WBGene00010238
0.0785216	0.392684	0.0375502	0.00436033	WBGene00010239
0.0228668	0.890454	0.0107729	0.0338132	WBGene00010251
0.0149434	0.826896	0.154389	0.0350915	WBGene00010254
0.069188	0.0169471	0.402752	0.0597088	WBGene00010256
0.00355965	0.652954	0.957889	0.0281713	WBGene00010258
0.0454091	1.26836	1.03333	0.00282643	WBGene00010259
0.00854258	0.127596	0.022564	0.00425296	WBGene00010260
0.00154249	1.234	0.566618	0.113968	WBGene00010262
0.00734661	2.08767	1.01909	0.0761766	WBGene00010279
0.534618	1.70176	1.40061	0.0871458	WBGene00010280
0.0245722	1.14793	0.51789	0.0343284	WBGene00010281
0.42237	0.0429934	0.128664	0.00103452	WBGene00010282
-0.0373389	1.117	0.375243	0.0515227	WBGene00010283
0.555802	3.90573	1.99519	0.403185	WBGene00010284
0.115039	0.416653	0.632481	0.385684	WBGene00010286
2.38527	0.505763	1.09404	0.971339	WBGene00010288
0.0384247	1.0441	0.389713	0.003363	WBGene00010289
0.404366	0.946675	0.604519	0.0305674	WBGene00010290
0.0298182	0.532811	0.195668	0.171454	WBGene00010293
0.144347	0.289317	0.0993479	0.230484	WBGene00010296
0.350579	1.58673	0.566362	0.000653322	WBGene00010299
0.0607402	0.627241	0.0289616	0.026118	WBGene00010300
0.0323873	0.235534	0.0570098	0.565594	WBGene00010375
0.00416451	0.867893	0.419522	0.0484003	WBGene00010381
0.158562	0.0058774	0.259163	0.0855994	WBGene00010383
1.93347	5.94939	3.54647	1.11252	WBGene00010385
0.0295954	0.0029568	0.133591	0.0205329	WBGene00010386
0.0120704	0.837725	0.242925	0.0125155	WBGene00010405
0.358409	2.3253	1.86432	0.0180513	WBGene00010406
0.112637	0.854611	0.233346	0.0251607	WBGene00010407
0.125131	2.71704	0.304874	0.10244	WBGene00010408
0.0602235	0.257092	0.0192065	0.0959965	WBGene00010418
0.0349602	0.428489	0.833528	0.237046	WBGene00010425
0.113875	0.00910397	0.389156	0.290634	WBGene00010426
0.248438	1.83782	0.504903	0.265767	WBGene00010464
0.00899122	0.833073	0.19066	0.00840854	WBGene00010465
0.0259077	0.783062	0.238259	0.0927191	WBGene00010468
2.14893	0.996588	0.891167	1.92096	WBGene00010470
0.189773	2.10644	0.0158317	0.0952294	WBGene00010471
0.0255743	0.053621	0.00346085	0.908736	WBGene00010472
0.0415643	0.40433	0.00335367	0.0594873	WBGene00010473
0.29712	0.11844	0.0206372	0.286226	WBGene00010507
0.0562974	0.278321	0.0823087	0.0451701	WBGene00010510
3.91038	3.25359	1.55017	1.93823	WBGene00010512
0.287637	1.02835	1.16891	0.000481161	WBGene00010513
0.490708	1.14585	1.87508	0.0972653	WBGene00010514
0.19395	0.439855	1.90154	0.00792853	WBGene00010515
0.0384105	1.63933	0.213805	0.0453534	WBGene00010516
0.124584	1.69789	0.508093	0.0283633	WBGene00010524
1.66738	2.46623	2.07467	0.357436	WBGene00010525
-0.0896318	0.335707	0.0577799	0.306815	WBGene00010592
0.133356	0.00186898	0.430561	0.579488	WBGene00010593
1.81195	1.11378	2.12387	1.06659	WBGene00010595
0.233645	0.0152561	1.89376	0.00837296	WBGene00010597
-0.107036	1.05675	0.0123555	0.0051224	WBGene00010625
0.575053	2.5548	0.817343	0.278103	WBGene00010626
0.00686191	1.0029	0.0174033	0.0363675	WBGene00010627
0.0719206	0.0987901	0.0660258	0.0157893	WBGene00010628
-0.0427556	0.333513	0.438944	0.084996	WBGene00010629
0.564338	3.30178	0.933924	0.0909007	WBGene00010630
0.271434	1.65723	1.41255	0.0613651	WBGene00010631
0.553325	1.90618	0.908884	0.132799	WBGene00010632
0.892701	0.0528298	2.648	0.179646	WBGene00010684
0.0368386	1.12376	0.455802	0.00662866	WBGene00010685
0.0286592	0.71747	0.475554	0.108549	WBGene00010687
0.150686	0.332432	0.358301	0.000150454	WBGene00010697
1.17447	0.721154	1.27366	0.550577	WBGene00010698
0.098466	0.0642686	0.00234564	0.0462838	WBGene00010699
0.452072	0.964481	1.38065	0.00836442	WBGene00010727
0.00274707	1.07424	0.152532	0.112344	WBGene00010728
0.339066	0.666885	0.110772	0.401092	WBGene00010734
0.800697	8.88046	1.18141	0.47228	WBGene00010735
0.196725	0.651049	0.125433	0.0764636	WBGene00010736
1.73085	3.34136	4.23104	1.21565	WBGene00010742
0.72224	0.753876	0.377019	2.41985	WBGene00010744
0.331259	0.302435	0.386759	0.00022022	WBGene00010788
				WBGene00010789
0.138286	1.82271e-05	0.386041	0.685629	WBGene00010790
1.10231	1.31134	1.8494	1.24073	WBGene00010792
0.427728	0.132279	0.506594	0.371533	WBGene00010799
0.528443	0.141011	0.264609	0.0979854	WBGene00010803
0.384261	2.07581	0.0945351	0.70516	WBGene00010867
0.632424	2.72696	1.05825	0.553221	WBGene00010868
0.157904	0.00981677	0.148976	0.0893862	WBGene00010931
0.0256096	0.756618	0.222368	0.0168064	WBGene00010933
0.583134	1.64328	1.47198	0.377486	WBGene00010976
0.292876	0.0121675	0.136168	0.352155	WBGene00010977
0.00973986	0.905405	0.0721667	0.00150062	WBGene00010980
0.169113	0.603284	0.988458	0.0627281	WBGene00011002
0.183778	0.00636152	0.573057	0.0264342	WBGene00011003
0.419486	0.0912186	0.000515754	0.141593	WBGene00011006
0.0616891	0.039082	0.705696	0.149039	WBGene00011014
0.0609222	0.252123	1.18441	0.0624082	WBGene00011015
0.196677	0.288736	0.456094	0.232171	WBGene00011016
0.00426386	0.620433	0.0131231	0.113598	WBGene00011017
0.248909	1.00933	1.12431	0.000877054	WBGene00011087
0.0273212	0.17382	0.147228	0.0340419	WBGene00011088
0.120966	0.0543546	0.376633	0.0160699	WBGene00011089
0.742546	0.0449738	0.694698	0.00847538	WBGene00011090
1.263	3.49386	0.495896	0.317852	WBGene00011092
0.532832	0.410113	0.319215	0.175531	WBGene00011093
0.289518	0.0122404	0.598058	0.159132	WBGene00011094
0.233519	0.0648029	0.280346	0.00438369	WBGene00011095
0.0132594	0.154769	0.0237119	0.0999125	WBGene00011097
0.000508654	0.218142	0.000120375	0.248399	WBGene00011099
0.126628	0.290205	0.0757335	0.01916	WBGene00011100
0.00045439	0.534164	0.459951	0.0419314	WBGene00011132
0.0130574	1.10179	0.256675	0.00513242	WBGene00011133
0.205882	0.52802	0.0133806	0.28244	WBGene00011134
3.75086	3.67459	3.70426	1.67703	WBGene00011137
0.00894799	0.704544	0.431347	0.0804108	WBGene00011185
0.712271	2.90197	0.413441	0.101122	WBGene00011189
0.220128	0.109301	2.71789	0.426843	WBGene00011190
0.0175657	0.354319	0.105078	0.0574192	WBGene00011191
0.108187	0.0215099	0.0925577	0.00103745	WBGene00011193
0.0331573	0.419969	0.374674	0.120975	WBGene00011194
0.340046	0.0147397	0.0192878	0.102378	WBGene00011195
				WBGene00011207
0.194504	0.00214265	0.00155647	0.062946	WBGene00011212
				WBGene00011213
0.312153	0.0789037	2.07877	0.262209	WBGene00011242
1.1507	0.415356	0.0249703	1.0141	WBGene00011244
0.134946	0.320176	0.332379	0.120377	WBGene00011247
0.960261	0.667309	0.527566	0.57005	WBGene00011248
0.0256701	1.21237	2.62932e-07	0.00681988	WBGene00011250
1.72672	2.6704	2.66252	1.46502	WBGene00011251
0.377978	1.8902	2.03196	0.263759	WBGene00011252
-0.0687403	0.559547	0.341076	0.114383	WBGene00011253
-0.00445572	1.16531	0.187959	0.0852878	WBGene00011261
0.000564628	0.30088	0.0217315	0.239094	WBGene00011262
0.00457821	0.93695	0.00663608	0.130629	WBGene00011263
0.0509555	0.0150735	0.213637	0.12986	WBGene00011270
0.173377	2.25814	0.957056	0.02395	WBGene00011283
0.0342923	1.64347	0.0156386	0.0265168	WBGene00011284
0.877943	3.79367	0.0628559	1.09375	WBGene00011285
0.00138389	2.45189	0.0236367	0.117064	WBGene00011286
0.37012	0.483228	0.152242	0.387959	WBGene00011287
0.00050252	0.283588	0.0273177	0.155992	WBGene00011305
0.0374891	0.0994778	0.00189557	0.0063168	WBGene00011306
0.900037	0.304389	2.05376	0.00309244	WBGene00011307
-0.0355747	0.0498573	0.031678	0.0503339	WBGene00011308
0.0629953	1.07009	0.109684	0.436924	WBGene00011309
0.0703442	1.01285	0.568624	0.0508795	WBGene00011318
0.00494567	0.158681	0.0738589	0.244343	WBGene00011319
0.00204282	0.167682	0.00401884	0.0373472	WBGene00011320
0.00814966	0.0482966	1.42124	0.342901	WBGene00011321
0.0181183	0.630035	0.135363	0.010976	WBGene00011322
0.033238	0.302013	0.590815	0.0232168	WBGene00011323
0.130707	0.0410467	0.0430025	0.00413144	WBGene00011324
0.487661	0.286841	1.48588	0.603959	WBGene00011326
2.06211	3.23293	2.1359	2.2173	WBGene00011328
-0.0630617	1.62149	0.406602	0.0363018	WBGene00011329
1.06136	0.0756208	1.19854	0.444951	WBGene00011330
0.178146	0.376391	0.677241	0.18003	WBGene00011339
0.696886	1.14195	0.189581	0.605931	WBGene00011340
-0.0854612	0.928072	0.147108	0.134895	WBGene00011342
0.231278	0.612512	1.13498	0.0807824	WBGene00011362
0.156323	0.555262	0.196904	0.0206482	WBGene00011364
0.00363994	0.23296	0.0082396	0.0209677	WBGene00011381
0.231204	0.253097	0.0560617	0.198345	WBGene00011382
0.575034	2.6582	2.40997	0.379359	WBGene00011383
0.340686	0.00392078	0.0365535	0.78322	WBGene00011391
-0.00436704	1.7743	1.13413	0.131201	WBGene00011392
0.295621	0.0128615	1.28725	0.00621509	WBGene00011393
1.29605	0.000373493	0.0350989	0.265761	WBGene00011397
0.213764	1.51407	0.228822	0.597789	WBGene00011404
0.136676	2.72275	0.643568	0.00375069	WBGene00011428
0.144252	2.74754	0.606045	0.194326	WBGene00011429
0.00215767	0.127434	0.0244136	0.00302543	WBGene00011430
0.294996	1.72996	0.608528	0.17809	WBGene00011436
3.07753	8.02902	3.25187	0.907289	WBGene00011437
4.12785e-06	0.736065	0.307251	0.0051247	WBGene00011438
0.0266858	0.0711658	0.0818189	0.148652	WBGene00011439
0.0160598	1.32469	0.499579	0.0127273	WBGene00011449
0.71959	2.15688	1.33964	0.184613	WBGene00011450
0.17346	0.482533	1.02832	0.199311	WBGene00011451
0.0967695	2.34644	0.649686	0.0266106	WBGene00011452
1.3834	1.9398	2.12715	0.364196	WBGene00011486
0.237878	1.72894	0.648747	0.202395	WBGene00011487
0.0156214	0.970191	0.00427695	0.0247754	WBGene00011505
0.55868	0.172856	0.287151	0.7291	WBGene00011513
0.10642	1.71378	0.184192	0.106393	WBGene00011514
0.235615	0.00763841	0.903143	0.402416	WBGene00011517
0.00959425	0.283512	0.324649	0.0112427	WBGene00011520
0.502324	3.20703	1.19404	0.334471	WBGene00011535
0.524864	2.60189	1.51225	0.349376	WBGene00011536
0.390683	2.68385	1.24146	0.326618	WBGene00011537
0.833484	0.133622	0.0661029	1.12698	WBGene00011538
1.99546	0.739474	1.72047	5.84082e-06	WBGene00011540
0.139592	0.184907	0.83314	0.0993286	WBGene00011543
0.117853	0.127003	0.164203	0.28256	WBGene00011571
0.887366	0.0222429	1.06952	0.0837531	WBGene00011573
1.88566	2.1501	1.30378	0.0832299	WBGene00011575
0.256632	0.245329	1.15413	0.19028	WBGene00011576
0.00903768	0.772282	0.965198	0.0119504	WBGene00011587
0.0710265	0.491222	0.420295	0.114511	WBGene00011589
0.771038	2.00243	1.43589	0.673471	WBGene00011590
0.0167788	3.43691	0.032884	0.171458	WBGene00011591
0.0369516	0.0518796	0.0294798	0.000741773	WBGene00011592
0.0337787	1.34728	0.483541	0.0871051	WBGene00011617
0.441629	2.67783	1.79814	0.31133	WBGene00011625
1.02449	1.87088	2.93473	0.456325	WBGene00011647
0.0428113	0.111513	0.0807861	0.0602319	WBGene00011648
				WBGene00011668
0.642157	0.103061	0.00188758	0.209546	WBGene00011670
0.0289492	0.0271911	0.0379648	0.0252112	WBGene00011687
0.148226	0.565314	0.00385403	0.0376713	WBGene00011688
1.16356	3.38639	1.44216	0.343782	WBGene00011689
0.0985402	0.109059	0.435658	0.0284408	WBGene00011691
0.89997	0.209578	0.784618	0.662773	WBGene00011692
0.454825	0.0131703	1.06978	0.00763988	WBGene00011694
0.345281	2.81709	1.38554	0.144909	WBGene00011696
0.0297046	1.44756	0.00216794	0.00393808	WBGene00011705
0.000308343	0.358392	0.00882379	7.40541e-05	WBGene00011713
0.558485	0.06472	0.106577	0.410899	WBGene00011752
0.0830184	0.0723005	0.00841371	0.146718	WBGene00011753
0.964057	2.10461	1.44758	0.493997	WBGene00011793
0.0198333	1.1039	0.70976	0.060067	WBGene00011794
0.0203485	0.478457	0.245691	0.0161545	WBGene00011795
0.131453	1.73341	0.693268	0.000185665	WBGene00011796
0.00163958	0.257128	0.000298223	0.0900263	WBGene00011798
0.0189091	0.324511	0.473686	0.0617656	WBGene00011799
0.0327508	0.325098	0.0792111	0.369503	WBGene00011800
0.185342	0.0474384	0.116115	0.103531	WBGene00011801
0.51133	2.53104	0.651335	0.000564065	WBGene00011802
0.0185736	2.9405	0.0192893	0.0263026	WBGene00011830
0.538574	0.226016	1.5385	0.125016	WBGene00011831
0.545488	0.12911	1.16864	0.0706452	WBGene00011832
0.136183	0.0065722	0.0505969	0.000804423	WBGene00011833
0.00498189	0.418953	0.0981668	0.104321	WBGene00011834
0.07425	1.65224	0.534731	0.000172383	WBGene00011835
0.70274	0.112859	0.0225953	1.24363	WBGene00011836
0.777911	0.683652	1.29797	0.526792	WBGene00011838
0.0293024	0.438399	0.00488076	0.00922729	WBGene00011839
0.0730119	0.23464	0.17477	0.0247892	WBGene00011850
0.0850066	0.646782	0.145193	0.159767	WBGene00011852
-0.0241846	0.737649	0.163706	0.0481236	WBGene00011854
0.173228	0.493172	0.487331	0.408775	WBGene00011890
0.910502	1.02129	1.36524	0.194797	WBGene00011891
0.0391839	0.022699	0.0338479	0.0342105	WBGene00011892
0.662101	0.0100946	0.24847	0.145551	WBGene00011893
0.0716548	0.380495	0.803639	0.112127	WBGene00011894
1.00064	3.12197	1.51447	0.669358	WBGene00011895
-0.00325875	1.04415	0.748492	0.186221	WBGene00011897
0.000457403	0.109067	0.257824	0.00853673	WBGene00011898
0.016909	0.622729	0.00443934	0.0191697	WBGene00011930
-0.0301127	0.722613	0.592069	0.307595	WBGene00011932
1.18269	0.105667	0.0328628	3.34905	WBGene00012019
0.0442801	0.349329	0.0400775	0.00984912	WBGene00012020
0.185101	0.26709	0.0382854	0.161371	WBGene00012021
0.135663	0.0651212	0.00294577	0.0705647	WBGene00012058
0.70482	0.0133275	0.114149	1.01354	WBGene00012070
0.701297	1.95193	1.26716	0.726889	WBGene00012100
1.13503	2.00383	1.75704	0.473599	WBGene00012101
0.0640278	0.823411	0.6517	0.0132582	WBGene00012117
0.228207	0.156872	0.395757	0.682228	WBGene00012142
0.614755	2.42339	1.37624	0.428739	WBGene00012143
0.0765929	0.000390439	0.681098	0.0306504	WBGene00012144
0.0243842	0.397683	0.327073	0.0975644	WBGene00012145
0.360806	3.1769	0.77262	0.0212205	WBGene00012152
1.17564	0.96376	2.30888	0.295251	WBGene00012184
1.26433	0.46444	1.70665	0.479096	WBGene00012185
0.0128761	0.333097	0.161435	0.0983295	WBGene00012186
0.486315	1.55238	1.30199	0.311957	WBGene00012243
-0.0704764	0.0613095	0.193143	0.156235	WBGene00012244
0.631339	0.598913	1.87727	0.387071	WBGene00012245
0.0058114	0.640385	0.00436514	0.00638958	WBGene00012247
0.764354	0.671186	2.98857	0.821673	WBGene00012251
2.51767	3.95412	4.25248	0.466565	WBGene00012252
0.194603	0.0108898	0.31808	0.0197044	WBGene00012253
0.0289637	0.0711684	0.00110388	0.0622658	WBGene00012276
-0.0140077	0.0272004	0.452609	0.105765	WBGene00012277
0.111694	1.09271	0.0402674	0.0776346	WBGene00012279
0.0696239	0.382998	0.141585	0.0140558	WBGene00012280
0.0340117	0.751242	0.00861104	0.0230411	WBGene00012282
0.929529	1.61976	2.61816	0.0810416	WBGene00012291
0.350388	1.36885	1.11783	0.0322801	WBGene00012293
0.425867	0.0185686	0.472031	0.00449585	WBGene00012308
0.0360415	0.0968588	0.0198008	0.416728	WBGene00012315
0.00626463	1.42882	0.587597	0.234301	WBGene00012316
0.585211	3.32696	1.90567	0.182489	WBGene00012319
0.463932	1.91836	0.903175	0.0025919	WBGene00012337
0.0216861	0.64094	0.0536806	0.0144547	WBGene00012339
0.0529296	0.740938	1.06283	0.00366015	WBGene00012347
0.395784	1.07757	0.184499	0.705727	WBGene00012348
0.397788	0.0906222	0.571364	0.119884	WBGene00012364
2.09231	1.71601	0.260904	2.14633	WBGene00012381
0.0526782	0.389594	0.0123186	0.417967	WBGene00012398
0.0242297	0.0520218	0.241705	0.00363469	WBGene00012399
0.0728003	0.378278	0.0551683	0.0847729	WBGene00012402
0.844371	0.574183	0.0557087	0.181265	WBGene00012404
0.0383433	0.235212	0.032981	0.00125592	WBGene00012405
0.00261479	0.0716494	0.0531976	0.0542803	WBGene00012446
0.117099	0.214595	0.406187	0.698447	WBGene00012449
0.129284	1.23491	0.00726959	0.108877	WBGene00012452
0.421825	0.641714	0.659447	0.59787	WBGene00012491
0.513947	0.904348	0.192043	0.466892	WBGene00012492
0.00299497	0.000194751	0.0872246	0.768164	WBGene00012494
0.00517356	0.922548	0.701286	0.056949	WBGene00012522
0.168735	2.23618	0.93973	0.014105	WBGene00012524
1.27879	2.22497	1.18382	0.190207	WBGene00012526
-0.105576	0.345308	0.418103	0.00407325	WBGene00012527
0.556284	2.17349	1.56876	0.326395	WBGene00012528
0.210337	0.144334	0.691835	0.0974267	WBGene00012529
0.507382	0.326964	3.43429	0.0336371	WBGene00012530
0.180618	0.0140621	0.0378396	0.110384	WBGene00012531
0.073246	0.614756	0.188193	0.00925598	WBGene00012532
0.0777744	1.78783	0.0217306	0.166929	WBGene00012533
0.0444574	0.858349	0.00764012	0.0897889	WBGene00012562
0.101087	0.000319355	0.398939	0.188651	WBGene00012564
0.529735	0.0744651	0.145483	0.167254	WBGene00012565
0.337981	0.716406	0.0216701	0.154205	WBGene00012566
0.13577	0.0405057	0.00318325	0.2624	WBGene00012567
0.200386	0.340431	0.0133152	0.345937	WBGene00012568
0.00997742	0.487145	0.00486836	0.028646	WBGene00012569
0.137793	0.0394134	0.0173066	0.0404936	WBGene00012615
0.117134	0.0935185	0.374996	0.00758646	WBGene00012623
0.0171522	0.0300934	0.041086	0.173818	WBGene00012624
1.53872	4.67024	1.52121	0.903903	WBGene00012626
0.0459271	1.6231	0.894479	0.0413821	WBGene00012627
0.482793	0.00377701	0.00290623	0.113306	WBGene00012628
0.328278	0.420982	0.746947	0.0798472	WBGene00012629
0.00759807	0.047739	0.0463332	0.206855	WBGene00012632
0.00165157	0.033809	0.563277	0.366907	WBGene00012634
0.248121	0.167216	0.00501115	0.00752536	WBGene00012664
0.103984	0.791248	0.00514165	0.556843	WBGene00012665
0.227818	0.0359207	0.176297	0.00807721	WBGene00012666
0.214207	0.276954	0.0773727	0.0588701	WBGene00012668
0.703483	0.0493542	0.543023	0.167484	WBGene00012669
0.00238607	0.0560126	0.400085	0.0993636	WBGene00012671
0.0812316	0.695347	0.00109958	0.0143449	WBGene00012672
0.434934	0.246782	0.223341	1.19992	WBGene00012673
0.0526055	0.781041	0.121751	0.115102	WBGene00012674
-0.0168532	0.0740209	0.22607	0.482864	WBGene00012675
0.756376	0.296115	0.857627	0.0545637	WBGene00012676
-0.090549	0.252727	0.0157	0.0497481	WBGene00012678
0.0163586	1.27776	0.127033	0.083828	WBGene00012679
0.0235628	0.0414055	0.00601733	0.028871	WBGene00012680
0.0463853	0.376491	0.238216	0.0362159	WBGene00012684
0.861874	0.78678	0.982676	0.410491	WBGene00012686
0.00197014	1.1897	0.0858782	0.0436129	WBGene00012689
0.0425749	0.17636	0.0998053	0.0676787	WBGene00012690
0.0916825	0.00228661	1.1367	0.00116711	WBGene00012692
0.00887454	0.622839	0.00463413	0.136656	WBGene00012693
-0.0942622	0.0240079	0.0308617	0.163933	WBGene00012694
-0.11814	0.411081	0.188054	0.0110867	WBGene00012695
0.960936	3.32496	2.10198	0.419431	WBGene00012696
0.0979093	1.18663	0.0105239	0.00949166	WBGene00012697
0.00332376	0.0895486	0.0961088	0.118928	WBGene00012698
0.0539604	0.368897	0.036013	0.000244195	WBGene00012699
0.300504	0.0466189	0.586504	0.387842	WBGene00012700
0.992006	0.89701	1.9488	0.468057	WBGene00012701
0.684128	1.5697	0.712813	0.212642	WBGene00012702
0.0105152	1.8842e-05	0.0745547	0.073206	WBGene00012703
0.0823852	0.951381	0.0738238	0.118402	WBGene00012741
0.160128	0.00126542	0.0648526	0.0722759	WBGene00012776
0.0368127	0.000845906	0.714089	0.0958489	WBGene00012777
0.0118546	0.269168	0.047687	0.0451039	WBGene00012778
0.124448	1.41558	0.0486372	0.291555	WBGene00012779
0.0123715	2.59857	0.0459394	0.0759198	WBGene00012780
0.000863116	0.745533	0.103712	7.77101e-05	WBGene00012809
-0.012435	0.132377	0.401319	1.46897	WBGene00012810
0.565217	0.284509	0.173735	0.00296569	WBGene00012811
0.394242	0.303981	1.61949	0.000846416	WBGene00012812
-0.0309714	1.62745	0.0798759	0.101346	WBGene00012813
0.342921	2.03302	0.464564	0.287985	WBGene00012814
-0.0160682	0.567416	0.0322664	0.00374519	WBGene00012821
0.164146	0.136573	0.245817	0.357566	WBGene00012825
0.0153972	1.12049	0.410671	3.3562e-07	WBGene00012827
-0.0202258	0.205164	0.00775449	0.207495	WBGene00012828
0.54122	0.0816434	0.330666	0.282482	WBGene00012829
1.16268	2.9327	1.84575	0.150371	WBGene00012830
0.155737	2.43586	0.836441	2.44785e-06	WBGene00012831
0.285075	1.58718	0.911383	0.0053221	WBGene00012833
0.108729	0.10017	0.243285	0.0946652	WBGene00012834
0.0341204	0.281068	0.147127	0.238428	WBGene00012835
0.850176	2.35704	0.898634	1.07817	WBGene00012840
0.00818976	0.0826532	0.527159	0.154554	WBGene00012848
0.417348	0.154529	0.858615	0.0404672	WBGene00012850
1.20099	2.93241	2.08029	0.974162	WBGene00012853
0.0795567	0.66373	0.000251698	0.0523767	WBGene00012854
0.00019668	0.599424	0.305471	0.00103905	WBGene00012855
0.0957364	1.80521	1.45728	0.000481292	WBGene00012857
0.378649	3.1247	0.645937	0.00130016	WBGene00013024
0.0220212	0.109677	0.0581561	0.000391419	WBGene00013025
-0.113017	0.00734307	0.21526	0.0787324	WBGene00013026
0.302059	0.861943	1.01675	0.317458	WBGene00013046
0.10023	0.0919111	4.8518e-05	0.53968	WBGene00013048
0.0399543	0.358805	0.113077	0.0391534	WBGene00013052
-0.081453	0.86882	0.547399	0.0279906	WBGene00013053
0.121465	0.959135	1.1809	0.130752	WBGene00013055
0.362599	0.34963	4.54056e-05	0.30286	WBGene00013068
0.00137011	0.168636	0.346457	1.56796e-05	WBGene00013069
0.0483238	0.50314	0.0993788	0.310913	WBGene00013073
0.0667939	0.721812	0.559521	1.20221	WBGene00013074
0.153273	2.08991	0.492824	0.364294	WBGene00013075
1.77448	0.399446	2.70536	0.0195362	WBGene00013077
0.862823	0.584728	1.41253	0.170807	WBGene00013078
0.169778	0.96566	0.150948	0.0588574	WBGene00013079
0.189306	0.0719944	0.136999	8.53155e-05	WBGene00013080
3.07738	2.19968	1.85323	0.978495	WBGene00013081
0.366865	0.279542	0.280383	0.585081	WBGene00013082
0.0437321	0.376259	0.0858734	0.480769	WBGene00013083
-0.0407853	1.63201	0.858679	0.00198519	WBGene00013339
-0.0990557	0.875122	0.171573	0.0179302	WBGene00013340
0.514706	2.12381	0.94028	0.0159128	WBGene00013343
0.51271	2.06536	0.353455	0.0127611	WBGene00013344
1.20448	1.0591	0.615644	0.910547	WBGene00013345
0.0221737	0.000520268	0.323409	0.0522914	WBGene00013347
0.652282	1.47989	0.0232445	0.587592	WBGene00013348
0.533921	0.260366	0.332295	0.140722	WBGene00013349
0.0208515	0.486463	0.254727	0.00677567	WBGene00013350
0.339462	1.9851	1.01187	0.0902557	WBGene00013352
0.249635	3.06914	1.26121	0.0838839	WBGene00013353
0.309419	2.92874	1.22408	0.00248437	WBGene00013354
1.8813	5.91952	2.48703	0.54008	WBGene00013355
0.511989	0.0423683	0.0310497	0.0674596	WBGene00013357
0.844635	0.525189	1.59374	0.39408	WBGene00013358
0.016877	0.0238413	0.0310643	0.0433043	WBGene00013359
1.34083	0.303352	2.06148	0.343456	WBGene00013360
0.244514	0.0852347	0.13889	0.205784	WBGene00013361
0.0203599	2.47186	0.41623	0.344212	WBGene00013362
0.721424	1.11771	0.104772	0.624759	WBGene00013364
0.36761	0.000276948	1.16401	0.0239065	WBGene00013365
0.0251945	0.142361	0.42458	0.0833369	WBGene00013366
0.478912	0.00123761	0.025978	0.59928	WBGene00013479
0.587082	0.0213223	0.160178	0.0616542	WBGene00013481
1.36714e-06	0.409703	0.23257	0.0171733	WBGene00013482
-0.121096	1.07669	0.718557	0.00401231	WBGene00013484
0.00471971	0.356174	0.18258	0.258765	WBGene00013485
0.938273	0.0602018	0.280061	2.16122e-05	WBGene00013489
0.0280128	0.196268	0.149736	0.546739	WBGene00013492
0.0171494	0.744936	0.381673	0.00609417	WBGene00013495
-0.0110284	0.00824251	0.00246399	0.203077	WBGene00013567
0.485827	0.786573	0.884812	0.0036881	WBGene00013568
1.06934	0.626417	0.778662	1.04773	WBGene00013569
0.00681902	0.0353481	0.0510274	0.0178103	WBGene00013584
3.04731	0.044745	2.71543	1.08377	WBGene00013585
0.0013074	0.211387	0.23761	1.70212e-06	WBGene00013586
0.355482	0.182415	0.0581774	0.140677	WBGene00013587
0.197605	2.44787	0.332074	0.0617709	WBGene00013588
0.00171311	3.55048	0.438504	0.126614	WBGene00013606
0.00318246	0.0189621	0.051018	0.000804542	WBGene00013623
1.0925	2.35568	4.61266	0.764002	WBGene00013746
0.000118916	0.824759	0.151108	0.000127256	WBGene00013747
0.296952	1.86262	0.904577	0.0291676	WBGene00013748
2.25636	3.10184	2.21072	0.575011	WBGene00013751
0.136014	0.87384	0.56408	0.010409	WBGene00013752
0.737017	0.618868	0.518942	0.107595	WBGene00013755
0.00099143	0.162207	0.0277903	0.3005	WBGene00013756
1.01978	1.42662	0.747332	0.185317	WBGene00013758
0.0378105	2.02094	0.0680424	0.0472973	WBGene00013765
0.177822	0.264144	0.378448	1.51936e-07	WBGene00013766
2.24951	3.18358	2.89451	0.3519	WBGene00013768
0.0322753	0.378935	0.0707355	0.0238043	WBGene00013771
0.405039	0.339732	0.873081	0.00881187	WBGene00013819
0.000110381	0.0834131	0.128966	0.363417	WBGene00013822
5.1873e-05	0.569762	0.0512372	0.0255158	WBGene00013824
0.598502	0.152915	1.2831	0.0204269	WBGene00013835
0.0887422	2.23527	1.1401	3.31081e-06	WBGene00013853
0.00556068	0.425941	0.10217	0.0385413	WBGene00013854
0.548142	0.00499117	0.00161788	0.789113	WBGene00013855
0.0787995	1.22398	0.680235	0.0791952	WBGene00013862
0.378014	0.172891	0.925865	0.344168	WBGene00013863
0.160415	1.26841	0.120634	0.02403	WBGene00013874
0.367654	0.36056	0.566944	0.0403928	WBGene00013875
0.0286112	0.250268	0.00793438	0.0686666	WBGene00013876
0.171622	2.50853	1.60018	0.0328422	WBGene00013877
0.283862	2.43951	1.29865	0.0448989	WBGene00013878
0.00663457	1.60287	0.193988	0.00476617	WBGene00013879
0.133011	0.00784262	0.116521	5.66417e-07	WBGene00013883
1.05649	0.00161535	0.79414	0.00879536	WBGene00013884
0.0003809	0.658358	0.260927	0.0630818	WBGene00013886
0.23577	1.20754	1.09137	0.350905	WBGene00013896
0.0180607	7.76432e-05	0.0567004	0.00384064	WBGene00013898
0.0107414	0.404865	0.022157	0.000257727	WBGene00013899
0.426732	0.0198477	1.47803	0.140229	WBGene00013900
0.972222	0.447659	1.66092	0.148422	WBGene00013901
0.00086732	0.814889	0.230884	0.0718817	WBGene00013902
0.000282392	0.0679911	0.246909	0.00101564	WBGene00013904
0.221675	0.353727	0.466598	4.80282e-05	WBGene00013905
0.597119	0.499346	0.800118	0.102489	WBGene00013906
0.0241881	0.481003	0.00828266	0.0600908	WBGene00013946
0.0122917	0.00870389	0.0627312	0.361607	WBGene00013947
0.390077	1.84656	0.537332	0.116854	WBGene00013949
0.320535	1.14662	0.484267	0.843001	WBGene00013950
0.155832	0.917155	0.537486	0.0978606	WBGene00013951
0.425129	4.09253	1.17785	0.231633	WBGene00013962
0.440111	0.0640713	1.37091	0.0537345	WBGene00013963
0.0920822	0.00655197	0.783472	0.128786	WBGene00013964
0.131134	0.0264017	0.359921	0.633218	WBGene00013965
0.0456767	0.00612604	0.003182	0.00297917	WBGene00013966
0.741375	0.692166	1.11483	0.446101	WBGene00013967
0.131223	0.899281	0.0721032	0.0182993	WBGene00013968
0.0803883	1.57545	0.48453	0.000906447	WBGene00014098
0.180847	0.055578	0.00042437	0.000296306	WBGene00014099
0.752565	0.0201727	0.472718	0.218828	WBGene00014106
1.33192	0.33528	2.29199	0.00104786	WBGene00014108
0.506089	0.892916	0.206204	0.830145	WBGene00014109
1.00608	0.0297815	0.884729	0.899783	WBGene00014111
0.0540964	0.504099	0.0748945	0.640171	WBGene00014112
-0.00424944	0.712564	0.660883	0.0161755	WBGene00014113
0.579238	3.10443	2.22566	0.173468	WBGene00014114
1.87514	1.65483	2.35438	0.870906	WBGene00014123
0.0172553	0.698786	0.544265	0.0936784	WBGene00014124
0.429615	3.36205	0.790303	0.543723	WBGene00014125
0.186348	1.07418	0.226416	0.0272389	WBGene00014194
0.798682	1.80546	1.33276	0.460005	WBGene00014300
0.00469201	0.678069	0.461482	0.123934	WBGene00014562
0.0643542	0.0284654	0.200632	0.0338867	WBGene00014643
0.000199072	0.13133	0.220611	0.0658885	WBGene00014822
1.84819	0.537454	2.63089	0.0985667	WBGene00014826
0.148564	0.13956	0.0542797	0.0853747	WBGene00014836
0.151824	0.241802	0.067012	0.0552883	WBGene00014933
0.00630925	0.496419	0.0347015	0.0820532	WBGene00015040
0.00901187	0.392959	0.161153	0.223779	WBGene00015041
0.179477	0.0215849	0.0628039	0.743589	WBGene00015043
0.0526196	0.181945	0.00897148	0.099076	WBGene00015044
0.00208175	0.00361566	0.0290267	0.247038	WBGene00015045
7.78189e-05	0.0259632	0.00256415	0.0119861	WBGene00015046
0.803874	0.844503	0.21455	0.790643	WBGene00015053
0.406744	0.720343	0.790929	0.607935	WBGene00015055
0.562362	0.822657	1.04924	0.143132	WBGene00015056
0.0212298	0.977475	0.000672758	0.0788925	WBGene00015057
0.230497	0.000554368	0.159406	0.65339	WBGene00015067
0.0514213	0.159778	0.218044	0.00384127	WBGene00015073
0.00279155	0.323999	0.011824	0.0456126	WBGene00015074
0.152552	6.70582e-05	0.00267922	0.127042	WBGene00015075
0.434562	1.27724	0.578258	0.164086	WBGene00015076
0.0152021	0.171496	0.000546314	0.0519468	WBGene00015218
0.145117	0.241284	1.06293	0.120464	WBGene00015219
0.00586399	1.15584	0.00774142	0.0533029	WBGene00015220
0.00392039	0.00715214	0.0836798	0.00532511	WBGene00015223
0.0113107	0.190359	0.0128106	0.0490392	WBGene00015227
0.17908	1.02054	0.429144	0.0341382	WBGene00015258
0.762372	2.37152	1.37556	0.467962	WBGene00015339
0.591772	2.4283	1.27514	0.331514	WBGene00015340
0.0134019	2.26686	0.0057697	0.00204329	WBGene00015344
3.21071e-05	2.81763	0.0611289	0.0233195	WBGene00015359
0.0217343	1.58218	0.232913	0.330272	WBGene00015362
0.469805	0.808719	0.153752	0.113891	WBGene00015369
0.57174	0.12292	0.0558647	0.636078	WBGene00015371
0.573536	0.46372	0.168814	0.204142	WBGene00015393
0.965002	2.07642	0.861681	0.354703	WBGene00015400
0.560435	0.520868	1.21374	0.00023712	WBGene00015402
0.037833	0.36907	0.170998	0.00203843	WBGene00015422
-0.113195	0.494569	0.512801	0.101326	WBGene00015423
0.478196	0.768215	1.44459	0.175551	WBGene00015425
0.450196	0.00567142	0.000115982	0.491436	WBGene00015427
0.354175	0.102168	0.849886	9.48213e-05	WBGene00015449
0.22511	0.136186	0.59709	0.463466	WBGene00015450
-0.0262078	0.47074	1.00851	0.126843	WBGene00015451
0.0717089	0.0498335	0.0684577	0.384786	WBGene00015460
0.280323	0.383282	0.785857	0.307524	WBGene00015461
-0.109986	0.700364	0.939541	0.0437493	WBGene00015462
0.00847067	0.396325	0.097943	0.00447215	WBGene00015463
0.560963	0.0684651	1.55555	0.00802751	WBGene00015464
0.00734893	0.855955	0.348874	0.925858	WBGene00015465
0.0480079	1.90414	0.401447	0.0798387	WBGene00015466
0.227461	1.01442	0.072646	0.00875778	WBGene00015577
0.209594	0.048515	0.280968	0.329052	WBGene00015592
0.0373479	1.50318	0.149082	0.0364645	WBGene00015660
0.0213736	1.15448	0.351352	0.0151315	WBGene00015661
0.805042	0.00123298	1.2575	1.00475	WBGene00015670
0.347945	3.15488	1.83561	0.191001	WBGene00015671
0.103961	1.61774	0.75428	0.0141497	WBGene00015677
0.0642518	0.00380387	0.320285	0.472939	WBGene00015678
0.194405	0.119308	0.472922	0.0727823	WBGene00015683
0.0021291	0.238354	0.0125814	0.0333665	WBGene00015684
0.235803	3.27057	0.840144	0.166734	WBGene00015705
0.716811	0.0029133	0.258281	0.867065	WBGene00015706
0.204943	0.633046	0.26692	0.0409629	WBGene00015709
1.91244	0.947339	0.706951	2.03682	WBGene00015710
0.00515882	0.215192	0.00533621	0.140017	WBGene00015739
0.765382	3.19648	2.43256	0.381972	WBGene00015741
5.81128e-05	0.367836	0.0487928	0.00382159	WBGene00015742
0.512981	3.53048	1.59195	0.0229733	WBGene00015743
0.445178	0.0517858	0.588817	0.524149	WBGene00015744
0.0539391	0.692544	0.49257	0.00614608	WBGene00015745
0.0509061	0.0753392	0.184534	0.189332	WBGene00015746
1.30733	0.361235	0.727213	3.54735	WBGene00015756
0.0223007	0.218348	0.000999979	1.04254	WBGene00015759
0.0140575	0.648104	0.153585	0.0703983	WBGene00015765
0.308855	0.383806	1.4625	0.0706505	WBGene00015766
0.212354	0.00197378	0.213044	0.00647435	WBGene00015767
-0.0682963	1.10523	0.0292026	0.923734	WBGene00015768
-0.0828894	0.547405	0.0295264	0.104127	WBGene00015769
0.683498	2.25542	0.591392	0.564237	WBGene00015857
0.0132818	0.0275743	1.0019	0.462266	WBGene00015859
0.120438	0.443033	1.62772	0.0567773	WBGene00015860
0.506676	0.0388205	0.157235	0.00148943	WBGene00015861
0.40698	0.615039	3.63528	0.113226	WBGene00015897
0.00220176	0.132117	0.191204	0.09131	WBGene00015899
0.0470415	0.222546	0.0172238	0.0076155	WBGene00015903
0.406673	0.0742407	0.122905	0.0189642	WBGene00015905
0.067948	0.0463865	0.0206824	0.143754	WBGene00015965
0.732543	1.17409	0.0828405	0.021196	WBGene00015968
0.00520446	1.35549	0.100202	0.367927	WBGene00015969
0.556059	4.77875	1.05714	0.0180962	WBGene00015980
0.256713	0.00163004	0.287088	0.000493844	WBGene00015981
0.903904	0.100277	0.0139747	0.566233	WBGene00015982
6.18881e-06	1.21724	0.0800501	0.0172496	WBGene00015987
0.0719477	1.45088	0.0533493	0.049804	WBGene00016044
0.208304	1.65083	0.97925	0.142051	WBGene00016045
0.172302	1.53895e-05	1.27965	0.00776141	WBGene00016046
1.3753	0.731746	2.44049	2.10277	WBGene00016048
0.242446	0.58537	2.21812e-06	0.29556	WBGene00016052
0.0152315	0.743308	0.348038	0.0469375	WBGene00016059
0.289098	2.53693	1.61074	0.0150315	WBGene00016060
0.12574	0.0849978	0.100062	0.0301941	WBGene00016061
0.0127758	0.0214647	0.0055013	0.217085	WBGene00016062
0.251546	0.322171	0.0235857	0.124513	WBGene00016081
0.00966812	0.765562	0.069445	0.0830772	WBGene00016093
0.0121167	0.168575	0.0311711	0.00668484	WBGene00016094
1.21329	0.731614	1.51517	1.23815	WBGene00016095
0.0327159	1.1271	0.277686	0.149952	WBGene00016097
0.323975	0.168007	0.406399	0.0123623	WBGene00016099
2.2155	1.90728	3.4151	1.20731	WBGene00016101
0.809606	3.1149	1.59014	0.540555	WBGene00016146
0.179055	0.548322	0.658445	0.211188	WBGene00016147
0.317377	0.212505	0.389406	0.25822	WBGene00016148
0.291971	1.04279	0.616844	0.0565864	WBGene00016150
0.0368292	0.152682	0.651464	0.259399	WBGene00016234
0.0210701	0.881951	0.075232	0.00366383	WBGene00016281
-0.103751	0.453365	0.225143	0.00673789	WBGene00016282
0.446078	0.507324	1.10589	0.103108	WBGene00016283
0.71739	0.00928934	0.193358	0.169395	WBGene00016360
0.269604	0.000327165	0.247064	0.0179164	WBGene00016361
0.886525	2.13996	1.76814	0.271766	WBGene00016362
0.0971402	0.913924	0.54752	0.119911	WBGene00016363
0.0346666	0.22481	0.0773742	0.102791	WBGene00016364
0.184047	0.231483	0.00998079	0.395181	WBGene00016365
0.260571	0.0113544	0.021311	0.303979	WBGene00016366
0.353641	0.00327664	0.317637	0.917517	WBGene00016367
0.00227847	0.263338	0.656446	0.10287	WBGene00016368
1.11002	4.6478	0.627196	0.665421	WBGene00016428
0.000919581	0.530374	0.164161	0.0246197	WBGene00016429
0.0404383	0.00203096	0.0992174	0.0550787	WBGene00016431
0.22029	0.0142792	0.524247	0.541819	WBGene00016474
1.90324	0.12977	0.916449	1.82835	WBGene00016481
				WBGene00016483
0.0369052	0.447532	0.781582	0.0256284	WBGene00016495
0.00775352	0.0973893	0.0631501	0.0269835	WBGene00016496
0.368515	0.0616836	0.134781	0.110332	WBGene00016499
0.13119	0.202918	0.170798	0.150078	WBGene00016500
0.0341272	0.426313	0.112039	0.0146398	WBGene00016501
2.32281e-08	1.27095	5.86466e-05	2.01967e-06	WBGene00016504
0.59403	2.78484	0.481207	1.06257	WBGene00016505
0.199197	0.0206945	0.214339	0.317763	WBGene00016506
0.00123986	0.0225826	0.0299338	0.110811	WBGene00016507
0.555353	1.48699	1.96424	0.300673	WBGene00016508
0.174621	0.00031962	0.0389867	0.0109279	WBGene00016509
0.268279	0.542419	0.315666	0.0805464	WBGene00016511
0.0118933	0.53725	0.0994333	0.000515868	WBGene00016512
0.196393	0.00400488	0.147971	0.17877	WBGene00016513
0.0171824	0.927427	0.551873	0.112126	WBGene00016516
0.207551	0.812985	0.170624	0.249858	WBGene00016538
0.0389088	1.65067	0.109405	0.000522441	WBGene00016539
0.0637567	0.171879	0.0641844	0.0554338	WBGene00016540
-0.10679	0.603884	0.366028	0.0253945	WBGene00016695
2.17871	0.168632	1.7759	1.64269	WBGene00016781
0.240996	0.150306	0.195489	0.554052	WBGene00016783
0.278109	0.0390018	0.14278	1.31318	WBGene00016788
0.00993545	1.06875	0.133385	0.012011	WBGene00016816
0.115401	0.69196	0.756049	0.0219437	WBGene00016817
0.00322599	0.293673	0.00591875	0.00052064	WBGene00016822
0.157485	2.21952	0.838133	0.14445	WBGene00016823
0.471575	0.165892	0.386133	0.516554	WBGene00016824
0.276396	0.0249962	0.588412	0.125293	WBGene00016849
0.367678	0.529953	0.54363	0.00359016	WBGene00016860
0.378465	0.0265763	0.013355	1.1	WBGene00016862
0.00114442	0.427593	0.245518	0.000866431	WBGene00016864
0.282839	1.10139	0.147339	0.161325	WBGene00016892
0.0945583	0.12833	0.283595	0.00065334	WBGene00016926
2.07221	5.56143	2.18971	0.981957	WBGene00016988
-0.000930664	0.0492609	0.129485	0.0499159	WBGene00016989
0.240432	0.016417	1.97114e-05	0.443275	WBGene00016990
-0.0714982	1.30187	0.0423389	0.142316	WBGene00016992
0.00971574	0.225706	0.241625	0.0303956	WBGene00016993
-0.0199815	0.562739	0.0954787	0.113475	WBGene00017015
0.0869504	0.589943	0.575938	0.132485	WBGene00017016
-0.003068	0.0446446	0.0714973	0.314833	WBGene00017017
0.544836	0.846837	0.832736	0.558758	WBGene00017035
0.0280328	0.0740845	0.274261	0.135479	WBGene00017060
0.0188082	1.21914	0.110816	0.00681065	WBGene00017062
0.830398	1.3141	0.0235048	0.71732	WBGene00017080
0.0427703	0.022261	0.365731	0.104475	WBGene00017082
0.0058514	1.47238	0.0940695	0.111187	WBGene00017083
-0.0232497	0.286299	0.110903	0.1356	WBGene00017091
0.165579	0.23305	0.0236813	1.41673	WBGene00017092
-0.0042433	0.354363	0.0723459	0.676094	WBGene00017093
1.14369	0.186727	0.042562	1.56438	WBGene00017151
0.0261368	0.841663	0.126014	0.0615654	WBGene00017175
0.243286	1.65078	1.29897	0.0100578	WBGene00017193
-0.00735487	0.0657568	0.290886	0.07762	WBGene00017194
0.861173	0.263358	0.471237	0.215686	WBGene00017195
0.0334799	0.181519	0.317638	0.216463	WBGene00017197
0.0476624	0.406077	0.034398	0.00790282	WBGene00017198
0.0101733	1.77408	0.00756436	0.256538	WBGene00017201
0.00952083	0.20411	0.0025478	0.134431	WBGene00017233
0.0294579	0.625393	0.0459066	0.00127559	WBGene00017260
0.0723874	0.979915	0.623686	0.0716203	WBGene00017261
1.66743	0.502214	1.66046	0.591147	WBGene00017262
0.347477	1.01597	0.455527	0.553546	WBGene00017263
0.508549	0.423757	0.00615754	1.01982	WBGene00017264
0.0620527	0.151388	0.317062	0.113795	WBGene00017265
0.133093	0.0391046	0.2675	0.125229	WBGene00017310
0.222496	0.937997	0.425862	0.174456	WBGene00017311
2.48697	0.160674	1.49594	1.17351	WBGene00017312
0.648226	1.74788	1.51602	0.217336	WBGene00017313
0.0937408	0.30417	1.20211	0.161438	WBGene00017314
0.371127	0.655745	0.959725	0.318592	WBGene00017316
0.187099	0.658356	0.599835	0.16722	WBGene00017317
0.603937	2.06233	2.35613	0.316174	WBGene00017329
0.495116	0.182923	0.0512997	0.346775	WBGene00017331
0.0581513	0.590191	0.0413338	0.36817	WBGene00017332
0.0719264	0.101352	1.04452	0.588536	WBGene00017335
0.104984	0.324795	0.0486745	0.746254	WBGene00017336
1.15931	0.000795368	1.3021	0.0193767	WBGene00017362
0.116992	0.0290038	0.700029	0.491646	WBGene00017364
0.0661503	0.350802	0.0703123	0.306859	WBGene00017365
0.0227163	0.244803	0.20767	0.0916721	WBGene00017413
-0.0218467	1.60445	0.127122	0.277119	WBGene00017430
0.0502436	0.0259592	0.162035	0.0177262	WBGene00017431
0.760824	0.0338592	0.724221	0.47884	WBGene00017433
0.0103713	0.219788	0.258532	0.399974	WBGene00017467
0.0793635	1.21359	0.0707258	0.151154	WBGene00017468
0.147498	0.0224555	0.136681	0.0380796	WBGene00017503
0.00169768	0.00790214	0.1056	0.0564712	WBGene00017504
0.354617	2.23423	1.41424	0.0823403	WBGene00017506
0.0367306	0.385193	0.0152922	0.0252223	WBGene00017507
0.0921591	0.532605	0.00778892	0.0921257	WBGene00017510
1.0125	0.231212	0.0049023	1.12121	WBGene00017512
0.00129636	0.29756	0.55128	0.0182968	WBGene00017533
0.00556472	0.992533	0.391883	0.00983434	WBGene00017534
1.05541	1.49756	1.65992	0.51935	WBGene00017535
0.253068	1.55929	1.0262	0.412672	WBGene00017536
1.16876	1.33114	1.22645	1.10347	WBGene00017537
0.223926	1.02705	0.599309	0.227849	WBGene00017538
0.0993676	0.643528	0.148726	0.242138	WBGene00017565
0.219235	0.0896027	0.464694	0.0782557	WBGene00017567
1.06984	0.758187	2.62877	0.28271	WBGene00017599
1.54865	0.309499	3.65622	1.51988	WBGene00017600
0.616252	0.183462	1.93622	0.76137	WBGene00017605
0.391262	1.35937	1.36734	0.0784776	WBGene00017606
0.678497	2.9572	2.19691	0.219152	WBGene00017607
0.66205	1.82054	1.77287	0.220319	WBGene00017608
0.784219	2.07453	1.16668	0.415438	WBGene00017613
0.0260662	1.0351	0.0876681	0.124016	WBGene00017616
0.126711	0.0990535	0.126254	3.49208e-06	WBGene00017618
0.067059	0.0064101	0.0110216	0.0322639	WBGene00017620
1.1872	2.47702	1.73825	0.555816	WBGene00017621
-0.0445388	0.54072	0.0949468	0.109019	WBGene00017635
0.190464	0.500905	0.0145009	0.183002	WBGene00017636
0.090969	0.923584	0.0091282	0.321161	WBGene00017637
1.14345	1.14514	1.72051	0.689665	WBGene00017639
0.0197394	0.0145497	0.0929081	0.0294123	WBGene00017640
0.573166	1.56631	0.716187	0.465592	WBGene00017653
0.471475	0.0860688	2.28979	0.108267	WBGene00017654
0.0245797	0.244096	0.163248	0.30459	WBGene00017657
1.81364	3.31308	0.216014	1.91817	WBGene00017658
0.00029122	0.295687	0.00233669	0.0144523	WBGene00017659
0.383198	1.05046	0.0241359	1.3181e-05	WBGene00017660
0.349037	0.20504	0.151776	0.180594	WBGene00017677
0.609922	0.0118265	0.607522	0.662694	WBGene00017678
0.0101129	0.517305	0.324355	0.0436968	WBGene00017679
-0.0995668	1.24458	0.307528	0.0600751	WBGene00017680
0.0147101	1.25585	0.128725	0.291884	WBGene00017681
0.0103336	0.127018	0.0124946	0.229595	WBGene00017719
0.0561677	0.0258893	0.0539102	0.0417387	WBGene00017720
0.202632	0.282327	0.522281	0.248818	WBGene00017724
0.0652798	0.104526	0.137464	0.250654	WBGene00017765
0.0708404	0.30361	0.0112662	0.102708	WBGene00017766
0.0885504	0.602562	0.0280508	0.13174	WBGene00017767
-0.016003	0.326594	0.39035	0.161821	WBGene00017768
0.0283023	0.0598138	0.387843	0.0379059	WBGene00017769
0.182807	0.424686	0.445228	0.367522	WBGene00017770
1.39088	0.0449052	1.00994	0.921007	WBGene00017771
1.91423	0.206532	1.26445	0.658047	WBGene00017772
0.0926256	0.00066873	0.0677035	0.00150315	WBGene00017782
0.726771	0.135259	1.14963	0.0222145	WBGene00017783
0.000733266	0.000450455	0.0227396	0.00350219	WBGene00017785
0.223372	0.00366347	0.331942	0.0451151	WBGene00017786
1.51402	0.508939	0.0149118	0.991856	WBGene00017787
0.00188792	0.158828	0.0707581	0.0441889	WBGene00017789
0.113625	0.318456	1.00125	0.0499055	WBGene00017792
2.75994	2.93574	1.70758	1.98586	WBGene00017796
0.461425	1.91598	1.76682	0.157082	WBGene00017797
0.334149	2.05463	1.04518	0.340866	WBGene00017798
0.156004	0.0330676	0.0375692	0.00645339	WBGene00017799
0.240871	2.04268	1.10579	0.00666095	WBGene00017800
0.0622821	3.32099e-06	0.363861	0.301073	WBGene00017818
0.85779	1.91836	2.17762	0.0220095	WBGene00017823
0.00792436	0.233622	0.0296389	0.0214888	WBGene00017834
-0.0405183	1.49655	1.10498	0.128413	WBGene00017835
0.00534498	1.22983	0.575902	0.0486545	WBGene00017836
0.231094	1.20388	0.85029	0.335427	WBGene00017843
2.08458	2.30364	2.8752	1.11709	WBGene00017850
-0.0691746	1.27346	0.875739	0.353982	WBGene00017867
0.931763	4.68389	4.08439	0.571803	WBGene00017868
0.497568	0.554714	0.0125732	1.6643	WBGene00017880
1.52095	2.56218	0.0297556	1.83359	WBGene00017881
0.0222085	0.0112902	0.508008	0.0317603	WBGene00017930
0.0149749	0.12313	0.625137	0.0296557	WBGene00017931
0.328762	0.00563881	0.696018	0.981418	WBGene00017933
0.324853	0.000548974	0.110914	0.205692	WBGene00017957
0.0228797	0.0692605	0.2325	0.193696	WBGene00017959
0.0366684	0.265115	0.00906066	0.911425	WBGene00017961
0.0323112	0.0186639	0.0475154	0.555821	WBGene00017962
0.182884	0.325296	0.159155	0.0735512	WBGene00017964
0.51033	1.03811	1.3332	0.177116	WBGene00017981
0.481664	1.15319	1.25909	0.0179102	WBGene00017982
0.00038623	1.08698	0.262161	0.0408497	WBGene00017983
0.290451	0.193875	0.131096	0.183791	WBGene00017984
0.0173375	0.0888082	0.120462	0.0253327	WBGene00017985
0.0534668	0.318101	0.07661	0.00355768	WBGene00017986
0.138755	0.861715	1.00179	0.152509	WBGene00017988
0.385024	0.192167	0.000545694	0.340802	WBGene00018010
0.0196576	1.76431	0.882099	0.00268402	WBGene00018011
0.0709995	2.22184	0.904854	0.00376541	WBGene00018013
1.54903	1.92444	0.121408	0.870848	WBGene00018052
0.100728	1.3948	0.00332449	0.0596695	WBGene00018054
4.42533	2.72223	4.86766	1.68567	WBGene00018060
0.34644	0.197655	0.0424652	0.510479	WBGene00018061
				WBGene00018062
0.0155178	0.446744	0.0498876	0.00306997	WBGene00018087
0.221593	0.744356	0.215491	0.0385429	WBGene00018088
-0.125677	0.501654	0.119134	0.0295237	WBGene00018089
0.0975989	0.487543	0.000358391	0.103028	WBGene00018090
0.762929	3.74224	0.274038	0.306264	WBGene00018094
0.00460278	1.20557	0.200158	0.00093849	WBGene00018098
0.276744	0.100207	1.08452	1.09186	WBGene00018099
0.506538	0.0124483	0.206422	0.0731625	WBGene00018112
1.44922	1.93404	2.58804	1.02128	WBGene00018113
0.0139996	1.13215	0.3583	0.00351264	WBGene00018138
0.000889118	0.741865	0.0920819	0.12485	WBGene00018140
0.108334	0.33438	0.0480813	0.0961352	WBGene00018178
0.0428763	0.784721	0.031208	0.0719494	WBGene00018181
0.175519	0.216055	0.0330622	0.0538369	WBGene00018189
0.0128526	0.105225	0.0798518	0.000977955	WBGene00018206
-0.0538039	1.88853	0.450844	0.139385	WBGene00018207
0.0147052	0.561046	0.208824	0.0231192	WBGene00018208
0.520567	1.61797	0.553479	0.547308	WBGene00018210
0.000127362	0.497994	0.491521	0.00607407	WBGene00018216
0.351086	0.0142369	0.609057	0.0266514	WBGene00018217
2.38529	3.19585	2.10065	1.08993	WBGene00018218
0.118431	0.531206	0.951707	0.169736	WBGene00018221
2.36148	1.30093	1.70033	0.705233	WBGene00018222
0.134837	0.260768	0.00909611	0.00404543	WBGene00018260
2.46433	3.21207	1.71737	2.06252	WBGene00018261
0.0160502	1.95743	0.353268	0.145791	WBGene00018262
0.362003	0.0681078	0.0616918	0.274633	WBGene00018265
0.00389645	0.230174	0.00712317	0.419929	WBGene00018266
0.292219	1.70436	1.48967	0.0299804	WBGene00018285
0.117326	0.0967334	1.07449e-05	0.0192348	WBGene00018286
0.0923484	0.979757	0.624451	0.0572243	WBGene00018290
0.473944	2.966	0.929738	0.328922	WBGene00018292
0.481326	0.00280707	0.634387	0.00981361	WBGene00018293
0.00304606	0.238754	0.12507	0.0114538	WBGene00018294
0.00895967	0.840286	0.459702	0.0408539	WBGene00018296
0.731943	2.47589	1.26164	0.46648	WBGene00018297
0.122234	7.85387e-05	0.488737	0.11002	WBGene00018398
-0.101222	1.74528	0.786665	0.0135403	WBGene00018399
0.0175355	0.146899	0.136468	0.0164422	WBGene00018400
0.926904	3.59559	2.21958	0.334137	WBGene00018402
1.63249	1.46296	2.84561	0.694143	WBGene00018403
-0.101353	1.36794	0.897528	9.316e-05	WBGene00018405
0.00679651	0.0094298	0.0651361	0.272324	WBGene00018413
0.184141	0.0235349	0.0443398	1.69132e-05	WBGene00018415
0.667944	0.0516404	0.0269435	2.55687	WBGene00018424
0.34593	2.07358	1.36451	0.114701	WBGene00018426
0.0128584	0.158524	0.669651	0.0200106	WBGene00018427
0.141839	0.389501	0.182179	0.000452972	WBGene00018430
0.0905963	0.0994059	0.159629	0.018161	WBGene00018431
0.225313	0.610524	0.239604	0.289415	WBGene00018481
0.0829889	1.55653	0.702362	0.0133061	WBGene00018482
0.278843	1.09281	0.499431	0.00299856	WBGene00018483
0.217806	0.698496	0.687109	0.525262	WBGene00018488
0.0563999	0.167701	0.038997	0.0283461	WBGene00018489
0.106575	0.147638	0.675499	0.19453	WBGene00018491
0.177888	2.14225	1.3584	0.0327715	WBGene00018492
1.03138	0.683802	0.654023	0.968294	WBGene00018540
0.300547	0.109512	0.0890162	0.0465108	WBGene00018543
0.0074816	0.0189079	0.00887187	0.293559	WBGene00018615
0.393037	2.06924	0.220201	1.23239	WBGene00018616
0.16008	0.325704	0.704849	0.953237	WBGene00018622
0.0105634	1.34544	0.363733	0.123642	WBGene00018692
0.965023	3.7458	1.12953	0.973927	WBGene00018694
0.00630017	0.361162	0.157394	0.0112588	WBGene00018696
1.46042	4.52359	2.20985	1.0122	WBGene00018697
-0.0727182	0.920934	0.355445	0.0564634	WBGene00018698
0.139157	0.842326	0.801547	0.0231357	WBGene00018700
0.0148954	0.361266	0.0504408	0.061351	WBGene00018706
0.441063	0.768691	0.0437844	0.31346	WBGene00018707
0.179573	0.442247	0.18471	7.89499e-07	WBGene00018757
0.0243703	0.00179787	0.0380161	0.0274298	WBGene00018758
0.291998	5.80953e-05	1.5531	0.0363707	WBGene00018760
0.00326187	0.696344	0.0420292	0.128315	WBGene00018762
0.00472308	1.79965	0.0204903	0.0984154	WBGene00018811
0.275246	1.85098	1.19854	0.00258353	WBGene00018812
0.24768	0.0763049	1.18466	1.3009	WBGene00018813
0.00361218	0.0191998	0.0491887	0.0965725	WBGene00018814
0.560476	0.0427172	0.0112707	1.42754	WBGene00018823
0.120138	2.17817	0.990153	0.0655353	WBGene00018975
0.00958986	0.0281433	0.771219	0.201747	WBGene00018976
0.00238697	0.537086	0.358938	0.000386244	WBGene00019015
0.00526629	1.02245	0.0671668	0.0701701	WBGene00019017
0.28051	0.0901902	0.0836273	0.518193	WBGene00019064
3.30632	6.27446	4.25188	1.82499	WBGene00019092
0.00727453	0.490937	0.29316	0.00275631	WBGene00019096
0.0150584	0.0116167	0.209321	0.102523	WBGene00019097
0.0166031	0.00864326	0.576247	0.0447626	WBGene00019100
0.740543	0.553062	0.673148	0.78534	WBGene00019101
0.11036	0.00716363	0.150397	0.315608	WBGene00019105
0.763087	0.559071	0.668508	0.151301	WBGene00019108
0.0312441	0.535406	0.0496632	0.0589923	WBGene00019109
0.597113	2.52265	1.33276	0.391208	WBGene00019111
0.0464659	0.0505426	0.210228	5.2921e-06	WBGene00019113
0.00133789	0.51489	0.0105335	0.0150826	WBGene00019114
-0.016982	1.44096	0.0260333	0.775911	WBGene00019115
0.597608	0.130941	0.3012	0.0151186	WBGene00019116
0.00833929	1.44696	0.235274	0.023623	WBGene00019117
2.40727	2.54478	1.64251	1.58905	WBGene00019180
1.72303	0.0695035	2.66265	0.0712004	WBGene00019203
0.0446085	0.0488091	0.337364	0.0286684	WBGene00019204
0.0232901	0.00180373	0.223219	0.0785476	WBGene00019224
0.0381815	0.00461777	0.026681	0.137203	WBGene00019232
0.00109779	0.532774	0.0269442	0.023768	WBGene00019233
0.42548	0.00792768	0.109355	1.58678	WBGene00019234
0.371349	1.78722	1.01544	0.255013	WBGene00019236
-0.0292216	0.65443	0.36245	0.303454	WBGene00019237
0.0490991	0.749897	0.807991	0.00263628	WBGene00019240
-0.119227	0.175736	0.0148527	0.326518	WBGene00019241
5.99161e-05	0.0838923	0.431283	0.00258859	WBGene00019244
[truncated: 11,535 more rows]

## Sheet: coef.df
Average lifespan	25% mortality	50% mortality	75% mortality	Gene (wormbaseID)
0.267818	0.522128	0.372995	-0.0944436	WBGene00000003
-0.0286773	0.34785	0.15037	0.123706	WBGene00000007
-0.314345	-0.132911	-0.477806	0.0126737	WBGene00000022
0.060621	0.135892	0.0801037	0.0455247	WBGene00000024
0.0863642	0.173069	0.0740675	0.0572201	WBGene00000029
0.0637816	0.153441	0.0845421	0.050968	WBGene00000030
0.0781952	0.160954	0.094269	0.0577392	WBGene00000031
-0.0110711	0.406125	0.379733	-0.402596	WBGene00000054
-0.274734	0.0925905	-0.07468	-0.640315	WBGene00000055
0.081419	-0.136829	0.170711	0.137301	WBGene00000056
0.192028	0.114093	0.299055	0.0318617	WBGene00000057
0.351687	0.768597	0.656484	-0.0844814	WBGene00000063
0.505627	-0.342149	0.591707	-0.0482095	WBGene00000064
0.146887	0.824294	0.525768	-0.25164	WBGene00000065
0.181029	0.418117	-0.0551144	0.119044	WBGene00000069
-0.255192	0.0708738	-0.247063	0.1634	WBGene00000071
0.202027	-0.0482702	-0.078688	-0.0294198	WBGene00000073
-0.425831	-0.382945	0.062015	-0.228312	WBGene00000097
-0.027793	-0.0605683	-0.132326	-0.198013	WBGene00000098
-0.36594	-0.563422	-0.50627	-0.212638	WBGene00000102
0.306508	0.629848	0.0856448	0.336584	WBGene00000110
0.103045	-0.00340129	0.135189	0.136324	WBGene00000111
-0.174825	0.0799024	-0.0556902	-0.185138	WBGene00000139
-0.367951	-0.712888	-0.374604	-0.11985	WBGene00000142
0.19407	-0.0165849	-0.341652	-0.0204918	WBGene00000144
-0.39196	-0.805737	-0.675568	-0.208962	WBGene00000146
0.430165	0.493094	0.0636914	0.0922851	WBGene00000159
0.0725492	-0.143865	-0.0729384	-0.0166533	WBGene00000168
0.188573	0.315378	0.155756	0.301678	WBGene00000172
0.473622	-0.0680952	-0.0390207	-0.0690902	WBGene00000200
-0.25836	0.0591048	-0.181617	0.0465221	WBGene00000214
-0.861822	-0.198774	-0.524029	-0.839705	WBGene00000215
-0.420188	0.00953961	-0.40694	-0.363508	WBGene00000218
-0.227067	0.0287961	-0.291365	-0.074386	WBGene00000219
-0.442098	-0.77328	-0.71284	-0.161762	WBGene00000226
0.177551	0.204865	0.561437	-0.2479	WBGene00000228
0.230237	0.30328	0.408672	0.108818	WBGene00000233
-0.0067109	0.368934	-0.0201871	-0.0562808	WBGene00000244
0.266871	-0.0155461	0.200276	-0.0940215	WBGene00000249
-0.220803	-0.239868	-0.337082	-0.157071	WBGene00000250
-0.400125	-0.916499	-0.728169	0.0143047	WBGene00000257
0.326727	0.469283	0.075455	0.18227	WBGene00000285
-0.187785	-0.107791	-0.35317	0.0818692	WBGene00000298
0.0441965	0.272182	0.152943	0.057135	WBGene00000302
0.234601	0.412187	0.111084	0.0812173	WBGene00000373
-0.0530892	-0.256985	-0.216822	-0.0874427	WBGene00000387
0.0300187	0.395845	0.196175	-0.036192	WBGene00000445
-0.0931794	0.204615	0.0991849	-0.0902577	WBGene00000447
0.505895	0.528602	0.544648	0.370726	WBGene00000449
0.742609	0.886071	0.725666	0.49835	WBGene00000453
0.154945	0.371342	0.322579	-0.0811147	WBGene00000455
0.471617	0.244694	0.391075	0.286165	WBGene00000477
0.473603	0.257616	0.290189	0.377004	WBGene00000478
-0.456548	-0.468287	-0.726639	-0.0545061	WBGene00000480
0.288116	0.657553	0.261965	0.14886	WBGene00000488
0.207802	0.531075	0.15521	0.19338	WBGene00000490
0.038062	0.233243	0.121061	-0.0190591	WBGene00000491
-0.372172	-0.0741342	-0.186279	-0.332969	WBGene00000498
0.448512	0.147689	0.27016	0.347334	WBGene00000499
0.421991	0.146478	0.405983	0.526916	WBGene00000514
-0.409397	-1.06498	-0.723318	-0.0719753	WBGene00000533
0.610549	0.283126	0.527599	0.344259	WBGene00000534
-0.374419	-0.0222057	-0.220624	-0.274092	WBGene00000539
-0.174772	0.216066	-0.0837271	-0.131934	WBGene00000541
1.89795	1.13317	1.98935	1.5902	WBGene00000552
0.370508	0.656363	0.889547	0.294251	WBGene00000554
0.0187952	-0.0699802	0.0642995	-0.0507079	WBGene00000557
				WBGene00000558
-0.17943	0.00260859	-0.19082	-0.130512	WBGene00000562
-0.753497	-0.86903	-0.911737	-0.508743	WBGene00000592
0.180023	0.24207	0.21261	0.128592	WBGene00000599
0.0899773	0.198506	0.116898	0.0618537	WBGene00000601
0.0839259	0.175834	0.10724	0.0555355	WBGene00000602
-0.0226663	-0.0438311	0.128738	-0.0522385	WBGene00000620
0.109719	0.27361	0.25465	0.0699305	WBGene00000712
0.580237	-0.0454422	0.51757	0.246968	WBGene00000713
0.130074	0.296549	0.150862	0.0349625	WBGene00000714
0.0844206	-0.00952875	0.139345	-0.0025023	WBGene00000715
0.068628	-0.202206	0.00775905	-0.0614396	WBGene00000716
0.13607	0.210117	0.15467	0.0978295	WBGene00000717
0.0923469	0.166514	0.10389	0.0564108	WBGene00000718
0.0682888	0.146328	0.0716133	0.0480037	WBGene00000719
0.0620955	0.159587	0.0898423	0.0306286	WBGene00000720
0.0392163	0.144341	0.0973231	-0.00614924	WBGene00000722
0.0924171	0.264198	0.134682	0.0352246	WBGene00000723
0.0867766	0.180921	0.10569	0.0363801	WBGene00000725
0.0418254	0.493723	0.343279	0.0960505	WBGene00000726
0.0582841	0.13235	0.0860553	0.0374768	WBGene00000727
0.1552	0.363119	0.212952	0.0501172	WBGene00000728
0.0599658	0.130096	0.0659744	0.0299008	WBGene00000729
0.0818063	0.161314	0.083285	0.0475717	WBGene00000730
0.0654956	-0.096488	-0.0113822	-0.0296897	WBGene00000731
0.0987698	0.234035	0.164272	0.055183	WBGene00000732
0.262071	0.257877	0.317467	0.128032	WBGene00000733
0.0821388	0.154169	0.07576	0.0579366	WBGene00000734
0.0762545	0.15058	0.0750059	0.0492743	WBGene00000735
0.507778	-1.0586	-0.0361897	-0.0979045	WBGene00000766
-0.529444	-0.776084	-0.301208	-0.274689	WBGene00000776
-0.047738	0.0224769	0.0934659	0.0159374	WBGene00000781
-0.069392	0.0415329	-0.263651	0.0574069	WBGene00000783
-0.134658	-0.147777	-0.0611619	-0.0243857	WBGene00000784
-0.121238	-0.0948394	-0.0436758	-0.0282628	WBGene00000785
0.0121536	0.399751	0.100513	0.0677731	WBGene00000789
-0.0198525	0.323764	0.147829	-0.235887	WBGene00000795
0.584162	0.44525	0.36212	0.688819	WBGene00000802
0.0854106	-0.394812	-0.153572	-0.138529	WBGene00000813
-0.812128	-1.33814	-1.00878	-0.324415	WBGene00000838
-0.569379	0.0116939	-0.416235	-0.648733	WBGene00000840
0.196952	0.334354	0.195602	-0.113176	WBGene00000862
-0.174392	-0.298498	-0.17376	-0.155461	WBGene00000868
-0.350169	-0.0376211	-0.491017	-0.419058	WBGene00000876
0.279115	0.215579	0.783928	-0.0632252	WBGene00000877
0.527164	0.65378	0.49417	-0.170325	WBGene00000879
0.727095	0.611146	0.402307	0.32943	WBGene00000883
0.0346401	0.0751197	0.0672961	0.0526092	WBGene00000893
0.131619	0.182125	0.0624176	0.248379	WBGene00000907
0.321186	-0.289914	0.112869	0.461075	WBGene00000915
0.608816	0.59604	0.411054	0.399861	WBGene00000920
0.405111	0.784081	0.686208	0.425133	WBGene00000936
0.394022	-0.287577	0.129944	0.257376	WBGene00000940
0.326635	0.619716	0.407209	0.0943169	WBGene00000951
0.373529	0.580775	0.498721	0.218352	WBGene00000955
1.34744	0.0751438	1.15681	1.05374	WBGene00000976
0.0949476	0.1052	0.168368	0.168394	WBGene00000977
0.0772138	0.186058	0.0738957	-0.0170178	WBGene00000978
-0.388734	-0.614724	-0.382388	-0.397192	WBGene00000980
-0.0387071	0.114813	0.00282096	0.119809	WBGene00000981
0.181013	-0.229704	0.503889	-0.109608	WBGene00000982
0.374236	0.639446	0.339374	0.350186	WBGene00000983
0.226515	0.393909	0.478807	0.177871	WBGene00000984
-0.699319	-0.496612	-0.752667	-0.516879	WBGene00000985
0.0533409	0.118748	0.0432716	0.161477	WBGene00000986
-0.210533	-1.03505	-0.468305	0.0765914	WBGene00000987
-0.665521	0.0993383	-0.360646	-0.824207	WBGene00001021
0.399326	-0.173422	0.196201	0.39721	WBGene00001037
0.317629	0.303614	0.0973738	-0.0353802	WBGene00001040
-0.843716	-1.41654	-1.0945	0.240906	WBGene00001043
0.758098	0.915439	0.387879	0.589826	WBGene00001053
0.0877465	0.448028	0.369517	-0.0868446	WBGene00001054
0.618274	-0.29409	0.76085	-0.0898472	WBGene00001073
-0.463245	-0.974293	-0.928107	-0.0572198	WBGene00001080
0.921022	0.780389	0.711196	0.535005	WBGene00001088
-0.0367834	0.0137592	-0.230764	0.475809	WBGene00001089
-0.706985	-1.17609	-1.18337	-0.391129	WBGene00001095
0.0862342	0.21272	0.175329	0.072748	WBGene00001109
-0.337612	-0.769771	-0.645927	-0.063423	WBGene00001110
-0.451121	-1.02219	-0.399602	-0.00970377	WBGene00001137
-0.241321	0.0680039	-0.386356	-0.0695725	WBGene00001150
0.313522	0.032862	0.264159	0.330772	WBGene00001152
-0.326847	-0.629108	-0.46133	-0.109656	WBGene00001161
0.335431	-0.0135841	0.334216	0.144209	WBGene00001170
-0.30609	-0.401569	-0.118708	-0.0864352	WBGene00001171
0.466506	0.669657	0.565187	0.28215	WBGene00001172
-0.46746	-0.208733	-0.275706	0.146512	WBGene00001177
-1.58814	-1.21149	-0.827338	-0.92788	WBGene00001178
-0.383653	-0.700796	-0.34978	0.136776	WBGene00001179
0.234642	0.462597	0.0822387	0.241051	WBGene00001211
0.735857	0.489206	0.106254	0.0211565	WBGene00001233
0.000502188	0.380771	0.205765	0.223962	WBGene00001248
-0.416987	-1.05207	-0.707306	-0.0255487	WBGene00001258
-0.10904	0.130129	0.402187	0.0381397	WBGene00001303
-0.00226261	0.19236	-0.00734646	0.275675	WBGene00001345
0.51562	0.815248	0.854699	0.090593	WBGene00001374
-0.113036	-0.204454	-0.0501852	-0.129738	WBGene00001387
0.546297	0.154029	0.55191	0.163341	WBGene00001389
0.0995843	-0.0846883	0.0986813	0.0207913	WBGene00001397
-0.166216	-0.134715	-0.0900171	-0.149922	WBGene00001399
0.800891	0.454059	1.10426	0.165133	WBGene00001406
0.101956	0.783903	0.174967	-0.157181	WBGene00001423
0.113999	0.0330171	0.268521	-0.0371762	WBGene00001428
0.0784381	0.151312	0.101134	0.0324164	WBGene00001429
0.512837	-0.388659	0.111488	0.311766	WBGene00001431
0.336416	0.395282	0.174549	0.312351	WBGene00001449
0.251568	0.62189	0.312971	0.0893832	WBGene00001464
-0.0484551	0.468126	0.226707	0.231343	WBGene00001466
0.541254	0.366581	0.396865	0.417682	WBGene00001475
0.423909	0.818012	0.715469	0.0452805	WBGene00001479
0.21916	-0.0863752	0.0876023	0.394013	WBGene00001480
-0.0805923	-0.316725	-0.338561	0.0754839	WBGene00001482
0.0961628	-0.337246	-0.102277	0.0204174	WBGene00001485
0.085697	0.0119256	0.0388149	0.359127	WBGene00001493
-0.563025	-1.00205	-0.857907	-0.128546	WBGene00001496
0.0840087	0.245598	0.0746057	0.0868631	WBGene00001506
0.0448126	0.249776	0.140232	-0.0571263	WBGene00001508
-0.165204	-0.146893	-0.498211	-0.173975	WBGene00001513
0.269566	0.808105	0.396957	0.0877771	WBGene00001519
-0.219342	-0.770523	-0.7994	0.993339	WBGene00001526
0.0855453	0.267948	-0.017633	-0.0787485	WBGene00001547
0.239478	0.239559	0.386278	0.0703782	WBGene00001553
-0.210956	-0.77065	-0.519785	0.0321887	WBGene00001563
-0.00485872	0.0106246	0.0181759	-0.0130116	WBGene00001564
-0.370794	-0.248309	-0.153997	-0.246777	WBGene00001578
-0.150969	-0.0514923	-0.147864	-0.0116227	WBGene00001581
-0.0127114	-0.0703366	-0.0879261	0.00574041	WBGene00001591
0.163728	0.199356	0.0609233	0.138481	WBGene00001593
0.46226	0.471729	0.433553	0.261556	WBGene00001616
0.25703	0.200159	0.0994147	0.324678	WBGene00001629
0.111868	-1.25088	-0.558305	0.303234	WBGene00001632
0.0880203	-0.368582	-0.245235	-0.107667	WBGene00001645
0.104236	-0.39339	0.27504	0.150539	WBGene00001646
-0.246408	-0.0337463	-0.144433	-0.238358	WBGene00001663
-0.0323858	0.349856	0.309034	0.167504	WBGene00001664
0.471109	0.843931	0.574981	0.174234	WBGene00001665
-0.0856516	-0.00501096	-0.0956999	-0.0322729	WBGene00001671
0.484351	0.389153	0.457579	0.330283	WBGene00001694
0.0839862	0.155699	0.0706922	0.0633437	WBGene00001695
0.0832417	0.106243	0.0969488	0.0671319	WBGene00001714
0.0633262	0.0702327	0.0850573	0.0434394	WBGene00001716
0.194671	0.43911	0.264289	0.182974	WBGene00001717
0.292309	0.130829	0.272453	0.168367	WBGene00001719
-0.0773176	-0.0538664	0.0143696	-0.195872	WBGene00001723
0.0561551	0.110321	0.0898922	0.0122759	WBGene00001736
1.22319	0.226366	0.236196	0.4714	WBGene00001747
0.0394801	0.0388175	0.16373	-0.0739769	WBGene00001758
-0.0418548	0.108247	0.0810107	-0.225193	WBGene00001769
-0.0624723	-0.0330561	-0.0602684	0.00387517	WBGene00001781
0.0204004	0.0442996	-0.074092	0.0713149	WBGene00001786
0.140077	0.0877617	0.046785	-0.0880926	WBGene00001789
-0.0810255	-0.0334061	-0.200587	-0.0556743	WBGene00001792
0.185176	-0.0432162	-0.0455859	-0.256876	WBGene00001808
-0.454078	-1.13029	-0.457	-0.541438	WBGene00001813
-0.396213	-0.347782	-0.560844	-0.154355	WBGene00001817
-0.20028	-0.726886	-0.530294	0.0483681	WBGene00001829
-0.645024	-1.05275	-0.941406	-0.237085	WBGene00001830
-0.270777	-0.606233	-0.385134	-0.142216	WBGene00001834
-0.59599	-0.0780516	-0.337875	-0.129449	WBGene00001851
0.0416475	0.0264795	0.175181	-0.0483744	WBGene00001852
0.0760346	-0.120552	-0.145286	-0.0374356	WBGene00001855
0.0431529	0.141253	-0.21003	-0.0457559	WBGene00001864
-0.42416	-0.740559	-0.755925	-0.342057	WBGene00001874
0.022455	-0.010731	0.0624275	0.178734	WBGene00001877
-0.0462854	0.0310254	-0.0661388	-0.137972	WBGene00001880
0.321281	0.215229	0.562389	0.00410084	WBGene00001909
0.110355	0.000845647	0.13543	0.0685278	WBGene00001910
0.767	0.931519	0.693284	0.409692	WBGene00001911
0.344788	-0.203574	0.633551	0.0888143	WBGene00001915
-0.495283	-1.11455	-0.77818	-0.269321	WBGene00001978
0.532915	0.864588	0.521863	0.129077	WBGene00001986
0.0249503	0.203673	0.204641	0.134306	WBGene00001987
0.33627	0.135096	0.37586	0.179696	WBGene00001991
-0.400534	-0.642801	-0.517296	-0.278754	WBGene00002010
0.026097	-0.053362	0.0948825	0.0325037	WBGene00002016
0.0919934	-0.00085019	0.1147	0.105073	WBGene00002018
-0.00587798	-0.147918	-0.211917	0.0101634	WBGene00002021
-0.314271	-1.04115	-1.07077	0.164279	WBGene00002036
-0.161809	0.0725892	-0.024233	-0.0494294	WBGene00002055
0.365589	-0.0565876	0.118849	0.388071	WBGene00002061
-0.315363	-0.708116	-0.52719	-0.220284	WBGene00002072
-0.308081	-0.721107	-0.755217	0.0737605	WBGene00002078
0.310193	0.508706	0.843988	0.335105	WBGene00002132
-0.034659	-1.00776	0.437921	-0.27139	WBGene00002133
-0.450426	-0.784538	-0.713934	-0.332286	WBGene00002148
0.389878	0.0231779	0.144213	0.0739566	WBGene00002211
0.163526	-0.890638	0.532512	0.412813	WBGene00002215
-0.489317	-0.428769	-0.579826	-0.453385	WBGene00002241
0.125532	-0.428416	-0.977449	0.0202467	WBGene00002250
-0.342059	-0.453922	-0.292205	-0.469283	WBGene00002256
0.131035	0.321775	0.136645	0.188076	WBGene00002259
0.121993	0.0895399	0.127147	-0.0986264	WBGene00002263
-0.148415	-0.0310079	-0.476669	0.0315897	WBGene00002273
-0.464877	-1.58281	-0.966921	0.35514	WBGene00002632
-0.257587	-0.739717	-0.558196	-0.0260162	WBGene00002637
-0.397369	-0.63147	-0.716927	-0.205694	WBGene00002985
-0.25912	-0.609578	-0.548623	-0.18678	WBGene00003011
-0.126205	-0.971387	-0.571302	0.341222	WBGene00003025
0.531928	0.692458	0.580781	0.20724	WBGene00003031
0.0779027	0.0881283	0.0771711	0.0523395	WBGene00003057
-0.476075	0.108926	0.212014	-0.60314	WBGene00003065
0.12082	0.182805	0.180746	0.080065	WBGene00003075
0.392457	0.299582	0.0998586	-0.132215	WBGene00003079
-0.300552	-0.196794	-0.421713	-0.0543407	WBGene00003090
-0.131752	-0.154638	-0.28353	-0.0107667	WBGene00003091
-0.0711828	-0.0776736	-0.212829	0.119799	WBGene00003096
-0.0423329	0.0714447	0.0244521	0.0276143	WBGene00003143
-0.0738639	-0.53605	-0.387296	-0.0149769	WBGene00003155
-0.234719	-0.591344	-0.323209	-0.12508	WBGene00003159
-0.456438	-0.984255	-0.71169	-0.23056	WBGene00003160
-0.512687	-0.0225994	-0.271978	-0.429607	WBGene00003164
0.189323	0.47874	0.244501	0.0705841	WBGene00003165
0.354546	0.546582	0.319544	0.285211	WBGene00003173
-0.300457	-0.800806	-0.600713	-0.13803	WBGene00003222
0.517857	0.258956	0.855874	0.140663	WBGene00003235
0.191347	0.271132	0.379351	-0.0027866	WBGene00003242
0.172573	-0.0698768	0.269574	-0.248576	WBGene00003248
-0.2327	-0.430652	-0.182958	0.15835	WBGene00003374
0.0641453	-0.0315115	0.547328	-0.0494858	WBGene00003385
0.410164	0.320879	0.385156	0.389847	WBGene00003386
-0.0197001	-0.290038	-0.244878	-0.089862	WBGene00003395
-0.407629	-0.754826	-0.674813	-0.235947	WBGene00003405
-0.431388	-0.929716	-0.710198	-0.0583089	WBGene00003413
-0.048332	-0.0363683	0.2013	-0.117886	WBGene00003474
-0.332475	-0.628891	-0.337911	-0.112141	WBGene00003479
-0.311127	-0.612776	-0.47732	-0.184441	WBGene00003507
0.0756999	0.117852	-0.239454	-0.151877	WBGene00003509
0.15756	0.290282	0.37747	-0.132447	WBGene00003515
0.177148	0.291388	0.126769	0.180628	WBGene00003528
-0.0367038	-0.0510333	0.036977	-0.169433	WBGene00003539
0.0608388	0.270102	0.156138	-0.0220897	WBGene00003540
-0.11249	0.0505947	0.0368738	-0.114182	WBGene00003541
				WBGene00003549
0.50259	0.526809	0.506709	0.248422	WBGene00003550
0.371022	0.20326	0.249322	0.297221	WBGene00003566
-0.131885	0.135416	0.229634	-0.172961	WBGene00003567
0.0453732	0.0567417	-0.0770224	0.0139102	WBGene00003573
-0.184786	-0.187965	-0.173863	-0.189178	WBGene00003574
-0.0857578	0.0576445	0.0363821	-0.0420505	WBGene00003575
-0.288898	-0.156406	-0.0382585	-0.188954	WBGene00003579
0.654065	0.766618	0.737308	0.405146	WBGene00003591
-0.0220063	-0.426258	-0.23363	-0.0548722	WBGene00003611
0.137692	-0.0779595	-0.0712488	0.05686	WBGene00003612
0.539777	0.331503	0.365822	0.148603	WBGene00003614
-0.0133808	0.218046	0.0998502	0.0772095	WBGene00003617
-0.177167	-0.162831	-0.0318822	-0.192714	WBGene00003632
0.0184676	0.192579	-0.0520338	0.0665803	WBGene00003634
-0.480263	-1.23053	-0.303726	-0.261441	WBGene00003637
-0.121159	0.215004	-0.171419	0.057436	WBGene00003640
-0.0303114	0.027865	0.0247587	0.034692	WBGene00003643
0.140502	0.0962002	0.116318	0.0204757	WBGene00003644
-0.414253	0.0805113	-0.282419	-0.0952921	WBGene00003645
0.0563366	-0.182093	-0.051176	0.140484	WBGene00003646
-0.276098	-0.0643711	0.0246098	-0.598203	WBGene00003647
0.00209371	0.165143	0.0250604	0.0558555	WBGene00003648
0.142492	0.281184	0.170897	0.174309	WBGene00003649
-0.241262	-0.168233	-0.15689	-0.26266	WBGene00003650
0.114443	0.221121	-0.0373526	0.193371	WBGene00003653
0.327014	-0.0411259	0.291547	0.466406	WBGene00003655
-0.30327	-0.303277	-0.407902	-0.116804	WBGene00003658
0.453385	0.540988	0.89345	0.600181	WBGene00003660
-0.124826	-0.266507	-0.148385	0.0803408	WBGene00003669
0.145036	0.217801	0.134597	0.164079	WBGene00003673
-0.151557	-0.426943	0.0798187	-0.0928685	WBGene00003674
-1.0373	-0.973366	-1.21961	-0.67787	WBGene00003676
-0.0639776	0.0835079	0.0587471	0.139027	WBGene00003680
0.0280666	0.33562	0.0755614	-0.0831006	WBGene00003683
0.12055	0.285098	0.219154	0.0368913	WBGene00003684
0.00743582	0.212166	0.231436	-0.0093158	WBGene00003685
0.0226385	0.1503	0.201017	0.221513	WBGene00003686
0.523606	0.422718	0.714687	0.814021	WBGene00003688
-0.0903888	0.0671359	-0.0427804	-0.053222	WBGene00003689
-0.245367	-0.179652	-0.049786	-0.0706179	WBGene00003691
-0.309386	0.0583197	0.117965	-0.303449	WBGene00003692
0.034267	0.119138	-0.0372098	0.0290735	WBGene00003693
-0.239506	0.0688697	-0.0491638	0.0500765	WBGene00003696
-0.148517	0.10815	0.0338768	0.0454448	WBGene00003697
-0.0365863	0.0146292	-0.176142	0.0408158	WBGene00003698
-0.267658	0.074322	-0.221426	-0.218516	WBGene00003700
-0.137932	-0.104521	-0.107505	-0.0619471	WBGene00003702
0.0801441	-0.0223067	0.106631	0.0426361	WBGene00003704
-0.0344104	-0.0216234	-0.176653	0.0206941	WBGene00003705
-0.114111	0.0361559	-0.0484578	-0.0286296	WBGene00003707
-0.228111	0.0387065	-0.0357087	-0.172865	WBGene00003715
-0.0462945	0.289473	0.0559026	-0.0391392	WBGene00003716
0.555169	0.181428	0.325868	0.558142	WBGene00003718
-0.0980917	0.255567	0.0657315	-0.0221186	WBGene00003719
0.345615	0.553324	0.353666	0.384792	WBGene00003720
-0.106515	-0.0646287	-0.126172	0.291943	WBGene00003721
0.0638012	0.292687	0.171524	-0.0652971	WBGene00003722
-0.0101826	0.221263	-0.0352437	0.270337	WBGene00003723
-0.0102526	0.103428	0.0387522	0.0773027	WBGene00003724
0.218514	0.385848	0.273208	0.255029	WBGene00003725
-0.277104	0.244168	0.249478	-0.329234	WBGene00003726
0.285551	0.366667	0.186019	0.350438	WBGene00003731
-0.278039	-0.391791	-0.258163	-0.160993	WBGene00003738
0.331281	0.68737	0.607229	0.106002	WBGene00003747
0.220687	0.622237	0.34477	0.0983867	WBGene00003751
0.192628	0.273572	0.303666	0.0961522	WBGene00003762
0.0567013	0.0650909	0.132151	0.0448738	WBGene00003763
0.175488	0.212909	0.25477	0.106543	WBGene00003764
0.303689	0.154201	0.459056	0.109844	WBGene00003765
0.14722	0.201133	0.157419	0.0567805	WBGene00003766
0.171423	0.135857	0.134593	0.109648	WBGene00003767
0.00987103	0.0430951	0.0956504	-0.0146553	WBGene00003768
-0.0509966	-0.130107	-0.0205799	-0.0144652	WBGene00003769
0.272607	0.277449	0.308473	0.276997	WBGene00003771
-0.0527247	0.177968	0.0273142	-0.0982331	WBGene00003775
-0.48937	-0.373209	-0.27452	-0.365773	WBGene00003786
0.467447	0.379507	0.560053	-0.0850218	WBGene00003812
0.112809	0.222107	0.185073	0.0675209	WBGene00003816
-0.430265	-0.692975	-0.505653	-0.218415	WBGene00003830
-0.441732	-0.786475	-0.851212	0.108105	WBGene00003834
0.164277	-0.127095	-0.101672	0.147309	WBGene00003835
0.00922625	0.209624	0.0768032	0.0111067	WBGene00003844
0.482036	0.682806	0.334422	0.342688	WBGene00003849
0.340664	0.510535	0.393059	0.199218	WBGene00003850
0.198057	0.445862	0.398702	0.0681368	WBGene00003861
0.0365303	-0.265932	-0.149659	-0.0442312	WBGene00003865
0.641071	-0.700516	-0.0718852	1.24542	WBGene00003916
-0.306493	-0.758927	-0.593268	0.0122876	WBGene00003919
0.259913	0.19774	0.36002	0.108798	WBGene00003922
0.70666	0.205294	0.710365	0.298605	WBGene00003923
0.994799	0.702325	0.7381	0.549455	WBGene00003927
-0.220546	-0.628499	0.00352899	-0.170312	WBGene00003954
-0.202766	-0.0123276	-0.152038	-0.0709672	WBGene00003959
-0.369383	-0.306122	-0.399054	-0.234084	WBGene00003982
0.0424007	-0.529153	-0.154076	0.187175	WBGene00003994
0.197695	0.164186	0.00525633	0.202826	WBGene00004003
-0.114335	0.211498	-0.329283	0.105223	WBGene00004013
0.0549637	0.27088	0.249428	-0.00651229	WBGene00004026
-0.920028	-0.923026	-1.2932	-0.554954	WBGene00004032
-0.0417022	0.0338266	-0.0718885	0.213249	WBGene00004037
-0.363242	-0.86518	-0.553924	0.117199	WBGene00004053
-0.321589	-1.31833	-0.554484	-0.184591	WBGene00004060
-0.106586	-0.142766	-0.0848264	-0.137908	WBGene00004062
-1.18892	-1.21259	-1.56524	-0.840429	WBGene00004064
-0.0106337	-0.23011	-0.162683	-0.108764	WBGene00004078
0.0961688	0.525328	0.409684	0.025005	WBGene00004083
0.0917572	-0.0791859	0.0634376	0.107111	WBGene00004092
0.0558364	0.15172	0.0799319	0.0255985	WBGene00004098
0.0715718	0.156545	0.0922977	0.0496023	WBGene00004099
0.101483	0.147035	0.133292	0.0667439	WBGene00004104
0.0191575	0.430921	0.0526449	0.0795164	WBGene00004119
-0.120083	-0.0573603	0.0747608	-0.250872	WBGene00004130
-0.484896	-0.706977	-0.582687	-0.327178	WBGene00004136
-0.591748	0.415953	-0.563163	-0.556143	WBGene00004138
0.0863443	0.183301	0.111446	0.0648364	WBGene00004139
-0.00714542	0.174626	-0.0258053	0.0701949	WBGene00004144
0.103502	0.183518	0.118855	0.0663179	WBGene00004146
0.132673	0.0231165	0.226793	0.213759	WBGene00004150
0.150516	0.615622	-0.0222441	-0.265373	WBGene00004151
0.161045	0.709435	0.0534191	-0.249923	WBGene00004152
				WBGene00004153
0.0514285	0.39161	0.166258	0.06148	WBGene00004173
-0.245841	-0.336703	-0.259388	-0.0650231	WBGene00004195
0.430106	-0.401391	0.0780117	0.36482	WBGene00004203
-0.0205349	-0.642506	-0.427839	0.0215927	WBGene00004206
0.0543009	0.0904615	0.137058	-0.0485196	WBGene00004216
0.119424	0.107914	0.327363	-0.0196831	WBGene00004229
0.173533	0.19766	0.274513	0.133945	WBGene00004230
-0.985453	-0.610555	-0.848081	-0.916593	WBGene00004248
0.413589	0.376758	0.48295	0.220419	WBGene00004256
-0.401534	-0.672809	-0.278164	-0.154081	WBGene00004258
1.76261	1.46574	1.5346	1.68409	WBGene00004266
0.125203	-0.243148	-0.172905	0.201079	WBGene00004296
0.43102	-0.0368426	0.142792	0.0901766	WBGene00004308
0.677032	0.681213	0.699638	0.289851	WBGene00004320
-0.48382	-0.939793	-0.960743	-0.0865826	WBGene00004323
0.140787	0.393234	0.164753	0.0418166	WBGene00004328
0.00794675	-0.86071	0.479678	0.272662	WBGene00004336
-0.459525	-0.71428	-0.798161	-0.271862	WBGene00004337
0.269547	0.275726	0.395104	0.174353	WBGene00004358
0.495309	0.489614	0.578217	0.300281	WBGene00004359
0.45256	1.02658	0.555635	0.197593	WBGene00004364
0.315396	-0.387946	-0.225179	-0.0981604	WBGene00004373
0.158353	-0.332916	-0.239906	-0.0623015	WBGene00004384
0.156806	-0.0845836	0.0822244	0.138402	WBGene00004395
-0.471329	-0.248514	-0.997011	0.190847	WBGene00004405
0.736698	0.815404	1.16792	0.214191	WBGene00004413
0.642057	0.564799	0.789907	0.449912	WBGene00004422
0.464762	0.941924	0.921216	0.175624	WBGene00004442
0.563202	1.21918	0.881725	0.203281	WBGene00004452
0.591231	1.09797	0.693085	0.0450354	WBGene00004453
-0.0723969	-0.685476	-0.261417	0.465233	WBGene00004457
0.419155	0.655203	0.807781	0.25726	WBGene00004485
0.560011	1.08965	0.951373	0.256643	WBGene00004496
0.549604	1.10004	0.914046	0.0415481	WBGene00004499
0.253052	-0.419294	0.0911572	0.213127	WBGene00004501
0.28741	-0.519002	0.240894	0.111072	WBGene00004502
-0.357748	-0.840075	-0.848135	-0.0981792	WBGene00004738
0.227334	0.655313	0.228513	0.188139	WBGene00004740
-0.149301	-0.275321	-0.27377	-0.039287	WBGene00004747
-0.720986	-1.97376	-1.07903	-0.0363068	WBGene00004754
0.159765	-0.958817	-0.35478	0.25022	WBGene00004759
1.15217	-0.646996	1.12658	0.386159	WBGene00004766
-0.398528	-1.09251	-0.424038	-0.131663	WBGene00004767
0.185398	-1.26845	-0.415974	-0.0624526	WBGene00004768
-0.0189104	0.158474	0.432934	-0.050986	WBGene00004793
0.545809	0.215384	0.190382	0.524106	WBGene00004795
-0.508762	-0.785525	-0.730067	-0.261102	WBGene00004806
0.213357	0.317503	-0.0827948	0.556657	WBGene00004809
0.151955	-0.0745874	0.0341938	0.0845919	WBGene00004813
0.0457393	-0.0208952	0.0181896	-0.0209028	WBGene00004817
0.08814	-0.132299	0.0123496	0.0497919	WBGene00004820
-0.0594507	0.010205	0.119264	-0.0572442	WBGene00004830
-0.387531	-0.825148	-0.572467	-0.0899295	WBGene00004855
-0.403294	-0.360959	-0.588721	-0.244371	WBGene00004882
0.819398	0.148506	0.387809	0.440988	WBGene00004897
-0.110292	0.179919	-0.0355785	0.129944	WBGene00004898
-0.0603917	0.0741785	0.0644095	-0.0435294	WBGene00004909
0.339585	0.613461	0.34085	0.127245	WBGene00004910
0.976741	0.361549	0.461649	0.515638	WBGene00004917
0.277953	0.666801	0.420551	0.211565	WBGene00004923
0.0442305	0.44109	0.290994	0.015082	WBGene00004925
-0.681569	-0.192751	-0.399825	-0.805886	WBGene00004928
-0.323825	-1.00436	-0.844447	0.163577	WBGene00004947
-0.053513	0.136525	0.0571216	-0.0755308	WBGene00004964
-0.57335	-1.06912	-0.932405	-0.364115	WBGene00004975
-0.246487	-0.3252	-0.247293	-0.208846	WBGene00004984
-0.381636	0.307091	-0.0672806	-0.171147	WBGene00005001
0.101965	0.439615	0.150733	-0.0233759	WBGene00005004
-0.457904	-0.932268	-0.683691	0.00151001	WBGene00005006
0.0933741	0.117403	0.116055	0.0586855	WBGene00005018
0.1204	-0.468053	-0.129695	0.190031	WBGene00005022
-0.353643	-0.764374	-0.473788	-0.166237	WBGene00005024
-0.0451287	0.00433528	0.034869	0.031522	WBGene00005191
-0.051689	-0.14038	-0.0356572	0.00958884	WBGene00005444
-0.159683	0.197379	0.022121	-0.160345	WBGene00005602
0.266957	0.043463	0.368242	-0.0758539	WBGene00005642
-0.0834375	0.0126552	-0.085666	-0.0758168	WBGene00005643
-0.262351	-0.102923	-0.280256	-0.301287	WBGene00005644
-0.0998126	0.419303	0.111543	-0.166597	WBGene00005647
0.258326	-0.0338055	-0.529898	0.158789	WBGene00005648
0.143635	0.115293	-0.129169	0.239179	WBGene00005649
0.293115	0.383689	0.392103	0.251187	WBGene00005652
0.0193211	0.136337	0.00909337	-0.0332547	WBGene00005654
0.275299	0.541456	0.254166	0.232563	WBGene00005655
0.112099	0.300168	0.192721	0.0393972	WBGene00006060
-0.0967352	0.178096	0.159174	-0.0803067	WBGene00006309
0.208634	-0.385658	-0.132016	0.223903	WBGene00006311
0.397842	0.0738721	-0.0728544	0.485393	WBGene00006342
-0.490253	-1.39166	-0.687439	-0.0157649	WBGene00006373
-0.952793	-0.0193638	-1.20971	-0.724286	WBGene00006375
-0.0424268	-0.364023	-0.290004	-0.0911772	WBGene00006376
0.14283	-0.0333504	-0.142908	-0.0562423	WBGene00006392
-0.0381496	-0.318203	-0.189951	0.135049	WBGene00006418
-0.0565336	0.101697	0.156867	-0.194812	WBGene00006436
-0.494031	-1.09507	-0.87517	-0.0721516	WBGene00006437
-0.695897	-0.829758	-0.982695	-0.432166	WBGene00006442
-0.236886	-0.699526	-0.432404	-0.136688	WBGene00006443
-0.413675	-0.639107	-0.439077	-0.368655	WBGene00006446
-0.782408	-1.12275	-0.53406	-0.402454	WBGene00006460
-0.577555	-0.985101	-0.39914	-0.357901	WBGene00006465
-0.189053	-0.144841	-0.0741209	-0.16731	WBGene00006467
0.0111153	-0.106172	-0.263847	0.413948	WBGene00006470
-0.502521	-0.876145	-0.732648	-0.234176	WBGene00006481
0.413061	0.298611	0.3925	0.279692	WBGene00006486
-0.860621	-0.736548	-0.871001	-0.482837	WBGene00006489
-0.0751247	-0.793497	-0.497596	0.0403069	WBGene00006499
0.0282162	-0.631756	-0.443707	-0.139069	WBGene00006512
-0.161005	-0.776087	-0.620207	0.0843958	WBGene00006523
0.155872	0.125201	-0.0297027	0.0491445	WBGene00006539
0.100558	0.132027	-0.0674663	0.0421053	WBGene00006567
0.479174	0.789645	0.637268	0.120083	WBGene00006570
-0.279935	0.446357	0.252193	-0.482122	WBGene00006582
-0.0713084	-0.012166	0.0937705	-0.451503	WBGene00006585
-0.0112584	0.372407	0.350518	-0.0958516	WBGene00006589
-0.018533	0.125721	0.0410461	0.232862	WBGene00006609
-0.327952	-0.610903	-0.569612	-0.301216	WBGene00006613
-0.109587	0.160337	0.0411475	-0.204589	WBGene00006622
0.414087	0.105059	0.199064	0.455531	WBGene00006639
0.722272	0.0677112	0.429228	0.608481	WBGene00006648
-0.0124073	0.27296	-0.0570197	0.232707	WBGene00006652
-0.258426	-0.167958	-0.191618	-0.275255	WBGene00006666
0.11201	0.0349988	0.130629	-0.105802	WBGene00006667
0.0365933	0.606317	0.0878041	-0.0269136	WBGene00006668
0.1313	0.265678	0.0929253	0.0333035	WBGene00006669
-0.458689	0.162417	-0.12789	-0.626938	WBGene00006677
-0.475367	-0.504943	-0.287058	-0.173774	WBGene00006684
0.211915	0.158214	0.351477	0.0791634	WBGene00006685
0.22361	0.207995	0.0979885	0.228619	WBGene00006686
0.176719	0.441678	0.206109	0.0224065	WBGene00006687
0.102643	0.190674	0.226853	-0.0622434	WBGene00006688
0.373761	0.243679	0.403835	-0.0529545	WBGene00006692
0.00484381	0.331473	0.239918	-0.110341	WBGene00006693
-0.138093	0.0624632	0.165503	0.03835	WBGene00006696
0.391345	0.515765	0.417541	0.114498	WBGene00006714
0.434717	0.602109	0.723009	0.11308	WBGene00006721
-0.447972	-0.312592	-0.246243	-0.232558	WBGene00006722
0.695947	0.30038	-0.0516387	0.259087	WBGene00006723
0.350024	-0.527684	-0.135599	0.145208	WBGene00006729
0.0264205	0.015384	0.0297259	0.0934606	WBGene00006760
-0.207904	-0.818934	-0.549197	0.139494	WBGene00006770
0.193759	0.188981	0.307797	0.305068	WBGene00006777
-0.0321478	0.0845473	0.0373159	0.213722	WBGene00006782
0.369771	0.0985552	0.135868	0.369564	WBGene00006786
0.310772	0.456598	0.553487	-0.216251	WBGene00006794
-0.304999	-0.416858	-0.479143	-0.143071	WBGene00006795
-0.619706	-0.381964	-0.751973	0.335694	WBGene00006796
-0.309676	-0.45763	-0.233438	-0.237025	WBGene00006801
-0.151169	-0.276296	-0.0531792	0.163524	WBGene00006803
0.356677	-0.258714	-0.0367047	-0.0117562	WBGene00006808
-0.174016	-0.192284	-0.091305	0.16542	WBGene00006812
0.278546	0.363798	0.152819	0.323273	WBGene00006815
0.139878	0.346846	0.276898	-0.152883	WBGene00006836
0.0763859	0.271908	0.124472	0.0535805	WBGene00006874
-0.766475	-1.24301	-1.10186	-0.303461	WBGene00006934
-0.357618	-0.236433	-0.774114	-0.174715	WBGene00006935
0.102671	-0.526165	-0.117384	0.39193	WBGene00006945
0.0650325	0.149281	0.084723	0.0527177	WBGene00006954
-0.0995886	-0.344823	-0.273072	-0.0482278	WBGene00007017
-0.376929	-0.485233	-0.473916	-0.274654	WBGene00007023
-0.434341	-0.217918	-0.551054	-0.268389	WBGene00007029
0.0610825	0.137317	0.114328	0.0505105	WBGene00007049
0.107251	0.192678	0.181952	-0.18319	WBGene00007055
0.138682	0.465083	0.309134	0.098484	WBGene00007070
0.329627	-0.119826	0.228552	0.0625742	WBGene00007071
0.125151	0.0667403	0.115907	0.123253	WBGene00007072
0.307124	0.163309	-0.110286	0.346053	WBGene00007073
-0.0152352	0.104597	0.0420899	-0.0136319	WBGene00007082
0.268134	0.0228797	0.169651	0.178474	WBGene00007096
-0.0451604	0.000883193	-0.127617	0.034123	WBGene00007097
0.399778	0.11273	0.587992	0.154431	WBGene00007099
-0.224903	-0.816901	-0.579888	-0.0977213	WBGene00007100
-0.479005	-0.558882	-0.966841	-0.288146	WBGene00007101
0.720652	-0.192631	0.310569	0.490446	WBGene00007102
-0.249651	-0.0683677	0.112757	-0.0532598	WBGene00007103
-0.0495865	0.350928	0.0854687	-0.08917	WBGene00007104
-0.0419382	0.0489707	0.0457013	-0.050346	WBGene00007117
-0.313876	-0.722339	-0.495443	-0.247871	WBGene00007118
0.189115	0.217561	0.347301	0.12207	WBGene00007119
-0.0363011	-0.0338683	-0.0356746	0.00966262	WBGene00007120
-0.0689093	0.12995	0.0522949	-0.101794	WBGene00007121
0.404594	0.155963	0.832882	-0.269332	WBGene00007122
0.28983	0.294974	0.460025	0.14908	WBGene00007124
0.0788912	0.255597	0.212253	-0.15528	WBGene00007126
0.0683792	-0.0646163	-0.103868	0.0262926	WBGene00007140
-0.184989	-0.552047	-0.430413	-0.0998444	WBGene00007150
-0.0771189	-0.0765849	-0.218885	0.0774711	WBGene00007153
0.0129394	0.0809204	0.0174172	0.0390118	WBGene00007154
-0.0324937	-0.295353	-0.120262	-0.0121124	WBGene00007162
-0.201178	-0.292639	-0.171479	-0.271731	WBGene00007165
0.0822083	0.658833	0.397608	0.0376997	WBGene00007176
-0.0255728	0.0612583	-0.00024149	0.036534	WBGene00007230
0.037026	0.146513	0.0356368	0.0336082	WBGene00007233
0.310393	-0.436625	-0.109341	-0.0409959	WBGene00007234
0.617536	0.0864699	0.195781	0.573858	WBGene00007235
0.185571	0.0173805	0.00380436	0.122913	WBGene00007236
-0.678714	-0.519318	-0.22272	-0.599403	WBGene00007237
-0.123895	0.0384937	-0.0609009	-0.133472	WBGene00007239
-0.0992207	0.0594927	0.0241276	-0.102422	WBGene00007240
-0.310914	0.267433	-0.301207	-0.038751	WBGene00007281
-0.073348	-0.157339	-0.0296498	-0.0468649	WBGene00007282
0.0112711	-0.175255	0.0597635	0.0315541	WBGene00007283
-0.195058	-0.142857	-0.326545	-0.107613	WBGene00007362
0.0532003	-0.542717	0.844002	-0.255452	WBGene00007363
-0.0688487	-0.094919	-0.0834892	-0.0158949	WBGene00007365
0.00186302	-0.0424402	-0.0793813	0.158266	WBGene00007368
-0.0487608	-0.427698	-0.19909	0.23342	WBGene00007372
-0.0301146	0.0690128	0.0103941	0.0141964	WBGene00007381
0.0117125	0.137822	0.0454858	-0.0316083	WBGene00007382
0.285075	0.72228	0.97868	-0.514972	WBGene00007385
-0.780145	-0.608383	-0.710779	-0.821887	WBGene00007386
-0.320608	0.0128086	-0.542548	-0.425352	WBGene00007387
0.156568	-0.451661	0.188344	-0.0838469	WBGene00007388
0.569777	0.219055	0.449011	0.4961	WBGene00007389
0.408368	0.0709912	0.231806	0.102807	WBGene00007390
-0.163622	-0.225123	-0.202304	-0.137734	WBGene00007391
-0.0973831	-0.012053	-0.0431667	-0.0320287	WBGene00007392
-0.0775627	-0.0191062	0.0100206	-0.0992731	WBGene00007393
-0.220731	-0.130322	-0.240095	-0.225345	WBGene00007394
0.484484	0.533478	0.652603	0.232242	WBGene00007395
-0.0224793	-0.105155	0.144094	0.0789022	WBGene00007422
0.00737068	0.333388	0.257092	0.100376	WBGene00007424
-0.136789	-0.874004	-0.547968	0.169042	WBGene00007428
0.312135	-0.436095	-0.0747011	0.0677035	WBGene00007429
0.384145	0.578717	0.463209	0.263036	WBGene00007430
-0.512014	-0.46863	-0.344047	-0.184789	WBGene00007431
0.00044511	-0.0204344	-0.0787753	0.0836656	WBGene00007440
-0.196218	0.135075	-0.247014	-0.145784	WBGene00007534
-0.0855838	-0.0587024	-0.0314643	-0.0306269	WBGene00007536
0.0644659	0.17293	0.0888196	0.0455215	WBGene00007541
0.0210999	0.21671	0.0758708	-0.00705512	WBGene00007543
0.0434732	0.173263	0.0629916	0.0272044	WBGene00007544
-0.293489	0.000740373	-0.210308	-0.0280884	WBGene00007546
-0.436679	-0.854088	-0.436116	-0.262107	WBGene00007547
-0.493662	-0.306694	0.0548945	0.0288562	WBGene00007548
-0.213234	0.0594232	-0.0283429	-0.333053	WBGene00007549
-0.262614	-0.182401	-0.239238	-0.077702	WBGene00007550
0.209	0.273317	0.21092	0.170945	WBGene00007551
0.0642822	0.104675	0.133801	0.035147	WBGene00007552
-0.0664986	0.0372387	0.053571	-0.25913	WBGene00007553
-0.28281	-1.34038	-0.817299	0.266014	WBGene00007554
-0.00748324	0.0150632	0.310795	0.0330113	WBGene00007565
-0.0398177	0.126678	0.0559503	-0.0626923	WBGene00007570
0.0132041	-0.0546439	-0.0217694	0.119763	WBGene00007583
-0.0306256	0.130325	0.0611501	-0.0309475	WBGene00007584
-0.386883	-0.0577442	-0.509166	-0.349111	WBGene00007585
-1.1447	-1.01323	-1.44487	-0.870433	WBGene00007586
-0.595111	-0.970067	-1.09607	-0.307148	WBGene00007587
-0.592593	-1.25253	-0.920936	-0.173112	WBGene00007588
-0.033623	0.00879496	-0.129078	-0.105271	WBGene00007589
0.0438516	0.158461	0.223183	-0.151935	WBGene00007590
0.249752	0.474955	0.300789	0.0815895	WBGene00007604
-0.219868	-0.186056	-0.258641	-0.0952318	WBGene00007605
-0.236802	-0.471808	-0.278472	-0.206599	WBGene00007606
0.264913	0.452118	-0.0360121	0.267104	WBGene00007609
-0.0339992	0.131351	0.0720364	-0.0268441	WBGene00007613
0.405007	0.723074	0.290728	0.353404	WBGene00007614
-0.00562956	-0.518251	-0.205368	0.106892	WBGene00007615
-0.474161	-0.520969	-0.44785	-0.492174	WBGene00007616
-0.392615	0.680095	-0.728323	-0.187476	WBGene00007617
-0.103141	-0.0489733	-0.0476111	-0.103168	WBGene00007675
-0.0772297	-0.0120348	-0.11192	0.0608376	WBGene00007677
-0.0407338	0.187625	0.0687725	-0.0457137	WBGene00007714
0.103072	0.0732412	0.0447755	0.18925	WBGene00007716
0.182182	0.189319	-0.0359149	0.284162	WBGene00007717
0.491015	0.138761	-0.170235	0.298576	WBGene00007718
0.0137992	-0.209324	-0.0152582	-0.0242908	WBGene00007720
0.0283796	0.292903	0.15486	-0.0171882	WBGene00007722
-0.0175995	0.140409	-0.0364743	0.0588591	WBGene00007748
-0.0723648	0.299992	0.173141	0.026504	WBGene00007749
0.0272473	0.259624	0.244102	-0.0770698	WBGene00007753
-0.00538212	0.131228	0.236499	-0.0403451	WBGene00007755
0.365742	0.404006	0.659163	0.197703	WBGene00007756
0.182474	-0.993091	0.196835	0.105296	WBGene00007757
-0.0568371	-0.224968	-0.275081	-0.052603	WBGene00007784
-1.19469	-0.915876	-1.66372	-1.19977	WBGene00007785
0.921591	0.390003	1.31341	1.10103	WBGene00007786
0.194647	-0.0159009	-0.445089	-0.470371	WBGene00007787
-0.241514	-0.0834196	-0.18981	-0.177203	WBGene00007797
				WBGene00007798
0.343509	0.606955	0.366268	0.323578	WBGene00007799
-0.0575185	0.0280729	-0.150349	-0.00211429	WBGene00007807
-0.0495018	-0.0924383	-0.103714	-0.00612694	WBGene00007833
0.234432	0.127642	-0.207184	0.363672	WBGene00007835
-0.0212188	-0.253342	-0.0213369	-0.0664949	WBGene00007850
-0.0313746	-0.0948179	-0.0434347	-0.181266	WBGene00007851
0.0904095	0.22154	0.141487	0.115776	WBGene00007862
0.00654451	0.107685	0.0881095	0.0214595	WBGene00007863
-0.492572	-0.468148	-0.85078	-0.312057	WBGene00007907
-0.0135951	0.298681	0.233618	-0.02448	WBGene00007908
0.484408	0.370083	0.368544	0.379371	WBGene00007929
0.324033	0.417339	0.358448	0.158037	WBGene00007931
0.247225	0.103751	-0.0762362	0.303292	WBGene00007932
0.0156511	0.0979717	-0.000565872	0.0779165	WBGene00007946
0.140667	0.100173	0.26934	0.0466704	WBGene00007947
0.0117894	0.127549	0.0460653	0.00262416	WBGene00007948
0.318859	0.212876	0.169959	0.128035	WBGene00007950
0.461589	0.635605	0.427449	0.470478	WBGene00007951
-0.443801	-1.06654	-0.69394	-0.100956	WBGene00007952
0.144001	0.0847883	0.20339	-0.015036	WBGene00007953
0.0323966	0.00768335	0.0280552	0.0196106	WBGene00008010
-0.0777129	0.0833	0.0150151	-0.0492518	WBGene00008013
0.0365521	0.0694611	0.109959	0.0100798	WBGene00008014
-0.0820305	-0.0881166	0.0437994	-0.100254	WBGene00008097
-0.435446	-0.434383	-0.326983	-0.172107	WBGene00008099
-0.0426097	-0.0734626	-0.03982	0.27412	WBGene00008100
-0.285333	-0.0393199	-0.362782	-0.236883	WBGene00008101
0.13183	0.381045	0.0621897	0.149079	WBGene00008127
0.0879231	0.158923	0.143373	0.0427791	WBGene00008141
0.267985	0.726089	0.3387	0.142315	WBGene00008142
-0.28243	-0.484727	-0.290805	-0.171572	WBGene00008143
-0.00352529	-0.0635255	-0.273396	0.088408	WBGene00008145
-0.626485	-1.2684	-1.0272	-0.163666	WBGene00008183
-0.0150551	-0.304795	-0.248753	-0.0126284	WBGene00008218
-0.419681	-0.649946	-0.533988	-0.299285	WBGene00008219
-0.268277	-0.190466	-0.114588	-0.184348	WBGene00008220
-0.270592	-0.112398	-0.317466	-0.272001	WBGene00008221
-0.0992219	-0.11566	0.174601	-0.0317039	WBGene00008222
-0.337869	-0.295839	-0.363404	-0.303321	WBGene00008224
0.0274787	-0.421025	-0.250687	0.226617	WBGene00008225
-0.2423	0.150831	-0.312882	-0.217403	WBGene00008226
0.375904	0.475998	0.0409051	0.300565	WBGene00008227
0.146618	0.387547	0.258243	0.265818	WBGene00008228
-0.290278	-0.0567054	-0.288276	-0.142598	WBGene00008229
0.0301696	0.0954462	0.0798914	0.036367	WBGene00008230
0.64465	-0.078549	0.296403	0.566296	WBGene00008232
0.123156	0.282981	0.13754	0.0706161	WBGene00008233
-0.25084	-0.0909617	-0.209976	-0.277413	WBGene00008234
0.00688439	0.176572	0.0981689	-0.0106958	WBGene00008235
-0.481764	-0.56331	-0.573346	-0.280648	WBGene00008236
0.986994	-0.138881	0.115649	0.79652	WBGene00008237
-0.945854	-0.81145	-0.969209	-0.802041	WBGene00008238
-0.187367	-0.0210869	-0.126661	0.128863	WBGene00008239
0.00758722	0.205061	0.0838753	-0.0123295	WBGene00008244
0.0742108	0.227751	0.116712	0.036531	WBGene00008245
-0.316638	0.152045	-0.279884	-0.237389	WBGene00008246
0.189134	0.335118	0.607469	-0.0439464	WBGene00008252
0.226159	0.361199	0.432387	-0.122101	WBGene00008254
0.0302542	0.387855	-0.0119684	0.204754	WBGene00008255
-0.147431	0.0581011	-0.0655442	-0.128646	WBGene00008258
-0.00587203	0.124171	0.085117	-0.0129098	WBGene00008259
0.582411	0.742858	1.20774	-0.249202	WBGene00008262
-0.0903749	0.649024	-0.0368577	-0.267326	WBGene00008265
-0.5299	-0.881407	-0.797929	-0.209724	WBGene00008266
0.219	0.16898	0.240441	0.121924	WBGene00008270
0.19517	0.267935	0.00377793	0.180395	WBGene00008296
0.557875	0.746822	0.580231	0.318933	WBGene00008298
0.0189235	0.14659	0.0898288	0.0285357	WBGene00008299
-0.114773	0.0442373	-0.0549271	-0.141248	WBGene00008302
0.110287	0.256767	0.170145	0.0653944	WBGene00008304
0.199263	0.451497	0.223206	-0.0293863	WBGene00008307
-0.129518	-0.0787045	-0.21622	0.0934468	WBGene00008309
-0.631447	-0.591238	-0.244106	-0.573869	WBGene00008310
0.0842567	0.228243	0.0944636	-0.150312	WBGene00008320
0.418431	0.0206037	0.358111	0.0741936	WBGene00008330
-0.788809	-1.20897	-0.912842	-0.239853	WBGene00008331
0.00113263	0.154384	0.136636	0.0174882	WBGene00008332
0.117036	0.0035173	0.191865	-0.0743213	WBGene00008333
0.514483	0.273825	0.463504	0.385023	WBGene00008334
-0.279184	-0.179152	-0.143456	-0.347449	WBGene00008335
0.0328625	0.0444737	0.132032	0.0180549	WBGene00008336
-0.532089	-0.698666	-0.601996	-0.365823	WBGene00008338
-0.206728	0.18401	-0.335739	-0.241528	WBGene00008339
0.0409273	0.176542	0.167365	0.0384149	WBGene00008340
-0.0481035	0.0557159	0.224581	-0.062528	WBGene00008341
0.0276466	-0.152671	0.489774	-0.0635769	WBGene00008342
0.232608	-0.115792	-0.0787584	0.117167	WBGene00008343
-0.389135	-0.505895	-0.421847	-0.302496	WBGene00008344
-0.782026	-1.27205	-0.430541	-0.294454	WBGene00008345
-0.249615	0.194709	0.0587432	-0.151867	WBGene00008346
0.0809712	0.290267	0.154805	-0.0779673	WBGene00008370
-0.394142	0.0727834	-0.241915	-0.380087	WBGene00008371
-0.715148	-0.439598	-0.663714	-0.509441	WBGene00008372
0.187559	0.000342882	0.224448	0.168473	WBGene00008375
0.084258	0.147117	0.0870795	0.0539739	WBGene00008376
0.825619	0.394363	0.925529	0.606606	WBGene00008377
0.74308	0.223434	0.82302	0.594214	WBGene00008378
-0.340934	-0.518825	-0.822892	-0.113545	WBGene00008379
-0.44736	-0.306718	-0.452278	-0.386018	WBGene00008380
-0.164133	-0.337428	0.0303819	-0.377418	WBGene00008388
0.19353	0.0786747	0.192905	0.00441404	WBGene00008389
0.0183846	-0.134613	-0.0295718	-0.108123	WBGene00008390
0.027281	-0.122911	-0.0900091	0.0680058	WBGene00008392
0.641586	0.367874	0.911263	0.544353	WBGene00008393
0.164085	0.463137	0.371218	-0.0613147	WBGene00008394
0.623862	0.538588	0.801308	0.0960415	WBGene00008395
-0.0417023	0.141919	0.133612	-0.0194716	WBGene00008407
-0.620323	0.853967	0.00820875	-0.688458	WBGene00008408
0.252695	-0.171461	-0.168587	0.0202032	WBGene00008409
-0.865472	-1.06364	-1.0429	-0.638721	WBGene00008410
0.0501367	-0.942283	-0.374886	0.0759775	WBGene00008441
-0.268192	-0.365662	-0.200394	-0.224591	WBGene00008442
0.418694	-0.246512	0.482102	0.530208	WBGene00008452
-0.45557	0.470691	0.238769	-0.517139	WBGene00008453
0.388481	0.540158	0.213096	0.362731	WBGene00008454
0.250905	0.46351	0.323032	0.184502	WBGene00008521
-0.196938	0.193482	0.0367906	-0.437465	WBGene00008522
-0.0396083	0.109342	0.0767618	-0.0527323	WBGene00008590
-0.0562423	-0.0232093	0.212284	-0.0982731	WBGene00008593
-0.3008	-0.144938	-0.0760802	-0.271177	WBGene00008594
-0.162162	-0.00155081	0.0439918	-0.00396809	WBGene00008595
-0.211603	-0.18163	-0.0608792	-0.130888	WBGene00008596
0.125967	0.505254	0.180029	0.251945	WBGene00008628
-0.328323	-0.136339	-0.114111	-0.391221	WBGene00008629
-0.0685696	0.204284	0.276952	-0.232215	WBGene00008634
-0.257241	-0.234504	-0.207829	-0.0331118	WBGene00008644
-0.548473	-1.06899	-0.819045	-0.280665	WBGene00008645
-0.699628	-0.757201	-0.984946	-0.528584	WBGene00008646
-0.288518	0.0506234	-0.357484	0.182302	WBGene00008669
-0.481266	-0.932576	-0.735482	-0.286542	WBGene00008670
0.0483769	-0.00473227	0.0578487	0.0844078	WBGene00008677
-0.0415561	0.0872274	0.0414572	-0.0590264	WBGene00008724
0.00852178	0.0726747	0.0430706	0.030509	WBGene00008725
-0.0713529	-0.178077	-0.164786	0.0607123	WBGene00008726
-0.0906585	-0.00392717	-0.0886681	-0.227091	WBGene00008727
-0.117465	-0.271263	-0.166794	-0.0299894	WBGene00008789
0.00307899	0.25947	0.0899383	-0.0195999	WBGene00008793
0.0334339	0.121907	0.10013	0.0210358	WBGene00008821
-0.0482537	-0.174566	-0.13828	-0.126353	WBGene00008822
0.174125	-0.0658948	0.0539922	0.116393	WBGene00008823
0.0489323	-0.217696	-0.0367741	-0.041705	WBGene00008824
-0.151353	-0.20506	-0.162235	-0.106562	WBGene00008825
-0.0899845	-0.0953904	-0.224428	0.0302176	WBGene00008829
0.0213971	0.231493	-0.0511979	0.220119	WBGene00008830
-0.460056	-0.237023	-0.460422	-0.222915	WBGene00008831
-0.0112582	0.203006	0.172754	0.0456275	WBGene00008832
-0.0782667	-0.691284	-0.396692	0.240778	WBGene00008848
-0.0974141	0.0940884	0.140843	-0.140185	WBGene00008849
0.111006	0.148913	0.111448	0.0610457	WBGene00008851
-0.10146	0.0944901	-0.00507397	-0.047861	WBGene00008871
-0.0345359	0.112164	0.0661013	-0.0152118	WBGene00008874
0.203617	0.337826	0.165313	0.0983229	WBGene00008892
				WBGene00008900
0.325066	0.812537	0.413898	0.0779426	WBGene00008914
0.0105667	0.157326	0.0341731	0.0303938	WBGene00008915
0.103801	0.342186	0.211718	0.0373249	WBGene00008917
-1.01087	-1.07797	-1.04563	-0.652623	WBGene00008918
-1.30876	-0.567785	-1.13555	-1.11284	WBGene00008919
-0.721904	-0.617158	-0.265637	-0.535469	WBGene00008920
-0.314581	-0.621278	-0.561574	-0.170935	WBGene00008921
-0.172772	-0.365392	-0.283139	0.070069	WBGene00008922
-0.052481	-0.33041	0.229501	-0.0945339	WBGene00008923
-0.0631437	-0.325249	-0.190864	0.029137	WBGene00008936
0.135542	0.0857408	0.131462	0.03914	WBGene00008945
0.196944	0.0954654	0.258875	0.128621	WBGene00008985
0.289619	0.3806	0.199503	0.137246	WBGene00008986
0.309486	0.0496641	0.406529	0.0587527	WBGene00008987
0.177747	0.318183	0.257544	0.0708178	WBGene00008993
-0.966376	-0.827715	-1.34939	-0.460651	WBGene00008995
0.305948	0.143729	0.126314	0.289545	WBGene00008996
0.196811	0.422914	0.131103	0.101227	WBGene00008997
0.0970992	0.106307	0.133571	0.0186909	WBGene00009016
-0.511851	-0.406445	-0.269992	-0.428229	WBGene00009018
-0.0116585	0.149887	0.0511146	0.0349859	WBGene00009028
0.0412315	0.0410333	0.0626644	-0.113599	WBGene00009029
-0.0245824	0.173427	0.0667019	-0.00782721	WBGene00009031
0.0278963	0.081631	0.0377976	0.0364962	WBGene00009048
-0.00251779	0.137131	0.11073	-0.0284547	WBGene00009049
0.218126	0.305447	0.341856	-0.0732852	WBGene00009058
0.116257	0.143952	0.236393	-0.0720866	WBGene00009059
-0.116001	0.310102	0.102743	-0.2858	WBGene00009060
-0.0119608	0.0863984	0.0487076	-0.0077745	WBGene00009079
0.176935	0.304115	0.260316	0.119777	WBGene00009081
0.402104	-1.14503	0.752287	-0.735265	WBGene00009082
-0.830212	-0.746003	-1.31749	-0.678249	WBGene00009084
0.122168	-0.651353	0.305721	-0.567498	WBGene00009092
0.0449055	0.466856	0.178553	0.254818	WBGene00009093
0.10286	0.115558	0.139263	0.0659669	WBGene00009094
0.0405342	0.372396	0.222511	-0.0639027	WBGene00009096
0.109982	0.424473	0.268222	-0.0491672	WBGene00009097
-0.468813	-1.1373	-0.913166	-0.183773	WBGene00009098
0.434919	0.568175	0.275652	0.570593	WBGene00009100
0.140794	0.226553	0.164994	0.0821757	WBGene00009101
-0.441982	-0.184931	-0.376531	-0.382807	WBGene00009102
-0.319761	-0.518068	-0.468928	-0.147132	WBGene00009103
0.171285	0.16214	0.296753	0.0488849	WBGene00009106
0.643616	0.718019	0.475767	0.691882	WBGene00009109
0.241633	0.278166	0.331925	0.181654	WBGene00009110
0.00252069	-0.154337	-0.015445	-0.11341	WBGene00009135
-0.259207	-0.412261	-0.242709	-0.190891	WBGene00009137
-0.046185	0.138774	-0.0131502	-0.146309	WBGene00009138
0.506828	0.971308	0.315598	-0.273381	WBGene00009139
0.0270765	-0.435066	-0.138956	-0.0775764	WBGene00009172
-0.615656	-0.0124871	-0.792188	-0.510654	WBGene00009200
0.020958	-0.989509	-0.319636	0.287484	WBGene00009201
0.0248383	0.0190435	0.0264448	0.00512315	WBGene00009221
0.00904828	0.0413339	-0.0495265	0.0282992	WBGene00009222
0.16106	0.0372575	-0.082574	-0.072655	WBGene00009223
0.0784725	0.179836	0.0194129	-0.0480109	WBGene00009224
-0.0515999	-0.0499057	-0.0428938	-0.0349744	WBGene00009226
-0.312558	0.125401	-0.276624	-0.250004	WBGene00009237
-0.381538	-0.235337	-0.23771	-0.233053	WBGene00009238
-0.0479318	-0.00343032	0.0338436	0.0249661	WBGene00009239
0.345747	0.306436	0.430779	0.199684	WBGene00009241
0.198458	-0.299807	-0.262613	-0.0442569	WBGene00009256
-0.497669	0.523709	-0.192769	-0.140534	WBGene00009289
-0.286744	-1.05661	-0.449838	0.191176	WBGene00009290
0.360451	0.460521	0.367258	0.023102	WBGene00009291
-0.113328	-0.0760358	0.0624181	-0.162758	WBGene00009292
0.235093	0.396943	0.28108	0.0805446	WBGene00009293
0.476071	0.224223	0.922921	-0.176446	WBGene00009294
-0.167042	-0.0469422	-0.14601	-0.00607493	WBGene00009296
0.273993	0.324603	0.272635	0.275448	WBGene00009325
0.280398	0.429087	0.503876	0.24864	WBGene00009328
-0.552955	-0.407267	-0.526749	-0.386155	WBGene00009329
0.196248	-0.741256	-0.113501	0.0130013	WBGene00009330
0.133368	0.192539	0.144975	0.110024	WBGene00009331
0.498607	0.465049	0.702304	0.19246	WBGene00009333
-0.47248	-0.447416	-0.111754	-0.347062	WBGene00009334
0.0842917	0.545685	-0.102788	0.237736	WBGene00009335
0.0640425	-0.542986	-0.013008	-0.148622	WBGene00009336
0.128536	0.597325	0.295536	0.0144262	WBGene00009337
0.332238	0.129262	0.426821	0.0316463	WBGene00009340
-0.177665	0.0501235	-0.0704899	-0.00790308	WBGene00009347
0.0975855	0.232357	0.129776	0.0393662	WBGene00009349
0.326695	0.0213322	0.370783	0.194893	WBGene00009350
-0.0163152	0.197695	-0.170503	0.013042	WBGene00009383
0.0968852	0.260254	0.184501	0.0711111	WBGene00009384
-0.477718	-0.582551	-0.595848	-0.317826	WBGene00009385
0.044236	0.437688	0.284841	-0.026876	WBGene00009386
-0.0632434	0.0389627	-0.00417984	0.0955486	WBGene00009387
0.632337	0.730754	0.633086	0.430076	WBGene00009388
-0.26674	0.518449	-0.0203508	-0.0933823	WBGene00009389
-0.136224	0.128857	-0.0785811	-0.0978298	WBGene00009428
-0.0168878	0.0481445	-0.0584528	-0.0487106	WBGene00009429
-0.217586	-0.0619911	-0.247541	-0.246485	WBGene00009430
-0.100694	-0.106369	-0.200099	-0.0368909	WBGene00009431
-0.102779	-0.0651835	-0.29472	0.0562509	WBGene00009432
-0.115166	-0.0203143	-0.0573508	-0.0344073	WBGene00009433
-0.228007	-0.407066	-0.691338	-0.145039	WBGene00009434
-0.252479	-0.35939	-0.113816	-0.198007	WBGene00009469
-0.0130932	-0.018784	0.0053031	0.0108324	WBGene00009470
-0.0281281	0.0670882	0.0395124	0.00984031	WBGene00009471
-0.00426763	0.117714	0.0355705	-0.0135575	WBGene00009473
0.135822	0.437757	0.215788	-0.0408596	WBGene00009485
-0.110493	-0.0535181	-0.168485	-0.0248701	WBGene00009488
-0.0310313	0.0789442	0.0260234	-0.0138095	WBGene00009489
-0.0939097	-0.0231083	-0.175938	0.021873	WBGene00009490
0.248767	0.287249	0.285525	0.191492	WBGene00009528
0.139717	0.264709	0.110788	0.204668	WBGene00009532
0.179227	0.00792226	0.344394	0.190763	WBGene00009533
0.204547	-0.285603	0.114949	0.463296	WBGene00009534
-0.14092	-1.40052	-0.421149	0.22647	WBGene00009580
-0.0154115	0.217223	0.0797369	-0.0603913	WBGene00009581
-0.43135	-0.369816	-0.208388	-0.141624	WBGene00009582
-0.0123546	-1.86961	-0.316124	0.474013	WBGene00009583
-0.621295	-1.40599	-1.05979	-0.119222	WBGene00009584
-0.283575	-0.151506	0.0173058	-0.30954	WBGene00009597
0.0297516	0.153728	0.0739361	0.00756979	WBGene00009605
-0.0628983	-0.184503	-0.173648	-0.100653	WBGene00009606
0.24769	-0.216659	-0.170651	0.0155585	WBGene00009650
0.0960999	-0.0166407	0.00239675	0.0137661	WBGene00009651
0.0161029	0.0820731	0.0484729	-0.00422678	WBGene00009706
-0.0776869	0.0930253	0.0116428	-0.059451	WBGene00009708
0.168355	0.53213	0.413639	-0.152241	WBGene00009722
-0.00604602	-0.0661337	0.0163797	-0.0151209	WBGene00009723
-0.0095749	-0.0256115	-0.0168569	0.0309319	WBGene00009724
-0.00878595	0.127288	0.109561	-0.0784947	WBGene00009759
-0.125185	0.028883	-0.254535	-0.0869361	WBGene00009769
-0.291667	-0.756835	-0.562954	-0.146596	WBGene00009770
-0.376562	-0.650832	-0.674143	-0.189986	WBGene00009771
-0.753706	-0.974879	-0.964174	-0.338985	WBGene00009772
-0.10983	0.118336	0.03887	0.0125565	WBGene00009773
0.224896	0.213925	0.303029	0.209511	WBGene00009774
-0.400817	-0.0312644	-0.188059	-0.199311	WBGene00009776
0.36585	0.182464	0.360082	0.293837	WBGene00009790
0.107927	0.29814	-0.124637	0.181972	WBGene00009803
0.0424765	-0.0956524	0.17404	-0.201204	WBGene00009804
0.261815	0.478871	0.333719	0.139173	WBGene00009807
0.0911942	0.335995	0.332534	-0.129094	WBGene00009809
0.685833	0.51761	0.674111	0.13153	WBGene00009829
0.0125082	0.0144056	0.0811204	0.0100729	WBGene00009830
-0.321991	0.341205	-0.102647	-0.273135	WBGene00009831
0.0114166	-0.13457	-0.0588299	0.00974685	WBGene00009834
0.00193755	0.093022	0.0715323	0.00407672	WBGene00009846
0.44434	0.630548	0.574738	0.2224	WBGene00009848
0.0895022	0.114013	0.0269573	0.194991	WBGene00009857
-0.0193615	0.0582103	-0.100488	0.130113	WBGene00009859
0.255381	0.553754	0.167355	0.162955	WBGene00009965
0.312729	-0.275368	0.10689	0.124661	WBGene00009966
0.548308	0.404457	0.283771	0.554332	WBGene00009968
0.0640914	0.0879887	-0.168244	0.169072	WBGene00009971
-0.0420158	-0.0459327	0.0989942	0.0479809	WBGene00009973
-0.278154	-0.931964	-0.755091	-0.0380907	WBGene00009974
-0.522978	-1.13786	-0.868909	-0.218596	WBGene00009975
0.167335	-0.773288	-0.0754785	-0.0601387	WBGene00009976
0.119972	-0.58897	0.185057	0.261531	WBGene00009977
0.28605	0.864857	0.318944	0.296801	WBGene00009978
0.877925	-0.317058	1.0039	0.017859	WBGene00009980
0.963907	1.14012	0.424238	0.858246	WBGene00009981
0.176892	0.199942	0.233528	0.124476	WBGene00009982
0.0830031	0.108009	0.0938074	0.0485299	WBGene00009983
-0.329171	0.125532	-0.0885537	-0.0781973	WBGene00009984
0.103959	-0.299323	-0.277603	-0.0707657	WBGene00009987
0.470357	0.225552	0.208141	0.477172	WBGene00009988
-0.00789975	0.0992915	0.0444493	0.14604	WBGene00009991
-0.0881822	0.239252	0.936287	-0.898348	WBGene00009992
-0.272493	-0.365274	-0.551484	0.0757876	WBGene00009993
-0.591608	-0.749218	-0.57722	-0.395539	WBGene00009994
1.00016	1.11238	1.07755	0.610123	WBGene00009995
-0.49723	-0.462417	-0.740785	-0.301564	WBGene00009996
-0.0401962	-0.197081	-0.140446	-0.096014	WBGene00010000
0.278598	0.360972	0.300682	0.221599	WBGene00010001
-0.27552	-0.755988	-0.498522	-0.149434	WBGene00010002
-0.256397	-0.809341	-0.479093	0.188415	WBGene00010006
0.281925	0.567537	0.513943	0.203904	WBGene00010012
-0.349628	0.143889	0.0401435	-0.213643	WBGene00010018
0.0752528	0.448767	-0.0210733	0.0601015	WBGene00010019
-0.0338624	0.0600186	-0.000904746	-0.00664357	WBGene00010062
-0.140911	0.00804749	0.0534976	-0.0471968	WBGene00010063
0.687522	-0.183635	0.600231	0.21975	WBGene00010075
-0.254535	-0.440523	-0.713341	-0.17763	WBGene00010077
0.0721897	0.449611	0.405615	-0.114506	WBGene00010079
0.141571	-0.516193	-0.257865	0.106032	WBGene00010080
0.251217	-0.219643	-0.225336	0.0318037	WBGene00010081
-0.0198632	0.159278	0.106871	-0.0215188	WBGene00010082
-0.551395	-0.574268	-0.617379	-0.350357	WBGene00010089
-0.0479136	0.145724	0.0560098	-0.0460022	WBGene00010091
0.000666939	0.0435979	0.0543601	0.0378864	WBGene00010092
-0.216149	-0.560994	-0.452922	-0.0908571	WBGene00010093
0.150005	-1.13873	-0.647013	-1.00024	WBGene00010094
-0.691422	-1.28525	-0.984536	-0.426617	WBGene00010096
-0.593006	-1.02048	-0.684382	-0.530173	WBGene00010097
0.167782	0.423762	0.436908	0.0961583	WBGene00010109
-0.196156	0.00408829	-0.222315	-0.112169	WBGene00010143
-0.232274	-0.126185	0.0318537	-0.376986	WBGene00010174
0.290527	0.532388	0.548686	0.166882	WBGene00010177
-0.731446	-2.19253	-1.03728	-0.222436	WBGene00010178
0.228888	0.525072	0.311626	0.247811	WBGene00010179
-0.0201073	0.0846722	0.0591801	-0.0224192	WBGene00010181
-0.0810795	0.0923107	0.205034	-0.20391	WBGene00010183
				WBGene00010184
-0.272968	-0.0445787	-0.169308	-0.230304	WBGene00010185
0.0348581	0.124371	0.0690668	-0.0758087	WBGene00010187
-0.133732	0.429121	0.457794	-0.160912	WBGene00010188
0.168516	0.0305144	0.343537	0.0456447	WBGene00010189
0.00200834	0.741567	0.712666	-0.071919	WBGene00010191
0.403849	0.56041	0.645642	0.398436	WBGene00010192
-0.158512	0.159241	-0.012849	-0.0218205	WBGene00010204
0.0317941	0.0573861	0.0293021	-0.0242923	WBGene00010209
0.0245976	0.0700772	0.0616806	-0.0257177	WBGene00010212
0.127012	0.218805	0.20424	-0.054058	WBGene00010214
-0.133419	-0.0147254	-0.148101	-0.0885747	WBGene00010215
0.569298	0.877043	0.573526	0.411352	WBGene00010236
-0.124867	-0.118288	-0.0626794	-0.0112374	WBGene00010238
-0.0998149	0.216394	-0.0674639	-0.0235693	WBGene00010239
-0.054471	-0.31967	0.0355597	-0.0645689	WBGene00010251
-0.0213156	0.149668	0.0653246	-0.0319461	WBGene00010254
-0.0411982	-0.0194045	-0.0949531	0.0375527	WBGene00010256
0.0225452	0.281149	0.341976	-0.0604487	WBGene00010258
-0.246464	-1.21754	-1.10717	-0.0597202	WBGene00010259
-0.085177	0.307373	0.130123	0.0579146	WBGene00010260
0.0134396	0.360126	0.246483	-0.113617	WBGene00010262
-0.391894	-1.09939	-0.777674	-0.21917	WBGene00010279
-0.527097	-0.872536	-0.797799	-0.205583	WBGene00010280
-0.0995217	-0.637309	-0.432277	0.114408	WBGene00010281
0.20833	0.0648429	0.112796	0.0103755	WBGene00010282
-0.342829	-0.786218	-0.460481	-0.175242	WBGene00010283
-0.843942	-1.75903	-1.27915	-0.595007	WBGene00010284
-0.221285	0.390622	-0.483573	-0.387645	WBGene00010286
0.818038	0.361787	0.533467	0.515627	WBGene00010288
0.0349139	0.170392	0.10514	0.0100346	WBGene00010289
0.303553	0.439718	0.354232	0.0819287	WBGene00010290
0.0561418	0.220057	0.134433	-0.129011	WBGene00010293
0.0889638	-0.115987	0.0684571	0.106798	WBGene00010296
0.0919999	0.172273	0.104176	0.00363908	WBGene00010299
-0.0382466	0.112177	0.0243371	-0.0236902	WBGene00010300
0.0523664	0.133056	0.0659286	0.212217	WBGene00010375
0.0120923	0.162033	0.11364	-0.0396533	WBGene00010381
-0.337383	0.0573416	-0.382503	0.225569	WBGene00010383
0.464665	0.716837	0.564574	0.32888	WBGene00010385
-0.0904951	-0.0256934	0.173615	-0.0698159	WBGene00010386
0.0919203	-0.711734	-0.386959	-0.0901568	WBGene00010405
-0.599424	-1.4621	-1.32071	-0.134679	WBGene00010406
-0.111585	-0.254496	-0.134284	0.0452547	WBGene00010407
-0.532616	-1.38651	-0.47398	-0.281969	WBGene00010408
0.283407	-0.521353	-0.143567	-0.328855	WBGene00010418
-0.161412	-0.536619	-0.751173	0.412078	WBGene00010425
-0.140015	0.0217887	-0.142998	-0.126747	WBGene00010426
0.0659101	0.122169	0.0649334	0.0483591	WBGene00010464
0.0719549	-0.643775	-0.311033	0.0670253	WBGene00010465
0.0553614	0.0922812	0.0513774	0.0328817	WBGene00010468
0.393004	0.261043	0.248503	0.371713	WBGene00010470
-0.20717	-0.438234	-0.0386992	-0.0972446	WBGene00010471
-0.172806	-0.0757536	-0.019368	-0.319977	WBGene00010472
0.0701612	0.0817438	-0.00750772	0.0324011	WBGene00010473
-0.22621	0.123198	0.0517675	-0.197306	WBGene00010507
-0.0403224	0.0846123	0.0463466	-0.035201	WBGene00010510
0.796011	0.674453	0.473095	0.541014	WBGene00010512
0.240352	0.411001	0.440482	0.00922425	WBGene00010513
0.296251	0.440094	0.563956	0.133056	WBGene00010514
0.254704	0.247417	0.512899	-0.0343436	WBGene00010515
0.216602	0.507414	0.185924	0.0878642	WBGene00010516
0.0942169	0.329309	0.18252	0.0443304	WBGene00010524
0.374139	0.436235	0.403468	0.173418	WBGene00010525
0.106053	0.15733	0.0657759	0.155138	WBGene00010592
0.162741	0.0182958	0.278669	-0.331097	WBGene00010593
0.495048	0.349684	0.482917	0.352994	WBGene00010595
-0.307883	0.0533926	-0.59185	-0.0407934	WBGene00010597
-0.3532	-0.990374	-0.108409	-0.0715551	WBGene00010625
-0.584461	-0.981217	-0.564128	-0.338387	WBGene00010626
-0.0610236	0.704643	-0.0939345	-0.139175	WBGene00010627
-0.116084	0.124428	0.10236	-0.0513243	WBGene00010628
-0.282148	-0.360385	-0.415689	-0.187899	WBGene00010629
0.349931	0.669379	0.363203	0.116734	WBGene00010630
-0.395078	-0.899194	-0.83641	-0.180138	WBGene00010631
0.299303	0.533322	0.372694	-0.146704	WBGene00010632
-0.153977	-0.0348423	-0.24439	-0.0662098	WBGene00010684
-0.167376	-0.867456	-0.558016	0.0691619	WBGene00010685
-0.299346	-0.475238	-0.389816	-0.191323	WBGene00010687
-0.459819	-0.648591	-0.677337	0.0142573	WBGene00010697
0.209095	0.156313	0.208311	0.140994	WBGene00010698
0.244976	0.171669	-0.0330077	-0.150257	WBGene00010699
0.253179	0.354418	0.425566	0.0342311	WBGene00010727
-0.0082901	0.153942	0.0586805	-0.0516336	WBGene00010728
-0.647253	-0.667307	-0.274522	-0.534537	WBGene00010734
0.294668	0.786427	0.301838	0.196446	WBGene00010735
-0.773715	-0.910251	-0.403222	-0.322804	WBGene00010736
0.481912	0.593547	0.668466	0.373865	WBGene00010742
0.435062	0.368939	0.263079	0.674979	WBGene00010744
0.245183	0.218931	0.248954	-0.0061035	WBGene00010788
				WBGene00010789
-0.0423596	0.00047767	0.0697765	-0.0951499	WBGene00010790
0.159978	0.151042	0.179887	0.151577	WBGene00010792
0.232014	-0.127817	-0.251092	0.220593	WBGene00010799
0.440511	0.218514	0.300927	0.187895	WBGene00010803
0.351621	0.610536	0.13263	0.369962	WBGene00010867
0.429301	0.718853	0.454991	0.338224	WBGene00010868
-0.0894192	0.0216302	-0.0847041	-0.067279	WBGene00010931
-0.0307535	0.154689	0.0846379	-0.0238799	WBGene00010933
0.474912	0.639708	0.609738	0.318571	WBGene00010976
-0.211335	-0.0408291	-0.137314	0.226064	WBGene00010977
-0.0200757	0.177084	0.0505479	-0.00747423	WBGene00010980
0.294808	0.345345	0.443409	0.11521	WBGene00011002
0.135059	0.0243058	0.231308	0.051089	WBGene00011003
-0.234634	0.10417	-0.00788423	-0.133801	WBGene00011006
0.0848477	0.0614716	0.261761	0.123715	WBGene00011014
0.253131	0.471716	1.02294	-0.242304	WBGene00011015
-0.488576	-0.383633	-0.483858	-0.354884	WBGene00011016
0.0442275	-0.487718	0.0716189	-0.215868	WBGene00011017
-0.353519	-0.684435	-0.726256	0.0209314	WBGene00011087
-0.0363757	0.0849747	0.0786923	-0.0388127	WBGene00011088
0.157054	-0.101236	0.267589	-0.0567798	WBGene00011089
-0.391676	-0.0904967	-0.356452	-0.0405222	WBGene00011090
-1.0295	-1.52303	-0.587578	-0.482709	WBGene00011092
-0.50582	-0.353935	-0.314321	-0.239125	WBGene00011093
0.392935	-0.0700044	0.490578	0.26007	WBGene00011094
0.24586	0.124638	0.260478	0.033442	WBGene00011095
-0.0225521	0.0743905	-0.0293172	0.0616592	WBGene00011097
-0.00494517	0.0992422	0.00234833	0.109193	WBGene00011099
-0.145224	-0.201729	0.103811	0.0535409	WBGene00011100
0.00318737	0.0994043	0.0928418	-0.0288057	WBGene00011132
0.0176729	0.151558	0.0739651	0.0107373	WBGene00011133
-0.0807983	0.121178	0.0194667	-0.0915303	WBGene00011134
0.602328	0.551249	0.556731	0.388592	WBGene00011137
0.0253292	-0.204474	-0.161224	0.0715023	WBGene00011185
-0.476304	-0.900128	-0.346882	-0.176176	WBGene00011189
-0.0872338	-0.041073	-0.202901	-0.0835473	WBGene00011190
-0.0179293	0.0730523	0.0400835	-0.0303811	WBGene00011191
0.242353	0.100023	0.20866	-0.0226569	WBGene00011193
-0.0782547	0.273177	-0.25966	-0.15147	WBGene00011194
0.449686	0.0887189	0.102101	0.241002	WBGene00011195
				WBGene00011207
-0.101676	0.00899067	-0.007709	-0.0502373	WBGene00011212
				WBGene00011213
-0.526593	-0.191988	-0.97973	-0.360533	WBGene00011242
0.20715	0.108729	0.0268833	0.174583	WBGene00011244
0.422227	0.597449	0.612378	-0.378242	WBGene00011247
-1.09139	-0.780108	-0.69842	-0.743994	WBGene00011248
0.127241	-0.8243	0.000369753	0.0642129	WBGene00011250
0.399535	0.478003	0.480216	0.367727	WBGene00011251
0.223476	0.481735	0.502083	0.187377	WBGene00011252
-0.267655	-0.47705	-0.375199	-0.223022	WBGene00011253
0.13588	0.293818	0.119409	0.0825012	WBGene00011261
-0.00383129	0.0803458	-0.0217599	0.0738891	WBGene00011262
0.0269737	0.34801	0.0296292	-0.13465	WBGene00011263
-0.641275	-0.142138	0.537718	-0.429948	WBGene00011270
0.408247	0.91135	0.601516	0.0980815	WBGene00011283
-0.0538992	0.3545	0.0351283	-0.0468843	WBGene00011284
0.289696	0.502184	0.0664819	0.282536	WBGene00011285
0.00638753	0.249264	-0.0249788	0.0569504	WBGene00011286
0.281077	0.240484	0.136069	0.222341	WBGene00011287
0.00587134	0.133056	-0.0416101	-0.101845	WBGene00011305
0.241431	-0.362088	0.0503119	-0.0941498	WBGene00011306
0.300214	0.163196	0.422082	0.0169932	WBGene00011307
-0.314468	-0.152626	-0.12241	-0.158149	WBGene00011308
0.174859	0.659418	0.213612	-0.436174	WBGene00011309
-0.45677	-0.797755	-0.60295	-0.185448	WBGene00011318
0.0467422	0.230658	-0.158401	-0.295026	WBGene00011319
0.0337553	-0.272982	0.0425578	-0.132963	WBGene00011320
-0.0121681	-0.0279616	-0.151366	0.0767012	WBGene00011321
0.0210385	0.115477	0.0540094	0.0157765	WBGene00011322
-0.240552	-0.699875	-0.98314	-0.200447	WBGene00011323
0.301947	-0.154294	0.158881	0.0504878	WBGene00011324
0.502274	0.371764	0.845236	0.555268	WBGene00011326
0.411301	0.462027	0.380146	0.396962	WBGene00011328
-0.344057	-1.01927	-0.517215	-0.158765	WBGene00011329
-0.265748	-0.0645798	-0.256941	-0.161194	WBGene00011330
0.155707	0.142658	0.192176	0.101866	WBGene00011339
0.193659	0.204376	0.0842532	0.154017	WBGene00011340
-0.125577	-0.30409	-0.122369	-0.120123	WBGene00011342
0.0640754	0.0965442	0.131809	0.0362721	WBGene00011362
-0.0758609	-0.132228	-0.0793878	-0.0263795	WBGene00011364
-0.0244616	0.184856	-0.0350227	0.057265	WBGene00011381
-0.209835	0.197619	-0.0936814	0.180472	WBGene00011382
0.332797	0.569567	0.54625	0.224907	WBGene00011383
-0.725012	0.0574561	-0.176471	-0.833618	WBGene00011391
0.274619	0.729956	0.589368	0.206706	WBGene00011392
0.202652	-0.0393333	0.392903	-0.0281985	WBGene00011393
-0.149697	0.00212336	-0.0207072	-0.0583265	WBGene00011397
0.255011	0.446343	0.175907	0.290803	WBGene00011404
0.163364	0.695509	0.344399	-0.0270528	WBGene00011428
0.0972534	0.24793	0.118642	0.069033	WBGene00011429
-0.0171156	0.122586	0.0540142	0.0194931	WBGene00011430
0.226228	0.38863	0.233438	0.12978	WBGene00011436
0.535416	0.804518	0.529628	0.290758	WBGene00011437
0.000339158	0.135447	0.088266	-0.0117056	WBGene00011438
-0.0811851	0.121804	0.131388	-0.181461	WBGene00011439
-0.323375	-0.712807	-0.442558	-0.0726176	WBGene00011449
0.206519	0.294186	0.234384	0.089802	WBGene00011450
-0.368388	-0.384129	-0.561956	-0.255024	WBGene00011451
0.104044	0.483828	0.258717	0.0538709	WBGene00011452
-0.205034	-0.221732	-0.233344	-0.10001	WBGene00011486
-0.100909	-0.183571	-0.113856	-0.0653607	WBGene00011487
0.0331189	-0.21455	-0.0144141	-0.0355569	WBGene00011505
-0.650746	-0.29117	-0.377302	-0.614655	WBGene00011513
-0.140678	0.548996	-0.182723	-0.142415	WBGene00011514
-0.0838712	0.0137096	-0.149181	0.102379	WBGene00011517
0.0312759	0.162271	-0.174656	0.033378	WBGene00011520
0.0865049	0.169905	0.105548	0.0575546	WBGene00011535
0.0866756	0.151583	0.117014	0.0580516	WBGene00011536
0.0698713	0.136745	0.0943679	0.0498863	WBGene00011537
-0.906956	0.307683	-0.21781	-0.916081	WBGene00011538
0.611297	0.328126	0.500619	0.000931941	WBGene00011540
-0.312249	-0.339236	-0.72167	-0.25654	WBGene00011543
-0.229555	0.225939	0.258407	-0.347222	WBGene00011571
0.446941	-0.0670375	0.46477	0.134098	WBGene00011573
0.511784	0.498013	0.392116	0.102292	WBGene00011575
-0.316023	-0.295134	-0.640555	-0.268136	WBGene00011576
0.029422	0.256543	0.288211	0.0330598	WBGene00011587
-0.474472	-0.578226	-0.538326	-0.288554	WBGene00011589
0.233281	0.312209	0.266746	0.188198	WBGene00011590
0.048849	0.632256	0.0634843	-0.14847	WBGene00011591
0.0594162	0.0658126	0.0499187	-0.00811797	WBGene00011592
0.0532323	0.114243	0.06921	0.0301816	WBGene00011617
-0.543205	-1.02101	-0.846119	-0.364084	WBGene00011625
-0.854608	-1.06439	-1.3328	-0.54667	WBGene00011647
0.199284	0.290457	0.248768	-0.220213	WBGene00011648
				WBGene00011668
-0.184159	-0.0625996	-0.00852821	-0.0919936	WBGene00011670
0.129391	-0.11231	-0.133503	-0.111527	WBGene00011687
0.413773	-0.756427	0.0630446	0.202002	WBGene00011688
-0.468962	-0.687463	-0.456554	-0.229986	WBGene00011689
-0.109537	-0.102974	-0.206661	-0.0542567	WBGene00011691
-0.230712	-0.108836	-0.21114	-0.199059	WBGene00011692
0.135112	-0.0222424	0.200415	0.0174704	WBGene00011694
-0.480355	-0.99957	-0.711246	-0.23752	WBGene00011696
-0.0697931	0.45311	-0.0177926	-0.0245802	WBGene00011705
0.00976556	0.308539	0.0488077	0.00458154	WBGene00011713
-0.376028	0.103029	-0.132983	-0.26717	WBGene00011752
0.058427	-0.0488528	-0.016773	0.0717365	WBGene00011753
0.187117	0.235143	0.196865	0.11861	WBGene00011793
0.0685709	0.463338	0.374655	0.112154	WBGene00011794
-0.0260933	0.119275	0.0861098	-0.0226641	WBGene00011795
0.0596744	0.207654	0.132936	-0.00223862	WBGene00011796
-0.00460072	0.0548399	-0.00188167	0.0334973	WBGene00011798
-0.0209078	0.0810313	-0.0984067	0.036514	WBGene00011799
-0.035229	0.101409	-0.0504339	0.111464	WBGene00011800
-0.0543566	-0.0262179	0.0412502	-0.0399294	WBGene00011801
-0.662195	-1.35839	-0.701021	-0.0212248	WBGene00011802
0.0609062	-0.676173	-0.0560581	0.067097	WBGene00011830
0.18281	0.11439	0.29793	0.0877878	WBGene00011831
0.414513	0.193549	0.582236	0.147698	WBGene00011832
0.109229	-0.0232525	0.064891	-0.00838966	WBGene00011833
0.0419277	-0.348293	-0.169942	-0.17957	WBGene00011834
-0.201564	-0.880743	-0.507439	-0.00936902	WBGene00011835
-0.257968	-0.0999076	0.044999	-0.339729	WBGene00011836
0.181831	0.14282	0.197265	0.12941	WBGene00011838
-0.0475644	0.178198	0.0189653	0.026729	WBGene00011839
-0.0747395	0.130056	-0.112965	-0.0436487	WBGene00011850
-0.0748543	0.187198	-0.0894986	0.0962268	WBGene00011852
0.18604	0.33607	0.159825	0.0888867	WBGene00011854
-0.440012	-0.463947	-0.463338	-0.435813	WBGene00011890
0.319156	0.328378	0.381195	0.148625	WBGene00011891
0.12213	0.0824884	-0.101335	-0.104429	WBGene00011892
-0.293243	-0.031974	-0.159373	-0.125109	WBGene00011893
-0.037668	0.0849239	-0.123857	0.0476184	WBGene00011894
0.117022	0.175403	0.124079	0.08498	WBGene00011895
-0.509218	-1.04025	-0.886819	-0.455361	WBGene00011897
0.0090572	-0.129047	-0.199438	-0.0372551	WBGene00011898
0.0683668	-0.371045	0.0316333	-0.0673779	WBGene00011930
-0.200416	-0.363702	-0.331469	-0.245315	WBGene00011932
1.12146	-0.305346	0.171392	1.73911	WBGene00012019
0.110916	-0.282739	-0.0965264	-0.0490594	WBGene00012020
0.0792856	-0.0863881	-0.0329505	0.0692916	WBGene00012021
-0.0699839	-0.0388269	0.00831108	-0.0416792	WBGene00012058
-0.133062	-0.0160285	0.0471649	-0.143294	WBGene00012070
0.470434	0.644457	0.524232	0.408524	WBGene00012100
-0.263772	-0.302946	-0.285816	-0.153267	WBGene00012101
-0.19662	-0.67221	-0.602269	-0.0883898	WBGene00012117
-0.415418	0.232183	-0.370496	-0.497781	WBGene00012142
0.190315	0.304064	0.23196	0.133459	WBGene00012143
-0.0452738	-0.0031454	-0.13165	0.0287381	WBGene00012144
-0.0413226	0.155318	0.141771	-0.0794776	WBGene00012145
0.213888	0.595506	0.299682	0.0511376	WBGene00012152
0.42003	0.36749	0.567721	0.210597	WBGene00012184
0.359748	0.206622	0.395561	0.216399	WBGene00012185
0.0658126	0.0736566	0.051641	0.0413282	WBGene00012186
-0.586701	-0.818551	-0.754893	-0.381206	WBGene00012243
-0.417708	0.248531	0.443448	-0.408914	WBGene00012244
-0.722729	-0.574689	-1.01591	-0.477051	WBGene00012245
0.0197334	-0.187114	0.0156009	0.0193478	WBGene00012247
0.394403	0.309039	0.646985	0.352309	WBGene00012251
0.567347	0.642692	0.669371	0.232403	WBGene00012252
-0.198568	0.0440498	-0.239077	0.0611039	WBGene00012253
0.110444	0.151534	-0.0189942	-0.146181	WBGene00012276
-0.243487	-0.0827748	-0.338844	-0.168248	WBGene00012277
0.107499	0.307147	0.0596913	0.0849394	WBGene00012279
-0.0892426	0.196273	-0.120231	0.0388614	WBGene00012280
0.0566528	0.251982	-0.0272617	-0.0457074	WBGene00012282
0.419739	0.528761	0.672356	0.12309	WBGene00012291
0.145772	0.270623	0.246403	0.0431987	WBGene00012293
-0.109069	-0.0211783	-0.107139	0.010748	WBGene00012308
0.137423	-0.201312	-0.0916156	0.429805	WBGene00012315
-0.044322	-0.62639	-0.406152	0.263447	WBGene00012316
-0.548381	-1.21314	-0.931479	-0.298502	WBGene00012319
-0.376683	-0.718534	-0.499005	-0.0275476	WBGene00012337
-0.0728668	0.371596	-0.108571	0.0577641	WBGene00012339
-0.449434	-0.692965	-0.833394	-0.0504489	WBGene00012347
1.1858	-1.47848	0.618758	1.23663	WBGene00012348
0.22249	0.103893	0.261703	0.123209	WBGene00012364
-0.529134	-0.434161	-0.171793	-0.499465	WBGene00012381
-0.0410476	0.103134	0.0184916	-0.110144	WBGene00012398
-0.0313323	0.0418066	-0.0905583	0.0113992	WBGene00012399
-0.0376347	0.0802062	0.0308752	-0.0392245	WBGene00012402
-0.150797	-0.105238	-0.0330808	-0.0611209	WBGene00012404
0.0659962	-0.145976	-0.0550596	-0.0110159	WBGene00012405
-0.0275592	0.136214	-0.118097	-0.122279	WBGene00012446
-0.108182	0.138078	-0.190901	0.256155	WBGene00012449
-0.14006	0.374076	0.0290865	0.115315	WBGene00012452
-0.119627	-0.126709	-0.129214	-0.126161	WBGene00012491
0.192495	-0.230665	0.107393	0.171364	WBGene00012492
-0.0183729	0.00441998	-0.0940659	0.284989	WBGene00012494
-0.355759	-0.671138	-0.58947	-0.172849	WBGene00012522
-0.272417	-0.923952	-0.607232	-0.0766781	WBGene00012524
-0.210488	-0.25099	-0.185326	-0.0765971	WBGene00012526
-0.211324	-0.338111	-0.374142	-0.037948	WBGene00012527
-0.689042	-1.082	-0.928118	-0.43716	WBGene00012528
-0.143933	0.108306	-0.237784	0.0917913	WBGene00012529
-0.345222	-0.265705	-0.850597	-0.0880418	WBGene00012530
-0.125168	0.0322841	-0.0532716	0.093226	WBGene00012531
-0.147739	0.404705	-0.225848	-0.0513958	WBGene00012532
0.108502	0.247555	0.0277473	0.0787626	WBGene00012533
0.19269	-0.826419	0.0788389	0.276906	WBGene00012562
0.0994398	0.00500698	0.177707	0.12542	WBGene00012564
-0.164222	-0.0525304	-0.0738395	-0.0811441	WBGene00012565
0.110203	0.146564	0.0257514	0.0703592	WBGene00012566
0.069065	0.0219745	0.0061991	0.0576032	WBGene00012567
0.181422	0.153965	0.0306941	0.160053	WBGene00012568
0.0319852	0.219578	0.0221476	0.0550617	WBGene00012569
-0.180106	0.0922042	0.0614786	-0.0963814	WBGene00012615
-0.0995202	-0.0782276	-0.157335	0.0229891	WBGene00012623
-0.0770893	-0.0961983	-0.113078	0.238219	WBGene00012624
-0.320499	-0.487052	-0.284884	-0.225926	WBGene00012626
0.087077	0.20019	0.150161	0.0332754	WBGene00012627
0.308967	-0.0247868	0.0218742	0.139913	WBGene00012628
0.162204	0.175079	0.234171	0.0787922	WBGene00012629
0.0304384	0.073765	-0.0731127	0.158201	WBGene00012632
0.00529674	0.0232999	-0.0953799	0.0789996	WBGene00012634
-0.0942333	-0.0724576	-0.0126315	-0.0158669	WBGene00012664
0.637657	-0.934406	0.0761358	0.809508	WBGene00012665
0.503858	-0.174278	0.388106	-0.0852412	WBGene00012666
-0.326346	-0.245974	-0.130955	-0.117103	WBGene00012668
-0.16721	-0.040384	-0.134372	-0.076665	WBGene00012669
0.00630129	0.029769	0.0798797	0.0408783	WBGene00012671
0.13757	-0.38331	-0.0153986	0.0570058	WBGene00012672
0.356378	0.207328	0.19846	0.468803	WBGene00012673
0.111782	-0.379259	-0.151239	0.15074	WBGene00012674
-0.262892	-0.148382	-0.26065	-0.389879	WBGene00012675
-0.487932	-0.265844	-0.453656	-0.117852	WBGene00012676
-0.262596	-0.339303	-0.0852023	-0.155435	WBGene00012678
-0.0151703	0.12515	0.0399722	-0.0332923	WBGene00012679
0.00850047	-0.00991856	-0.00380484	0.00854183	WBGene00012680
0.0274238	0.0736015	0.0589494	0.0235891	WBGene00012684
0.191785	0.179953	0.202097	0.134346	WBGene00012686
-0.00684187	0.15783	0.0429423	-0.0313762	WBGene00012689
0.0175169	0.0322873	0.0244476	0.0206401	WBGene00012690
-0.49942	-0.0402796	-0.897445	-0.0296767	WBGene00012692
0.0541949	0.417667	0.0363789	-0.202341	WBGene00012693
-0.31994	0.129354	0.147544	-0.348299	WBGene00012694
-0.186406	-0.343494	-0.234045	-0.058313	WBGene00012695
-0.614543	-0.964984	-0.777493	-0.35957	WBGene00012696
0.31197	-1.02872	-0.0981504	0.0955448	WBGene00012697
-0.0343791	0.172051	-0.179317	-0.20444	WBGene00012698
-0.0602975	-0.146316	0.0460844	-0.00389058	WBGene00012699
0.424644	-0.154813	0.550668	0.459554	WBGene00012700
-0.594591	-0.534955	-0.788361	-0.399525	WBGene00012701
-0.376627	-0.468029	-0.318606	-0.179085	WBGene00012702
-0.0510066	-0.00194881	-0.1235	-0.125443	WBGene00012703
-0.049165	0.156294	0.0440308	-0.0571432	WBGene00012741
-0.163617	0.0138619	-0.099799	0.107991	WBGene00012776
0.0611025	-0.0087364	0.254291	-0.0958488	WBGene00012777
-0.0255511	0.113898	0.048295	0.048146	WBGene00012778
0.203609	0.385905	0.072552	0.18182	WBGene00012779
-0.0559237	0.764951	0.103884	-0.136867	WBGene00012780
-0.00493305	0.132616	0.0499527	0.00140211	WBGene00012809
0.111007	0.0828946	0.144976	0.282522	WBGene00012810
-0.243419	-0.14986	-0.117894	-0.0158047	WBGene00012811
0.289543	0.24389	0.561952	-0.0132961	WBGene00012812
-0.19944	-0.541433	-0.12179	0.140602	WBGene00012813
0.0926817	0.164935	0.0800621	0.064683	WBGene00012814
-0.119875	-0.186432	-0.0448699	-0.0156726	WBGene00012821
0.249251	0.140186	0.189091	0.233615	WBGene00012825
0.0227553	0.180336	0.110302	-9.23951e-05	WBGene00012827
0.16755	-0.158591	-0.0310555	0.164475	WBGene00012828
0.961918	-0.354144	0.715972	0.678523	WBGene00012829
0.723498	1.07574	0.864111	0.255372	WBGene00012830
0.0950908	0.225233	0.134047	-0.000232198	WBGene00012831
0.165481	0.374187	0.286412	-0.022556	WBGene00012833
-0.204854	-0.106491	-0.166824	-0.106763	WBGene00012834
0.165237	-0.448881	-0.326997	0.426467	WBGene00012835
0.368141	0.513702	0.321878	0.361016	WBGene00012840
-0.024513	-0.0729269	0.184802	0.102797	WBGene00012848
-0.170248	-0.100742	-0.237912	-0.0532012	WBGene00012850
0.470069	0.634608	0.540461	0.381595	WBGene00012853
-0.180173	0.508007	0.0099921	-0.147704	WBGene00012854
0.00250663	0.127697	0.091872	-0.00550193	WBGene00012855
0.24795	0.552421	0.500378	-0.00940133	WBGene00012857
-0.418265	-1.11467	-0.517396	0.0238857	WBGene00013024
-0.139887	-0.302322	-0.221549	-0.0186366	WBGene00013025
-0.233226	0.0562708	-0.306143	-0.189941	WBGene00013026
0.196122	0.23745	0.25922	0.149091	WBGene00013046
-0.125963	0.114417	-0.00264437	-0.285161	WBGene00013048
-0.030176	0.0829509	0.0469182	-0.028312	WBGene00013052
0.053199	0.122964	0.0983829	0.022875	WBGene00013053
0.097999	0.153956	0.17164	0.0589099	WBGene00013055
-0.0761974	0.0705362	0.000810092	-0.0677202	WBGene00013068
0.00415906	0.0421656	0.0607402	-0.000419717	WBGene00013069
-0.0386362	0.117768	0.0527838	-0.0955803	WBGene00013073
-0.107932	-0.160364	0.142183	-0.212823	WBGene00013074
-0.324933	-1.11167	-0.548266	0.483557	WBGene00013075
0.629543	0.286591	0.740199	0.0655084	WBGene00013077
0.390524	0.30176	0.469548	-0.168609	WBGene00013078
-0.0825987	0.184967	-0.0739303	0.0473472	WBGene00013079
-0.104758	-0.059796	-0.0829543	-0.00212322	WBGene00013080
0.695498	0.532222	0.492485	0.368722	WBGene00013081
0.327617	0.214032	0.215653	0.318746	WBGene00013082
-0.0584081	-0.168242	0.0810023	-0.196002	WBGene00013083
-0.356867	-0.995298	-0.729664	-0.0361471	WBGene00013339
-0.267295	-0.661202	-0.295778	-0.0981024	WBGene00013340
-0.647508	-1.24971	-0.842454	-0.112957	WBGene00013343
-0.466239	-0.883933	-0.371638	-0.0725299	WBGene00013344
-1.12898	-0.925054	-0.711431	-0.885326	WBGene00013345
0.173447	-0.0251683	-0.630126	0.260141	WBGene00013347
0.388318	0.477121	0.0606816	0.311688	WBGene00013348
0.524322	0.332094	0.377289	0.251959	WBGene00013349
-0.119754	-0.554266	-0.404069	0.06765	WBGene00013350
0.1646	0.290407	0.2098	0.0645809	WBGene00013352
-0.281976	-0.896628	-0.584465	0.155591	WBGene00013353
-0.584268	-1.27931	-0.840497	0.0390945	WBGene00013354
-1.70642	-2.74386	-1.82562	-0.882158	WBGene00013355
-0.0860896	-0.0221257	-0.0190571	-0.0287872	WBGene00013357
0.620491	0.414211	0.721353	0.370309	WBGene00013358
0.0795091	0.0881247	-0.101197	0.122466	WBGene00013359
1.35083	0.627159	1.62778	0.688027	WBGene00013360
0.553751	0.224277	0.287938	0.35912	WBGene00013361
-0.0731385	-0.754678	-0.315375	0.294106	WBGene00013362
0.185553	0.191265	0.0592697	0.1479	WBGene00013364
0.585537	0.0120512	0.780726	0.115469	WBGene00013365
0.0852326	0.195295	0.338745	-0.154148	WBGene00013366
-0.375155	-0.0149927	0.0690955	-0.339019	WBGene00013479
0.428126	0.0712217	0.196231	0.124864	WBGene00013481
0.000736509	-0.353615	-0.268323	-0.0748365	WBGene00013482
-0.0555853	-0.167397	-0.137874	0.0106055	WBGene00013484
-0.0154302	0.128544	0.0926883	-0.113057	WBGene00013485
0.281298	-0.066001	0.14303	-0.00128332	WBGene00013489
-0.0606889	-0.157288	0.138255	-0.270163	WBGene00013492
0.0148546	0.0921818	0.0665266	0.0086363	WBGene00013495
-0.286481	0.0532459	-0.029291	-0.272252	WBGene00013567
0.261164	0.306722	0.327096	-0.0217607	WBGene00013568
-0.569263	-0.412336	-0.462092	-0.548565	WBGene00013569
0.0284223	0.0571062	-0.0690215	0.0418073	WBGene00013584
0.646341	0.0760822	0.586937	0.383769	WBGene00013585
-0.00524405	0.062415	0.0665644	0.00018129	WBGene00013586
0.228492	-0.142794	0.0811899	0.129349	WBGene00013587
0.186461	0.613139	0.230064	0.101874	WBGene00013588
-0.0346155	-1.48737	-0.535638	0.29558	WBGene00013606
-0.0243891	-0.0565819	0.0933556	0.0120208	WBGene00013623
0.451019	0.569294	0.790795	0.337509	WBGene00013746
0.00135257	0.104579	0.0452158	0.00134609	WBGene00013747
0.122229	0.278625	0.196459	0.0363495	WBGene00013748
0.270293	0.28284	0.241493	0.127475	WBGene00013751
0.136585	0.318496	0.25792	0.0360326	WBGene00013752
0.203646	0.155404	0.143254	0.0670271	WBGene00013755
0.0228157	0.263755	-0.109923	0.369916	WBGene00013756
0.502492	0.510355	0.373122	0.191093	WBGene00013758
0.210357	-1.42589	-0.26629	0.227602	WBGene00013765
0.346887	0.392607	0.472468	0.000147647	WBGene00013766
-0.643033	-0.690116	-0.663158	-0.24061	WBGene00013768
-0.0298048	0.0963097	0.0419402	-0.0249458	WBGene00013771
0.177458	0.156214	0.251148	0.0259961	WBGene00013819
-0.0037806	0.0982985	0.122936	0.211243	WBGene00013822
-0.00104824	0.102672	0.0310717	-0.0224792	WBGene00013824
0.30561	-0.147098	0.425819	0.0554875	WBGene00013835
0.077137	0.362809	0.262376	-0.000459588	WBGene00013853
-0.0148415	0.123393	0.0609174	-0.0383663	WBGene00013854
-0.258577	-0.0239158	-0.0136989	-0.308676	WBGene00013855
-0.345229	-0.652809	-0.490693	-0.172415	WBGene00013862
0.241115	0.157257	0.364486	0.228579	WBGene00013863
-0.145984	-0.369029	-0.115279	0.0527704	WBGene00013874
-0.197344	-0.181106	-0.228197	-0.0626318	WBGene00013875
0.0785957	-0.219028	-0.0392924	0.118442	WBGene00013876
-0.383113	-0.902053	-0.728723	-0.108014	WBGene00013877
-0.43304	-1.1769	-0.86974	-0.167009	WBGene00013878
0.013349	0.192356	0.067889	-0.0109198	WBGene00013879
0.122819	0.0279385	-0.108272	-0.000238896	WBGene00013883
0.464358	0.0171622	0.381069	0.0412979	WBGene00013884
0.00301014	0.117943	0.0748782	-0.0377833	WBGene00013886
0.275498	0.42109	0.40303	0.235287	WBGene00013896
-0.0234394	-0.00145376	-0.0395315	-0.0105496	WBGene00013898
-0.035442	0.205476	-0.0484703	0.00535934	WBGene00013899
-0.0470127	0.00978138	-0.0841886	-0.0267931	WBGene00013900
-0.181235	-0.112969	-0.217351	-0.067201	WBGene00013901
-0.0102388	0.292811	0.157351	0.0900818	WBGene00013902
-0.00419995	0.0604438	0.115761	-0.00762106	WBGene00013904
-0.0558784	-0.0677089	-0.0781843	0.0008153	WBGene00013905
-0.27236	-0.201893	-0.256654	-0.0945486	WBGene00013906
0.0488106	-0.196087	0.0259598	-0.0716538	WBGene00013946
-0.106076	-0.0192512	-0.051979	-0.127696	WBGene00013947
0.318836	0.520403	0.284626	0.136397	WBGene00013949
0.150612	0.206413	0.135489	0.18285	WBGene00013950
0.0622056	0.137641	0.106247	0.0465927	WBGene00013951
0.279164	0.651334	0.357632	0.163484	WBGene00013962
0.381722	0.135016	0.623473	0.12752	WBGene00013963
0.182732	0.0457255	0.500745	0.208915	WBGene00013964
0.172418	0.0445784	0.164942	0.22433	WBGene00013965
0.153377	-0.0535632	0.0388375	-0.038522	WBGene00013966
-0.943804	-0.759656	-0.967507	-0.629846	WBGene00013967
-0.160907	0.367662	-0.105253	0.054371	WBGene00013968
-0.264523	-1.07797	-0.60534	0.0269153	WBGene00014098
0.117636	0.0617594	-0.00543115	0.00465195	WBGene00014099
-0.301038	0.0448793	-0.217982	-0.152253	WBGene00014106
0.627131	0.303203	0.788372	0.0175127	WBGene00014108
-0.823166	-0.862645	-0.418769	-0.858098	WBGene00014109
-0.893107	-0.132872	-0.724337	-0.749294	WBGene00014111
-0.383578	0.487502	-0.18953	-0.566092	WBGene00014112
-0.27098	-0.459219	-0.445072	-0.0716486	WBGene00014113
-0.477538	-1.01954	-0.873009	-0.252885	WBGene00014114
-1.28238	-1.18052	-1.41081	-0.8873	WBGene00014123
-0.408613	-0.655002	-0.582105	-0.248213	WBGene00014124
0.170964	0.361859	0.179207	0.15259	WBGene00014125
-0.107769	0.220803	-0.102502	0.0364868	WBGene00014194
0.222482	0.304337	0.263803	0.15969	WBGene00014300
0.00838157	0.087766	0.0729378	-0.0388226	WBGene00014562
0.0725073	0.0387657	0.103438	-0.0436187	WBGene00014643
0.00494203	0.119897	-0.156255	0.0876127	WBGene00014822
0.628354	0.323309	0.710802	0.143157	WBGene00014826
-0.0906	0.0772027	0.048464	-0.062291	WBGene00014836
-0.0625235	-0.0689006	-0.0365299	-0.0340143	WBGene00014933
0.0174566	-0.144865	-0.0386397	-0.0608878	WBGene00015040
-0.0319634	0.197575	0.127468	-0.153913	WBGene00015041
-0.145541	-0.0319476	0.0548115	-0.192546	WBGene00015043
-0.0751662	-0.0576541	-0.0128933	-0.0438964	WBGene00015044
0.00635163	0.00751921	0.0214306	0.0640027	WBGene00015045
-0.00124544	0.0219536	0.00694197	-0.0153838	WBGene00015046
0.329547	0.283816	0.144462	0.283293	WBGene00015053
0.14872	0.15062	0.158718	0.142791	WBGene00015055
0.288662	0.336768	0.382122	0.14545	WBGene00015056
0.0348594	-0.217959	0.00578628	0.0641988	WBGene00015057
-0.187078	-0.00851749	-0.145175	-0.300397	WBGene00015067
-0.189399	-0.318491	-0.374186	0.050973	WBGene00015073
0.0516058	-0.487745	0.0939135	-0.189042	WBGene00015074
0.315745	0.00630963	0.0401407	0.283128	WBGene00015075
0.189292	0.309144	0.210141	0.115027	WBGene00015076
-0.0506076	-0.161711	0.00919175	0.0918492	WBGene00015218
-0.518672	-0.397236	-0.83473	-0.289665	WBGene00015219
-0.0121207	0.161481	0.0133867	-0.0359964	WBGene00015220
0.0101857	-0.0127863	0.0439813	-0.0113782	WBGene00015223
0.0301678	-0.119342	-0.0311802	-0.0625196	WBGene00015227
0.184126	0.276401	0.180958	-0.052439	WBGene00015258
0.104245	0.152153	0.11727	0.0704914	WBGene00015339
0.0884724	0.143442	0.105291	0.0553401	WBGene00015340
-0.0907011	-1.10845	0.0570199	-0.0347825	WBGene00015344
-0.00116298	0.281912	0.0424626	-0.0268892	WBGene00015359
-0.0316345	-0.232025	-0.0902824	0.110137	WBGene00015362
-0.148891	-0.174239	-0.0767314	-0.06771	WBGene00015369
-0.211097	0.0942747	0.0639664	-0.220487	WBGene00015371
0.211427	-0.136324	0.0828965	0.0934213	WBGene00015393
-0.211347	-0.263747	-0.172168	-0.11357	WBGene00015400
0.332168	0.301723	0.461476	0.00665846	WBGene00015402
-0.0311719	0.0916408	0.0628304	0.00703898	WBGene00015422
-0.144143	-0.284816	0.291745	-0.13326	WBGene00015423
-0.496008	-0.594891	-0.817439	-0.294304	WBGene00015425
-0.273752	-0.0293233	0.00421903	-0.280688	WBGene00015427
0.0916016	-0.0474541	0.137086	-0.00149175	WBGene00015449
-0.737066	-0.385189	-0.809214	-0.731377	WBGene00015450
-0.331617	-0.481711	-0.707093	-0.258398	WBGene00015451
0.213686	0.156556	-0.184587	-0.44774	WBGene00015460
-0.531961	-0.439775	-0.631461	-0.406423	WBGene00015461
-0.26099	-0.604492	-0.703391	-0.156416	WBGene00015462
0.0672839	-0.427014	-0.213944	0.0468853	WBGene00015463
0.234548	0.0780193	0.370857	-0.0275606	WBGene00015464
0.0157688	0.161409	0.103985	-0.173047	WBGene00015465
-0.360335	-0.892392	-0.415924	-0.190495	WBGene00015466
0.116419	0.22214	0.0601423	0.0214132	WBGene00015577
0.137888	-0.0437856	0.105864	0.117401	WBGene00015592
0.0397757	-0.23855	0.0761905	0.03865	WBGene00015660
0.022831	0.156804	0.0874446	0.0186387	WBGene00015661
-0.510841	-0.0168857	-0.538492	-0.494139	WBGene00015670
0.263134	0.576971	0.446227	0.148992	WBGene00015671
-0.177594	-0.643584	-0.444392	-0.0626658	WBGene00015677
0.168621	-0.0390797	0.360091	-0.448122	WBGene00015678
0.103078	-0.0715116	0.142939	-0.0576168	WBGene00015683
-0.0246475	0.252767	0.0585037	-0.097648	WBGene00015684
0.168281	0.41817	0.21631	0.0991731	WBGene00015705
-0.215304	-0.0114333	-0.108141	-0.202368	WBGene00015706
-0.173034	0.230348	-0.150809	-0.060639	WBGene00015709
0.62013	0.395007	0.343789	0.59347	WBGene00015710
0.0202586	0.120109	0.0190523	0.0999582	WBGene00015739
0.364772	0.708152	0.624312	0.256686	WBGene00015741
-0.00309108	-0.237525	0.0871989	-0.025022	WBGene00015742
-0.430802	-1.05196	-0.718842	-0.0893437	WBGene00015743
-0.660046	-0.174769	-0.591004	-0.571793	WBGene00015744
-0.167042	-0.562777	-0.478067	-0.0548983	WBGene00015745
-0.319583	-0.15832	-0.249119	-0.25865	WBGene00015746
0.208773	0.0969577	0.138102	0.307494	WBGene00015756
0.0562253	0.0500128	0.00340952	0.112149	WBGene00015759
-0.0226351	0.144248	0.0708545	-0.0491962	WBGene00015765
-0.248184	-0.249277	-0.486434	-0.110501	WBGene00015766
-0.226708	-0.0202787	-0.211694	-0.0378738	WBGene00015767
0.149778	0.373447	-0.0614627	0.352464	WBGene00015768
-0.231553	-0.427748	-0.100254	-0.1929	WBGene00015769
0.204609	0.303656	0.157983	0.158204	WBGene00015857
-0.0375255	0.0517279	-0.311886	0.217853	WBGene00015859
0.0948696	0.101753	0.194764	0.0376519	WBGene00015860
0.317536	-0.0787561	0.159349	0.015912	WBGene00015861
0.249574	0.291107	0.69945	0.129193	WBGene00015897
0.0170269	-0.119573	-0.144669	-0.10254	WBGene00015899
0.105534	-0.209862	-0.0588096	-0.0400874	WBGene00015903
0.284115	0.112154	0.145138	-0.0584767	WBGene00015905
-0.0896147	0.0708765	-0.0476212	-0.128599	WBGene00015965
-0.686615	-0.797298	-0.214453	-0.111233	WBGene00015968
-0.0276808	0.42672	0.117597	-0.230616	WBGene00015969
0.303793	0.696715	0.336977	0.0454733	WBGene00015980
-0.204352	-0.0153483	-0.204578	0.00871241	WBGene00015981
-0.166169	0.0522757	-0.0196434	-0.127751	WBGene00015982
-0.000402113	0.165355	0.0429507	-0.0204446	WBGene00015987
0.193623	0.402609	0.078318	0.0775683	WBGene00016044
-0.371298	-0.682265	-0.530765	-0.208249	WBGene00016045
0.148667	0.00127631	0.36958	-0.029728	WBGene00016046
0.650292	0.419863	0.763441	0.728064	WBGene00016048
-0.0592928	-0.087279	-0.000171358	-0.0640672	WBGene00016052
0.320344	0.531674	0.366878	0.138354	WBGene00016059
-0.385202	-1.069	-0.86166	-0.0861352	WBGene00016060
-0.112649	0.0885616	-0.0966634	-0.0544512	WBGene00016061
-0.140128	0.175027	-0.0891549	-0.573356	WBGene00016062
-0.0904241	-0.0940826	0.0256561	-0.0603882	WBGene00016081
-0.0311195	-0.263087	0.0800482	-0.0897394	WBGene00016093
-0.050053	-0.181027	0.0783801	-0.0372111	WBGene00016094
0.490836	0.333908	0.480981	0.446621	WBGene00016095
0.0930873	0.467636	0.234704	-0.176927	WBGene00016097
0.309675	-0.20887	0.32636	-0.0584844	WBGene00016099
0.621818	0.539379	0.719712	0.44439	WBGene00016101
0.133195	0.216779	0.157233	0.0945566	WBGene00016146
0.138186	0.152483	0.167999	0.0977868	WBGene00016147
-0.540539	-0.321615	-0.437544	-0.36551	WBGene00016148
0.382161	0.652805	0.506404	-0.157746	WBGene00016150
0.0594012	0.107075	0.22186	-0.143838	WBGene00016234
-0.021184	0.124591	0.0367852	-0.0083246	WBGene00016281
-0.0881208	0.16025	-0.113768	0.0201996	WBGene00016282
0.209254	0.217484	0.321904	0.101355	WBGene00016283
0.239946	-0.0252616	-0.115826	0.111142	WBGene00016360
0.0526081	-0.00160943	-0.0444545	0.0122877	WBGene00016361
0.420057	0.550134	0.504202	0.204428	WBGene00016362
0.0969622	0.275983	0.215376	0.103579	WBGene00016363
0.0599889	-0.137358	0.0811425	-0.0958539	WBGene00016364
-0.135923	0.147734	-0.030903	-0.198869	WBGene00016365
-0.193727	-0.0388889	-0.0535973	-0.207146	WBGene00016366
-0.174537	-0.0157571	-0.15579	-0.270444	WBGene00016367
-0.01778	0.177697	0.281603	-0.114645	WBGene00016368
0.492668	0.856248	0.324033	0.342044	WBGene00016428
-0.00482651	0.108474	0.0608474	-0.0241738	WBGene00016429
-0.0363057	0.00803978	-0.0565019	-0.0431636	WBGene00016431
-0.147498	0.0251108	-0.152613	-0.159019	WBGene00016474
-0.215271	-0.0511049	-0.135996	-0.19584	WBGene00016481
				WBGene00016483
-0.327292	-0.404586	-0.536848	-0.100098	WBGene00016495
-0.0505745	0.176278	-0.142837	-0.0957284	WBGene00016496
0.220272	0.0822924	0.12233	0.113467	WBGene00016499
0.13576	0.162045	0.149599	0.143761	WBGene00016500
0.110944	-0.363772	-0.18797	0.0696882	WBGene00016501
-2.49731e-05	0.364742	-0.00251059	-0.000472512	WBGene00016504
0.205548	0.355654	0.150778	0.228874	WBGene00016505
0.17086	-0.0506827	0.163911	0.204448	WBGene00016506
-0.0307524	-0.116834	0.135324	0.26676	WBGene00016507
-0.798185	-1.04154	-1.20052	-0.486403	WBGene00016508
0.585309	0.0214104	0.237871	-0.129117	WBGene00016509
0.563553	-0.745071	0.572604	-0.296906	WBGene00016511
-0.0190269	0.118842	0.0515712	-0.00380939	WBGene00016512
-0.189801	-0.0260559	0.159204	-0.17934	WBGene00016513
0.056011	0.103311	0.0803566	0.0372252	WBGene00016516
0.0973239	0.185964	0.0860385	0.106674	WBGene00016538
0.133858	0.833319	0.217819	0.0154394	WBGene00016539
0.112739	-0.164419	0.101149	0.0963608	WBGene00016540
-0.0673458	-0.142989	-0.112156	-0.0303434	WBGene00016695
0.711066	0.18133	0.586403	0.578564	WBGene00016781
0.0882171	0.0476048	-0.0546049	0.0940295	WBGene00016783
0.138194	0.036598	-0.0704052	0.21735	WBGene00016788
0.0585103	-0.506446	-0.181004	0.0557136	WBGene00016816
0.0934962	-0.182508	0.191857	0.0336505	WBGene00016817
0.0181524	0.14566	-0.0208399	0.00633583	WBGene00016822
-0.165263	-0.373286	-0.232673	-0.0994219	WBGene00016823
-0.147804	0.0651098	-0.0998063	-0.118237	WBGene00016824
0.322505	0.0913102	0.444218	0.210697	WBGene00016849
-0.274078	-0.307073	-0.312872	0.0261468	WBGene00016860
0.260052	-0.0663703	0.0473381	0.437546	WBGene00016862
0.00753729	-0.128872	-0.0983517	-0.00599783	WBGene00016864
-0.0961759	-0.18102	0.0669889	-0.0718458	WBGene00016892
-0.0654769	0.0700589	0.104682	-0.00515855	WBGene00016926
0.6196	0.89861	0.578602	0.400018	WBGene00016988
-0.481753	-0.213922	0.348763	-0.222073	WBGene00016989
0.448511	0.113224	-0.00394196	0.6052	WBGene00016990
-0.233469	-0.637494	-0.11653	-0.218868	WBGene00016992
-0.0605173	-0.262523	0.273245	0.0994662	WBGene00016993
-0.170903	-0.267185	-0.111031	-0.124063	WBGene00017015
-0.528334	-0.687146	-0.682289	-0.336729	WBGene00017016
-0.342305	-0.145394	-0.185082	-0.397534	WBGene00017017
0.109	0.108469	0.108132	0.0910186	WBGene00017035
0.0423681	0.0629963	0.121799	0.0878208	WBGene00017060
-0.552801	-1.16317	-0.355141	-0.0903058	WBGene00017062
1.12514	1.28592	0.174354	0.983245	WBGene00017080
0.0633216	-0.0382353	-0.155601	-0.0853804	WBGene00017082
-0.0142155	-0.21151	-0.0542282	0.0604266	WBGene00017083
-0.172021	-0.193669	-0.121395	-0.137575	WBGene00017091
0.0835721	0.0612535	0.0196689	0.154657	WBGene00017092
0.069405	0.0831192	-0.0378474	0.118174	WBGene00017093
-0.359464	-0.135485	-0.0651322	-0.401124	WBGene00017151
-0.0292066	0.155956	0.0609702	-0.0437003	WBGene00017175
0.18685	0.447553	0.400249	0.0363789	WBGene00017193
0.115819	0.0602738	0.127369	0.0675285	WBGene00017194
-0.67494	-0.341674	-0.459249	-0.318963	WBGene00017195
-0.0433397	0.095105	0.126469	-0.107082	WBGene00017197
0.0766971	0.211396	0.0620365	0.0304849	WBGene00017198
-0.0110131	0.112268	-0.007453	-0.0444239	WBGene00017201
-0.0197406	0.0836563	-0.00941445	0.0700433	WBGene00017233
0.0484445	0.206815	0.0565675	-0.00966784	WBGene00017260
-0.188592	-0.651603	-0.524104	-0.182651	WBGene00017261
0.352027	0.187779	0.341164	0.209987	WBGene00017262
-0.297484	-0.375016	-0.253477	-0.286253	WBGene00017263
-0.160008	0.115645	-0.0140597	-0.18436	WBGene00017264
0.168081	0.115692	0.168279	0.103464	WBGene00017265
-0.160218	-0.0779941	-0.204951	0.143865	WBGene00017310
-0.534092	-0.73114	-0.497143	-0.326652	WBGene00017311
-0.321085	-0.0764682	-0.232891	-0.211842	WBGene00017312
-0.666436	-1.06191	-0.996333	-0.389679	WBGene00017313
0.292029	0.270291	0.537411	0.203244	WBGene00017314
-0.549977	-0.547127	-0.66423	-0.394076	WBGene00017316
-0.47105	-0.563658	-0.540843	-0.293812	WBGene00017317
-0.258698	-0.384555	-0.412814	-0.156894	WBGene00017329
0.344441	0.165298	0.0881368	0.234479	WBGene00017331
0.144102	0.196658	0.0525306	0.160392	WBGene00017332
-0.179291	0.09933	-0.319019	-0.246129	WBGene00017335
-0.0878403	-0.148458	0.0579148	-0.231487	WBGene00017336
0.636311	0.0144792	0.58505	0.0737136	WBGene00017362
-0.0614338	0.0278341	-0.137025	0.117855	WBGene00017364
0.0660389	-0.143352	-0.0646756	0.138301	WBGene00017365
0.0753138	-0.209712	0.194366	-0.132465	WBGene00017413
0.148457	0.391245	0.111771	0.169009	WBGene00017430
-0.100577	-0.0677783	-0.170226	0.0577629	WBGene00017431
-0.193943	0.0401634	-0.18611	-0.155348	WBGene00017433
0.0158392	0.0701475	-0.0765232	0.0974834	WBGene00017467
-0.159051	-0.299221	0.0731675	-0.109591	WBGene00017468
-0.158729	0.0590291	-0.146416	0.0792651	WBGene00017503
0.0178005	-0.0365742	0.134433	0.1008	WBGene00017504
0.197748	0.36478	0.293401	0.0731446	WBGene00017506
-0.0707326	0.220004	0.0441987	-0.0581811	WBGene00017507
0.0896457	0.203164	-0.0247952	0.0873657	WBGene00017510
-0.364474	0.167377	-0.0245524	-0.378103	WBGene00017512
0.0066422	0.0936156	0.128003	0.0239798	WBGene00017533
-0.0592179	-0.734824	-0.466192	0.0758718	WBGene00017534
0.1874	0.206736	0.218766	0.126283	WBGene00017535
0.191359	0.449797	0.36827	0.240259	WBGene00017536
0.35016	0.325154	0.314194	0.305712	WBGene00017537
-0.210346	-0.300676	-0.231663	-0.146744	WBGene00017538
-0.0702808	0.158161	0.0767208	-0.100289	WBGene00017565
0.142426	0.0828207	0.18933	0.0798242	WBGene00017567
0.434858	0.359861	0.666725	0.227255	WBGene00017599
0.389759	0.156018	0.528938	0.354	WBGene00017600
-0.578743	-0.297586	-0.962569	-0.623042	WBGene00017605
-0.343729	-0.598649	-0.604016	-0.149468	WBGene00017606
-0.479529	-0.941511	-0.820093	-0.268634	WBGene00017607
-0.999431	-1.35186	-1.34199	-0.48961	WBGene00017608
0.528491	0.714965	0.542326	0.333209	WBGene00017613
0.04301	0.265051	0.0780423	0.0951255	WBGene00017616
0.120348	0.101684	0.115477	-0.000618803	WBGene00017618
0.249185	0.0739349	0.097535	0.171033	WBGene00017620
0.467434	0.584323	0.494612	0.288709	WBGene00017621
0.118688	0.19373	-0.0818892	0.0899393	WBGene00017635
-0.0839517	0.127381	0.0218681	-0.079551	WBGene00017636
0.0785019	0.239194	0.0240542	0.145981	WBGene00017637
0.503152	0.490499	0.602817	0.393615	WBGene00017639
0.102682	-0.0842461	0.214081	0.123517	WBGene00017640
0.306603	0.494937	0.338406	0.280103	WBGene00017653
0.199837	0.0820645	0.420326	0.0949054	WBGene00017654
-0.067881	0.206892	0.170303	-0.23825	WBGene00017657
-0.381128	-0.458146	-0.119869	-0.362469	WBGene00017658
0.0029436	-0.0870711	-0.00780092	-0.0198851	WBGene00017659
0.092177	0.141998	0.021787	-0.000521672	WBGene00017660
-0.0788881	0.0566124	0.0490184	-0.0547994	WBGene00017677
-0.0711841	-0.00964969	-0.0693349	-0.0742043	WBGene00017678
-0.0182217	0.120943	0.0964591	-0.0363515	WBGene00017679
0.0654981	0.193182	0.097149	0.0440788	WBGene00017680
0.142596	0.307021	0.0995552	0.153518	WBGene00017681
-0.0295478	-0.0993724	-0.0313775	-0.137696	WBGene00017719
-0.102337	-0.0642085	-0.093202	0.0840696	WBGene00017720
0.342503	0.264104	0.360876	0.25574	WBGene00017724
-0.147736	-0.175278	0.202186	-0.279668	WBGene00017765
0.17147	-0.329005	-0.0638728	0.197576	WBGene00017766
0.178209	-0.449122	-0.0978241	0.217173	WBGene00017767
-0.498205	-0.588586	-0.647136	-0.427682	WBGene00017768
0.0976555	-0.130308	0.333178	0.106992	WBGene00017769
-0.456686	-0.441798	-0.455046	-0.423985	WBGene00017770
-0.593049	-0.0947921	-0.449683	-0.440417	WBGene00017771
0.532614	0.173528	0.429265	0.318573	WBGene00017772
0.148898	-0.0119196	0.120614	0.0184279	WBGene00017782
0.229263	0.0920875	0.268478	0.0385126	WBGene00017783
0.0078127	0.00602454	0.0430601	0.0173237	WBGene00017785
-0.340918	-0.0401374	-0.383633	-0.14522	WBGene00017786
-0.460483	-0.260872	-0.0450568	-0.374493	WBGene00017787
-0.0134944	0.114868	0.0771749	-0.0625259	WBGene00017789
0.110301	0.178021	0.316289	0.0727922	WBGene00017792
0.587639	0.553918	0.428105	0.472458	WBGene00017796
-0.424592	-0.797101	-0.77077	-0.237837	WBGene00017797
0.147434	0.265769	0.191846	0.112774	WBGene00017798
0.319657	-0.133615	0.143278	-0.0608827	WBGene00017799
-0.244943	-0.669029	-0.497983	-0.0398772	WBGene00017800
0.135114	-0.000909762	0.302924	-0.282558	WBGene00017818
0.35691	0.501905	0.537168	0.0560673	WBGene00017823
-0.0217887	-0.113493	-0.0407191	0.0355418	WBGene00017834
0.0648769	0.173285	0.15015	0.0527736	WBGene00017835
0.0192013	0.2749	0.189993	-0.0567845	WBGene00017836
-0.214184	-0.32854	-0.278137	-0.179765	WBGene00017843
0.644748	0.611816	0.685349	0.44246	WBGene00017850
0.0965763	0.258933	0.216364	0.141555	WBGene00017867
0.278105	0.520537	0.490752	0.192159	WBGene00017868
-0.233669	-0.19452	-0.0295583	-0.345192	WBGene00017880
-0.404092	-0.462793	-0.0509338	-0.405481	WBGene00017881
0.0235542	-0.0145696	-0.0980344	-0.0251976	WBGene00017930
-0.0743992	-0.188535	-0.426118	-0.095473	WBGene00017931
-0.253771	0.0300938	-0.334991	-0.40706	WBGene00017933
-0.182755	-0.00694173	-0.0992124	0.138415	WBGene00017957
-0.0397881	0.0637767	0.117445	-0.109907	WBGene00017959
0.146361	0.139467	0.0259792	0.265656	WBGene00017961
-0.0388546	-0.0281482	0.045177	-0.157906	WBGene00017962
-0.114442	-0.14605	-0.102879	-0.0717262	WBGene00017964
-0.792752	-1.08819	-1.23851	-0.465913	WBGene00017981
0.547243	0.794594	0.834794	0.10281	WBGene00017982
-0.00508167	0.230192	0.114293	-0.0463068	WBGene00017983
0.496545	-0.383671	0.317528	0.385262	WBGene00017984
0.0750741	-0.153733	-0.180099	-0.0847075	WBGene00017985
0.111799	-0.251528	-0.124365	0.0274819	WBGene00017986
-0.403491	-0.58686	-0.636073	-0.255683	WBGene00017988
0.411314	-0.272344	-0.014617	0.373691	WBGene00018010
-0.31462	-0.792454	-0.566684	-0.0322103	WBGene00018011
-0.147304	-0.746441	-0.48299	0.0321086	WBGene00018013
0.311493	0.307927	0.0786481	0.214954	WBGene00018052
0.0736625	0.250708	0.0124162	-0.0539013	WBGene00018054
1.19779	0.896839	1.19145	0.732259	WBGene00018060
0.314921	-0.176116	0.0822038	0.29134	WBGene00018061
				WBGene00018062
-0.0213664	0.107845	0.036343	0.00924399	WBGene00018087
-0.320028	-0.391107	-0.212378	-0.0921666	WBGene00018088
0.0842979	0.177755	0.0873477	0.0445962	WBGene00018089
0.295394	-0.613283	-0.0167761	0.291399	WBGene00018090
-0.254033	-0.461826	-0.128353	-0.139063	WBGene00018094
0.00831737	0.129476	0.0533947	-0.0037521	WBGene00018098
-0.270641	-0.114999	-0.378399	-0.38917	WBGene00018099
0.259436	0.035959	0.147151	-0.0898714	WBGene00018112
0.249872	0.254727	0.295311	0.191924	WBGene00018113
-0.0150452	-0.128059	-0.0728118	0.00740543	WBGene00018138
-0.0126081	-0.323705	-0.11518	-0.13745	WBGene00018140
-0.0575737	0.0951369	0.0363567	-0.052681	WBGene00018178
-0.639535	-1.03318	-0.20822	-0.323999	WBGene00018181
-0.357428	-0.249148	-0.0981617	-0.128383	WBGene00018189
0.0616843	-0.17257	0.151266	0.017167	WBGene00018206
0.156691	0.486661	0.24127	0.137768	WBGene00018207
0.0886094	-0.517046	-0.318022	0.108585	WBGene00018208
-0.303189	0.504102	-0.298504	-0.304281	WBGene00018210
-0.00681378	0.398882	0.3987	0.0455637	WBGene00018216
0.244144	0.0476405	0.312385	-0.0672159	WBGene00018217
2.02312	2.08357	1.71049	1.27052	WBGene00018218
0.1548	0.318076	0.427262	-0.18582	WBGene00018221
-0.603571	-0.419983	-0.481916	-0.320018	WBGene00018222
-0.117959	-0.156179	-0.02939	-0.0200917	WBGene00018260
0.394982	0.408898	0.303464	0.340199	WBGene00018261
0.0483097	0.497549	0.214684	0.141544	WBGene00018262
0.286302	-0.102694	0.0983336	0.212401	WBGene00018265
-0.0232303	-0.163441	-0.0289646	0.227406	WBGene00018266
-0.394319	-0.886005	-0.834408	-0.122394	WBGene00018285
-0.0784744	-0.0687544	0.000729423	-0.031632	WBGene00018286
-0.473528	-0.785145	-0.63195	-0.196759	WBGene00018290
0.0818044	0.15781	0.0899665	0.055048	WBGene00018292
0.137946	-0.0102732	0.154791	0.019808	WBGene00018293
-0.0419507	-0.344896	-0.25131	-0.0780102	WBGene00018294
0.016813	0.15014	0.111977	0.034303	WBGene00018296
0.10855	0.164302	0.118847	0.0744271	WBGene00018297
-0.0877115	-0.00214634	-0.169853	-0.0827924	WBGene00018398
-0.269023	-0.942962	-0.640545	-0.0865394	WBGene00018399
0.0467586	0.130969	-0.127007	-0.0452215	WBGene00018400
0.328553	0.543373	0.432867	0.174145	WBGene00018402
0.352465	0.297857	0.414537	0.212552	WBGene00018403
0.191227	0.595044	0.486271	-0.00510293	WBGene00018405
-0.0233594	-0.0261788	0.069198	0.144855	WBGene00018413
-0.216651	0.07207	-0.0995088	-0.00198432	WBGene00018415
-0.39633	-0.0909427	-0.0660982	-0.65021	WBGene00018424
-0.459685	-1.05815	-0.867208	-0.259648	WBGene00018426
0.0500499	-0.157651	-0.324998	0.0578103	WBGene00018427
-0.116889	0.172732	-0.118995	-0.00608842	WBGene00018430
0.25542	-0.245821	0.313283	-0.10841	WBGene00018431
-0.492691	0.764759	0.483064	-0.544043	WBGene00018481
-0.230455	-0.931765	-0.632898	-0.0896609	WBGene00018482
-0.387286	-0.73594	-0.502301	-0.0400139	WBGene00018483
-0.145661	-0.173217	-0.172853	-0.155065	WBGene00018488
0.0666364	0.10484	-0.0509019	-0.0444872	WBGene00018489
0.300017	-0.321807	0.690352	-0.380838	WBGene00018491
0.173599	0.375617	0.302318	0.0485135	WBGene00018492
-0.161982	0.113881	-0.11207	-0.139517	WBGene00018540
0.111163	-0.0544917	0.0494322	0.036635	WBGene00018543
0.0287168	0.040286	0.0277646	0.163433	WBGene00018615
0.0640051	0.110181	0.0365593	0.0881244	WBGene00018616
0.298601	-0.260408	0.38454	0.457718	WBGene00018622
0.200584	0.450645	0.23711	0.141907	WBGene00018692
0.240729	0.399546	0.224165	0.213564	WBGene00018694
0.0185048	0.134252	0.0892726	0.0244958	WBGene00018696
0.550428	0.913372	0.651053	0.454871	WBGene00018697
-0.324027	-0.748768	-0.469575	-0.192185	WBGene00018698
-0.500294	-0.71911	-0.705914	-0.123505	WBGene00018700
-0.0167288	0.0795493	0.0299601	-0.0338669	WBGene00018706
-0.0753224	-0.0941936	-0.0227144	-0.0621987	WBGene00018707
-0.279528	-0.4156	-0.270633	-0.000564373	WBGene00018757
-0.0775245	-0.0197709	-0.0914468	0.079629	WBGene00018758
-0.166219	0.00219236	-0.357364	-0.0565636	WBGene00018760
0.0545972	0.737406	-0.182974	-0.327547	WBGene00018762
-0.021866	-0.396687	-0.0430366	-0.0966358	WBGene00018811
-0.368219	-0.912063	-0.741232	0.035528	WBGene00018812
-0.304292	-0.116226	-0.457714	-0.491321	WBGene00018813
0.0518533	0.114355	-0.184117	0.264367	WBGene00018814
0.110976	0.0246757	-0.012754	0.145902	WBGene00018823
-0.186311	-0.741141	-0.506273	0.134246	WBGene00018975
-0.042422	0.0628462	0.329526	0.173348	WBGene00018976
0.00902711	0.125367	0.103219	0.00347823	WBGene00019015
-0.0267883	0.334812	0.0868258	0.0909673	WBGene00019017
-0.21642	0.11841	0.114717	-0.291958	WBGene00019064
0.856573	1.06776	0.894644	0.609542	WBGene00019092
0.0122026	0.0949817	0.0739294	0.00736088	WBGene00019096
-0.0636063	0.0536399	0.22881	-0.164248	WBGene00019097
-0.0447414	-0.030892	-0.252914	0.072484	WBGene00019100
-0.291758	-0.210176	-0.232872	-0.257927	WBGene00019101
0.194974	0.0270544	0.124608	0.18485	WBGene00019105
0.261061	0.212416	0.233535	0.114234	WBGene00019108
0.169184	0.231117	0.0710213	0.0793396	WBGene00019109
0.190399	0.313454	0.230834	0.128914	WBGene00019111
-0.0660837	0.0655157	0.134301	-0.000691461	WBGene00019113
0.011708	0.215054	0.031039	0.0380711	WBGene00019114
0.104206	0.257486	0.0351129	0.195621	WBGene00019115
-0.349265	-0.154599	-0.235659	-0.0542115	WBGene00019116
-0.0428108	0.535723	0.218902	-0.0711897	WBGene00019117
0.670877	0.627083	0.509558	0.513914	WBGene00019180
0.714152	0.134001	0.82172	0.139865	WBGene00019203
-0.0919546	0.0883931	0.233399	-0.0698692	WBGene00019204
0.0630332	0.0168554	0.188406	0.114659	WBGene00019224
0.0632218	0.020925	-0.0505961	0.117532	WBGene00019232
0.00614883	-0.12833	-0.0291221	-0.0280377	WBGene00019233
0.257915	0.0271244	-0.101289	0.392052	WBGene00019234
0.0919576	0.14999	0.114264	0.0589619	WBGene00019236
0.221244	0.381382	0.286044	0.268382	WBGene00019237
0.225382	-0.809168	0.844729	0.0496955	WBGene00019240
0.125335	-0.151977	0.0444933	0.213444	WBGene00019241
0.00642054	-0.216876	-0.493698	-0.0393073	WBGene00019244
[truncated: 11,535 more rows]
