# Supplementary material for: High-content phenotypic analysis of a C. elegans recombinant inbred population identifies genetic and molecular regulators of lifespan
Source: bioRxiv. 2024 Jan 16:2024.01.15.575638. Preprint. [Version 1] doi: 10.1101/2024.01.15.575638 (PMC10827074; doi:10.1101/2024.01.15.575638)
Supplement: Supplement 3 [file media-3.xlsx]

## Sheet: pVal.df
Average lifespan	25% mortality	50% mortality	75% mortality	Protein (uniportID)
0.663758	0.42985	0.887763	0.629662	A0A061ACH4.Q9U1W6.Q9U1W7.A0A061ADS3.Q95Q10.A0A061AKN1.A0A061ACK7.D3NQB6
0.0202419	0.150674	0.239514	0.193131	A0A061ACH8.A7LPH1.Q17412
0.644752	0.252337	0.523613	0.989937	A0A061ACL3.Q965I6.O76618
0.788738	0.0664356	0.535722	0.775745	A0A061ACQ8
0.922973	0.906812	0.366631	0.527669	A0A061ACS5.H2FLH1.F5GUB1.B2D6L7
0.139457	0.134317	0.237024	0.128699	K8ESI6.K8ESB8.K8F7X2.A0A061ACS9.G5EE94.G5EBY2.G5EBE2
0.804419	0.703067	0.453028	0.715588	A0A061ACU2.3.A0A061ACU2.7.A0A061ACU2.2.A0A061ACU2.6
0.613422	0.851722	0.784468	0.354442	D3YT53.A0A061ACU6.Q19370.D3YT54
0.739893	0.273977	0.657185	0.449294	A0A061AD21.G5EEV6.A0A061AJI9.C1P641.C1P640.Q21313
0.593117	0.789331	0.97753	0.594991	Q27GQ4.Q20109.A0A061AD39.Q067Y1.A0A061AL87.A0A061AJK4.A0A061AEC1.A0A061AD72
0.626783	0.107528	0.889107	0.868349	Q86CZ7.A0A061AE99.A0A061AD47.H2L2L1
0.853612	0.562602	0.28535	0.765687	A0A061AD51.D3YT30.Q7JLY9.Q7JLZ0.Q22435
0.671074	0.815009	0.313445	0.825448	Q8T3G7.A0A061AD62.H2KZX9.A0A061AEB3.A0A061AL74.A0A061AD26.Q86NI8.A0A061AJJ3.A0A061AEA8
0.422741	0.203055	0.4164	0.28854	Q22501.A0A061AE05
0.289926	0.926533	0.250767	0.151053	A0A061AKU6.O17762
0.328012	0.57018	0.994846	0.293213	A0A061AKY5.Q19837
0.0970138	0.243869	0.215616	0.0760556	A0A061AL52.A0A061AJH3
0.948564	0.837326	0.724291	0.490006	A0A061AL58.O62020.D3YT69
0.539352	0.847696	0.136896	0.499332	A0A5S9MMF7.A0A078BPF6.Q9N4G4.A0A078BPE0.A0A078BQI3.Q9N4G4.2.A0A078BTJ0
0.780924	0.104201	0.907163	0.68509	A0A078BPG0.H2KZI2
0.786664	0.656212	0.328552	0.603426	H2KYK3.A0A078BPH7.A0A078BTK3.Q65ZH8.A0A078BS39.H2KYK2.A0A078BPF7.A0A078BQJ7.A0A078BQK0.A0A078BTK6.A0A078BPG8.A0A078BPI1.A0A078BQK4.A0A078BPG4.A0A078BS43.A0A078BPI6.A0A078BTK9.A0A078BS47.A0A078BPJ1
0.805997	0.698943	0.396655	0.924786	G4S1A4.A0A078BPH9
0.195396	0.132098	0.377517	0.28882	A0A078BPN7.A0A078BS85.D3DEL7.Q9U308.A0A078BPM1.Q9U308.2.A0A078BQQ1.D3DEL8
0.83428	0.973336	0.361892	0.861157	O62444.A0A078BQL1.Q2XMY1.Q2EEM2.N1NV17.D3YT98.M1ZJ43
0.170507	0.65438	0.514515	0.126602	A0A078BQN0.A0A078BTN1
0.164616	0.477161	0.150982	0.354176	H1ZUX6.A0A078BS63.O45000.A0A078BPJ4.A0A078BPL3
0.653583	0.234711	0.912045	0.885046	A0A0K2WNK1.A0A0K2WN06
0.153184	0.53923	0.579177	0.197062	A0A0K3AQM0.A0A0K3ATK8.G5EF39.G5EEA4
0.485483	0.448418	0.336919	0.471046	A0A0K3AWK1.G5EDF9.A0A0K3AU66.A0A0K3AQN5
0.989325	0.941083	0.405919	0.855206	A0A0K3AR72.A0A0K3AQN9.G5EFZ9.A0A0K3ATM4
0.286146	0.470886	0.402494	0.558972	A0A0K3AQT4
0.732905	0.809861	0.940987	0.808871	A0A0K3ATS5.A0A0K3AUC6.A0A0K3AQT9.A0A0K3AWP8
0.87556	0.970587	0.999472	0.729809	G5EGQ3.A0A0K3AQV8.G5EGQ3.2.A0A0K3AUE7.G5EGQ3.3.G5EGQ3.4
0.489367	0.658799	0.91366	0.527213	A0A0K3AR51.G5EBE8.G1K0Y1
0.185152	0.230799	0.739044	0.463279	A0A0K3AR90.A0A0K3AWL6.A0A0K3ATN9.A8WFN4
0.81045	0.706209	0.912461	0.947007	A0A0K3AR95
0.0409794	0.35719	0.0416173	0.016722	A0A0K3ARA8.P34566.P34566.2
0.875842	0.511297	0.359838	0.992371	A0A0K3AXB1.A0A0K3AUY6.A0A0K3ARF3.A0A0K3AUA6.A0A0K3AX41.A0A0K3ARS2
0.200663	0.0520059	0.0373474	0.161955	A0A0K3AWS8.A0A0K3AWS4.A0A0K3ATV0.A0A0K3ARG6.A0A0K3ARG1.Q09228.A0A0K3ATV3.A0A0K3AQX3.A0A0K3AUG2.Q09228.2.A0A0K3AQW8.A0A0K3ATV6.A0A0K3AQX8.A0A0K3AUH3.Q09228.4.A0A0K3AWT1.Q09228.3.A0A0K3AUG7
0.911615	0.780491	0.830724	0.864022	A0A0K3ARK6
0.790601	0.881304	0.791966	0.590741	A0A0K3ARN9.O16286.A0A0K3AV71.A0A0K3AT27
0.661059	0.706917	0.426931	0.0541382	A0A0K3ARR4.Q95XZ6
0.94048	0.0185957	0.268975	0.769425	A0A0K3AXH8.G5EBH0.G5EBH0.2.A0A0K3AS71.A0A0K3AXJ0.A0A0K3AS80.A0A0K3AUM3.A0A0K3ARR7.A0A0K3AS74.A0A0K3AUL3.A0A0K3ARQ7.A0A0K3AV97.A0A0K3AXJ6.A0A0K3AUL7.A0A0K3AS90.A0A0K3AV83.A0A0K3ARS4.A0A0K3AXI3.A0A0K3AVA5.A0A0K3AS85.A0A0K3AUN1.A0A0K3ARR2.A0A0K3AV92.A0A0K3AXK2.G5EBH0.3
0.11345	0.354808	0.0672675	0.117101	C7IVS5.A0A0K3ARW1.C7IVS6.A0A0K3AX73
0.671282	0.280687	0.971816	0.368326	A0A0K3ARZ7.A0A0K3AVH4
0.471685	0.864757	0.125561	0.755867	A0A0K3AS47.A0A0K3AUI7
0.0575662	0.186545	0.15566	0.252726	A0A0K3AS98
0.829997	0.815522	0.644155	0.639783	A0A0K3ASB6.A0A0K3AVV8.A0A0K3ASV9.A0A0K3AY51
0.653561	0.578793	0.690081	0.802352	A0A0K3ASC2.A0A0K3AV55
0.218866	0.432338	0.720987	0.804055	A0A0K3AUV1.A0A0K3ASG1
0.521361	0.6684	0.984807	0.215606	A0A0K3ASH2.O16264
0.977855	0.918837	0.619142	0.820674	A0A0K3ASH9.A0A0K3AT32.A0A0K3AYC5.A0A0K3AVD4.A0A0K3ASI0.A0A0K3AW37
0.528122	0.14307	0.728262	0.939486	A0A0K3ASI3.A0A0K3AXT9
0.766913	0.937879	0.703482	0.740118	A0A0K3ASM2
0.221193	0.134656	0.353631	0.726646	A0A0K3ATB5.A0A0K3AYL0
0.684388	0.58165	0.582641	0.573499	Q7Z1Z1.2.Q7Z1Z1.3.Q7Z1Z1.A0A0K3ATP9
0.116318	0.906957	0.944963	0.171679	A0A0K3AU39.A0A0K3AR82.A0A0K3AUT7.A0A0K3AX50.A0A0K3ART4
0.838362	0.736465	0.936166	0.634771	A0A0K3AUC2
0.306147	0.221912	0.242921	0.448539	A0A0K3AUD2.Q18408.W6SBE0
0.131044	0.886789	0.728635	0.10026	A0A0K3AUE4.16
0.942758	0.966354	0.643311	0.605213	A0A0K3AUJ9.2.A0A0K3AUJ9.3.A0A0K3AUJ9
0.165969	0.134222	0.322081	0.0212373	A0A0K3AUW1.O16671
0.0995706	0.0129939	0.118309	0.295567	A0A0K3AUY1.A0A0K3ARZ1.A0A0K3AXA0.Q968Y9.A0A0K3AUA1.A0A0K3ARE8
0.202778	0.499769	0.615163	0.0573537	A0A0K3AUY4.A7DTF6.A0A0K3AXA5
0.954292	0.213867	0.923304	0.667232	A0A0K3AUZ7.O01583
0.496554	0.422055	0.324244	0.824094	A0A0K3AV08.2.A0A0K3AV08.A0A0K3AV08.4.A0A0K3AV08.3
0.356256	0.448128	0.472652	0.366347	A0A0K3AVA9.Q965W2
0.773413	0.387628	0.7731	0.772596	Q95QI7.A0A0K3AVK9.A0A0K3ATA0.A0A0K3AYJ4.A0A0K3AWB3.A0A0K3ASQ1.Q95QI8
0.874379	0.694271	0.765382	0.81271	A0A0K3AVS5.A0A0K3AY18
0.0652113	0.12256	0.115775	0.105509	A0A0K3AVV4
0.603219	0.795066	0.401169	0.844779	Q965S4.A0A0K3AW57.A0A0K3AT49.A0A0K3AYE4.A0A0K3ASJ8.A0A0K3AVE9.H2KZS7
0.441425	0.835041	0.637433	0.433222	A0A0K3AWM6.2.A0A0K3AWM6
0.547688	0.113437	0.489959	0.856867	A0A0K3AWN6.A0A0K3ATL6.A0A0K3AUB5.A0A0K3ARB1.A0A0K3ATR0
0.503025	0.884662	0.343739	0.345964	A0A0K3AX46.A0A0K3ARS9
0.0542528	0.0801064	0.00560036	0.155729	A0A0K3AX54.Q86DA5.2.Q86DA5.5
0.20424	0.0827664	0.211025	0.423676	A0A0K3AXD0.A0A0K3AV18
0.63344	0.272178	0.742452	0.444316	A0A0K3AYJ1.Q19698
0.193402	0.332531	0.113969	0.268584	A0A0M7REP5.A0A0M7RF66.P91316
0.644414	0.62946	0.433957	0.307305	A0A0M9JJ73.O16686.A0A0M7RF85
0.43184	0.843238	0.952731	0.207625	A0A0M9JJ86.A0A0M7RFG6.A0A0M7RDV8
0.00758993	0.0309349	0.0326007	0.127469	O01808.A0A0S4XR36
0.152008	0.102752	0.43933	0.413184	A0A0S4XR43.A0A0S4XRD3.G5EBS4
0.263408	0.836403	0.455567	0.352425	A0A0S4XR45.Q23238.A0A0S4XRS7
0.750004	0.162254	0.583894	0.459032	A0A0S4XR68.A0A0S4XR74.O17261.A0A0S4XRI4
0.826633	0.106386	0.282285	0.783411	A0A0S4XRY0.Q9GZI6.A0A0S4XR63.A0A0S4XRA5
0.532855	0.987894	0.784276	0.588917	A0A0T7CIX3
0.53918	0.339805	0.47196	0.361244	A0A0U1RML5.A0A0U1RML6
0.988641	0.431787	0.630539	0.57141	A0A131MAZ4.A0A131MBF0.A0A131MAU8.Q09931.A0A131MCC3
0.271377	0.530167	0.990152	0.0681675	A0A131MB12.P50488.A0A131MBJ8.Q8ITX8.G8JY02
0.642903	0.832635	0.666374	0.561009	A0A131MBA2.Q95X60.A0A131MCX4.A0A131MC59
0.0170081	0.0212875	0.0516775	0.0108774	A0A131MBB2.Q18916
0.288197	0.314014	0.850311	0.316438	A0A131MBC3.G5EER7.A0A131MCY4.G5EG67
0.948241	0.96845	0.746178	0.390692	A0A131MBD0.A0A131MBV3.A0A131MBB4.A0A131MCR9
0.990399	0.299683	0.77726	0.698583	A0A131MBG0.A0A131MCT5
0.20472	0.372281	0.422196	0.143593	A0A131MBJ3.A0A131MD72.A0A131MCY1.A0A131MB32.A0A131MCG3.A0A131MBK4.U4PRZ7.A0A0F6YQF6.A0A131MCS7.A0A131MAZ6.A0A131MBL6.O76368.U4PMN6.A0A131MBQ9.O76368.2.A0A131MBJ4.U4PC95
0.687663	0.910452	0.857366	0.505675	A0A131MBU3.A0A131MBU3.2
0.881405	0.470923	0.520862	0.37964	A0A131MBX4.Q21286.2.Q21286
0.638459	0.914087	0.655927	0.520586	A0A131MCJ0.Q8MNR7.A0A131MDA6
0.386398	0.612201	0.282668	0.393999	A0A131MCR8.P46941
0.712141	0.544751	0.385919	0.899868	A0A131MCZ8.A0A131MCZ8.3
0.96107	0.808348	0.978985	0.719369	A0A131MD37.A0A131MBH5.A0A131MBP2.A0A131MCR0.A0A131MCW2
0.981652	0.244361	0.850973	0.706324	A0A131MD51.Q09463
0.815859	0.603147	0.364167	0.905865	A0A163UT06.2.A0A163UT06
0.364261	0.402235	0.412495	0.207974	A0A163UT65.A0A168H2Z9
0.405394	0.491286	0.716685	0.133757	A0A163VU72.A0A168H9C2.A0A168H995
0.526649	0.379046	0.860603	0.509154	A0A164D3B2
0.250484	0.7552	0.396611	0.562189	O16293.A0A164D3G3
0.308069	0.890472	0.877835	0.0843589	A0A168H1X0.A0A164D380
0.715181	0.254924	0.506012	0.899018	G5EFZ3.Q9XXH4.A0A168H2F9.A0A168H287
0.0230923	0.130088	0.022325	0.028095	A0A168H2S6.Q22622
0.700441	0.227512	0.603651	0.306599	A0A168H431
0.182403	0.27466	0.0387765	0.307842	A0A168H459
0.171477	0.272472	0.236085	0.154102	A0A1C3NSL5.Q23307
0.413557	0.101065	0.575739	0.634112	A0A1C3NSL9.A0A1C3NSL9.5.A0A1C3NSL9.4.A0A1C3NSL9.10.A0A1C3NSL9.9.A0A1C3NSL9.7.A0A1C3NSL9.3.A0A1C3NSL9.2
0.809041	0.508221	0.534869	0.61795	A0A1C3NSL9.8
0.211879	0.0534024	0.154012	0.499725	A0A1C3NSM7.A0A1C3NSP0.Q3V5K9
0.706905	0.851561	0.47953	0.481702	O18003.A0A1C3NSN4.A0A1C3NSJ0
0.649948	0.923656	0.91326	0.926119	A0A1C3NSQ4.Q9U230.A0A1C3NSJ2
0.748384	0.942131	0.478687	0.977954	A0A1D3PCM1.Q19143.2.A0A1D3PCL3.Q19143
0.900551	0.717684	0.902422	0.803832	A0A1D3PD11
0.493035	0.0519174	0.950749	0.799262	A0A1D3PDA8
0.385897	0.122555	0.893692	0.6376	A0A1E1JKH1
0.766718	0.768469	0.651157	0.865091	A0A1I6CM66.A0A1I6CM80.A0A1I6CM55.G5EG57.H9G2Q5.G5EGJ0
0.133959	0.11588	0.486408	0.190277	A0A1I6CM73
0.680051	0.63256	0.852619	0.414541	A0A1I6CM87.F3Y5Q3
0.935408	0.639222	0.292119	0.961074	A0A1I6CMA1
0.408906	0.371858	0.829346	0.545389	A0A1I6CMB1
0.321781	0.862615	0.981537	0.183567	A0A1I6CMB8.H2KZM6.4.H2KZM6.H2KZM6.2.H2KZM6.3
0.996088	0.572176	0.385037	0.378726	A0A1I6CMC9
0.107827	0.0131422	0.353172	0.203068	A0A1N7SYN9.G5EDD3.A0A1N7SYQ0
0.281162	0.121213	0.407272	0.856924	A0A1N7SYP3.G5EFD1
0.764544	0.771866	0.884762	0.278241	H2L2F4.H2L2F3.H2L2F1.H2L2F2.H2L2F0.Q7JL32.H2L2E9.A0A1N7SYV9.A0A1N7SYP5
0.980396	0.392344	0.62534	0.574739	A0A1N7SYP6.Q95QW0.2.A0A1N7SYP7.A0A1N7SYR1
0.902722	0.921352	0.827177	0.872653	A0A1N7SYQ5.Q9XWV0.A0A1N7SYS5.A0A1N7SYR4
0.048076	0.120271	0.445738	0.0796342	A0A1N7SYR7
0.61224	0.907444	0.811521	0.938088	A0A1N7SYS3.A0A3B1DVM8
0.185519	0.770465	0.0271136	0.245043	A0A1N7SYW5.Q17744.A0A1N7SYT5
0.0136437	0.0202425	0.00294395	0.0559587	A0A1N7SYZ4
0.483819	0.603184	0.782628	0.138632	Q8I4H6.A0A1N7SZF7.P90914.Q8I4H5
0.166946	0.0910875	0.191524	0.370764	A0A1Q2U2F4
0.310459	0.0219182	0.284371	0.483245	A0A1T5HUY1.A0A1T5HUG1.A0A1T5HUI7.A0A1T5HUJ8.A0A1T5HUI4
0.47529	0.528513	0.507474	0.450465	A0A1T5HUK6.A0A1T5HUK0.A0A1T5HUL7.A0A1T5HUK4.A0A1T5HUI8.A0A1T5HUL4.Q9N490.A0A1T5HUK3.A0A1T5HUL3
0.30539	0.570766	0.194851	0.687348	A0A1T5HV05.A0A1T5HUK8.Q23138
0.295474	0.405416	0.168761	0.377521	A0A1T5HUK9.A0A1I6CM91
0.814857	0.623569	0.4553	0.857972	A0A1T5HUZ1.Q06561.2.H9G349
0.917611	0.530535	0.644945	0.994933	A0A1X7RBI4
0.899283	0.867086	0.178797	0.884419	A0A1X7RC50.A0A1X7RBJ5.A0A1X7RBJ2.A0A1X7RCT5.A0A1X7RBR4.A0A1X7RC48.A0A1X7RBK4.A0A1X7RBM7
0.547233	0.842413	0.641683	0.501849	A0A1X7RBK7.A0A1X7RC39.A0A1X7RC32
0.446269	0.818772	0.130627	0.338267	A0A1X7RBP4.A0A1X7RBR0
0.433682	0.478292	0.481694	0.273292	A0A1X7RBP7.O18184
0.214884	0.0233784	0.275907	0.609748	A0A1X7RBT0.Q86MI0.A0A1X7RBW4.Q86MH8
0.457107	0.30959	0.32995	0.53289	A0A1X7RC97
0.843271	0.838033	0.49447	0.914957	A0A238UKJ7
0.728709	0.386041	0.343313	0.904245	A0A238ULT2.A0A238UKK1.Q9TXU1.H2KZD1
0.69573	0.356201	0.817614	0.78286	A0A2C9C2L0.H2KY60.A0A2C9C2E8.Q95R18
0.0615301	0.356151	0.538732	0.0471796	A0A2C9C2U4.A0A2C9C301
0.953848	0.601849	0.744247	0.783657	A0A2C9C2Z4.A0A2C9C2Z6
0.684446	0.699762	0.311368	0.874934	A0A2C9C320.Q27888
0.135841	0.0181261	0.179221	0.151789	A0A2C9C326.H2L0B7.A0A2C9C375.A8WIT0
0.827569	0.67012	0.890704	0.947038	A0A2C9C327.A0A2C9C3B5.A0A2C9C355.Q22579
0.148974	0.039968	0.253668	0.274722	A0A2C9C343.Q9N5K0
0.623926	0.559798	0.423782	0.501599	Q86S80.A0A2C9C352
0.521933	0.787397	0.218257	0.265568	A0A2C9C380.Q10038.A0A2C9C2Y5.A0A2C9C3G0.A0A2C9C318.Q10038.2.Q10038.3
0.558127	0.270847	0.373318	0.798773	A0A2C9C3G3.A0A486WVJ1.J7S146.Q22523
0.271251	0.552061	0.481772	0.10738	A0A2C9C3J8
0.462228	0.775896	0.685549	0.441438	Q22638.A0A2C9C3M8
0.503011	0.818039	0.314668	0.998841	A0A2K5ATL4.G5EDD5
0.727886	0.233929	0.556856	0.809874	O02218.A0A2K5ATL7.A0A2K5ATL6.A0A2K5ATM4
0.351404	0.210744	0.384864	0.466657	A0A2K5ATM0.Q18846.A0A2K5ATN2
0.510363	0.386562	0.209377	0.974978	A0A2K5ATN1
0.969031	0.792322	0.832137	0.976074	A0A2K5ATP2
0.0926275	0.0499145	0.0110943	0.707301	A0A2K5ATR9.A0A2K5ATQ8.A0A2K5ATQ3.A0A2K5ATR5
0.807691	0.788036	0.401846	0.658433	A0A2K5ATR7.A0A2K5ATS3
0.190234	0.401632	0.431445	0.361132	A0A2K5ATS4.Q10954.A0A2K5ATS7.A0A2K5ATT0
0.281241	0.859528	0.302381	0.173072	A0A2K5ATU0.Q18217
0.91963	0.892148	0.585719	0.915411	A0A2K5ATW5
0.59455	0.473784	0.990837	0.149854	C5NU64.A0A2K5AU25.A0A2K5AU32.A0A2K5AU28.A0A2K5AU29.A0A2K5AU23.H2KZX8
0.960627	0.760931	0.345973	0.460621	A0A2R8F5A8
0.677332	0.683238	0.746144	0.79494	A0A2R8F5N2
0.107621	0.187717	0.514221	0.503325	A0A2X0RE13
0.791519	0.352416	0.30982	0.179619	A0A3B1DV80.A0A3B1DQ22
0.904667	0.100722	0.793793	0.488104	G5EDB2.A0A3B1E657
0.965904	0.480143	0.791339	0.627731	Q94177.A0A3B1E8S8.V6CLD5
0.862331	0.991378	0.30118	0.660085	A0A3P6MY87.Q22551.A0A3P6N6I4.A0A3P6N661
0.411789	0.1851	0.348743	0.217099	A0A3P6PCZ1.A0A3P6NIH1.Q5WRT0.A0A3P6N6A0
0.669467	0.984804	0.905966	0.722175	A0A3P6P962.A0A3P6NNQ0
0.940581	0.738748	0.45595	0.233948	A0A3P6NNU2.A0A3P6P9A6.A0A3P6MY96.Q9U3H8
0.0103205	0.00743052	0.0211048	0.0121027	A0A3P6P940
0.0889539	0.161559	0.157183	0.256609	A0A3P6PCP8.A0A3P6N624
0.214164	0.700473	0.31541	0.344536	A0A3P6PCS5.Q9U1R7
0.619475	0.22617	0.83701	0.906165	A0A486WX00.A0A486WTK6.A5JYS5.A0A486WVD0.Q7JM28.Q18798.X5LQ14.Q5WRP6.X5LXA1.A0A486WXK7.A0A486WWK3
0.952133	0.496301	0.824499	0.809794	A0A486WTM4.C6KRI7.H2FLG9.H2L276.C6KRI8.H2L275
0.504916	0.654443	0.756674	0.774283	A0A486WTR7.H2L2C1.A0A486WWS2.A0A486WWL8.H2L2C3.A0A486WX54.A0A486WXR6.G5EBQ9.A0A486WYD5.L8E7Y6.G5EBY5.A0A486WXF2.H2L2C2
0.255075	0.244029	0.594976	0.186087	A0A486WTT8.A0A486WX74.Q3Y409.H2L003.A0A486WXA9.H2L005
0.789684	0.958161	0.495016	0.932365	A0A486WUJ5.Q22307
0.77091	0.914352	0.656511	0.432139	A0A486WUL5
0.0721569	0.310408	0.325434	0.23326	A0A486WUW0.G5EGD6.G5EC56.G5EBV1
0.8492	0.301255	0.643945	0.977803	A0A486WV16.A0A486WVM9.C6KRN1.4
0.918394	0.618801	0.468552	0.809317	H2L0N9.A0A486WV52
0.275989	0.61803	0.766606	0.158097	A0A486WV58.A0A131MBG4.B9DF69
0.236024	0.162886	0.448372	0.608865	A0A486WVK8.A0A486WWU3.D7SFN6.D9N138.D9N139.Q18874
0.174112	0.207521	0.186374	0.140901	Q6AW03.A0A486WWC6
0.260942	0.934759	0.423711	0.184703	A0A486WWP8.A0A486WVD1.A0A486WTP6.H2FLK9.H2FLK7.G5EDH9.G5EBW6.G5EGB8
0.503088	0.360779	0.746479	0.778539	Q8MXJ7.O16518.Q86S57.A0A486WWU7
0.851417	0.843371	0.576767	0.975962	A0A486WX07.B5BM24.B5BM23
0.908128	0.142987	0.260742	0.803516	Q5WRT8.A0A486WY01.A0A486WX27.Q5WRT9
0.85529	0.477713	0.619238	0.930013	H2KY88.A0A486WX46.Q8MQ22.A0A486WY26
0.420815	0.697226	0.923601	0.27313	A0A486WXC9.G5EF98.A0A486WYB4.G5EBX2
0.705926	0.119344	0.664884	0.462535	A0A486WXD9.Q9N5D3
0.202694	0.22639	0.256828	0.30969	A0A486WXG9
0.0867863	0.27995	0.177493	0.297181	G5EDJ6.A0A486WXP9.D7SFQ5.D7SFQ6
0.232829	0.613859	0.363283	0.396471	Q8I100.A0A486WY48
0.504534	0.757149	0.49646	0.568638	A0A486WY49.G5EF49.A0A486WX36.A0A486WVV5
0.319565	0.630436	0.35488	0.535141	G5EE12.A0A486WY88
0.339063	0.0211739	0.209082	0.595238	A0A4V0IIR6.P90901.2.P90901.4
0.883127	0.089032	0.916546	0.786704	A0A4V0IIT3.A0A4V6M3B8.A0A4V0IK39.A0A4V0IN02.Q94250.3.Q94250.2.Q94250
0.30652	0.413864	0.702612	0.701079	A0A4V0IJD5.A0A4V0IKJ7.Q20626.A0A4V0IKE7.A0A4V0IKI2.Q565D1.A0A4V0ILU3.Q565D2.A0A4V0IM76.O45541.A0A4V0INR9.A0A4V0IKZ1.A0A4V6M3D2.A0A4V0INJ4.Q20625.O45544.Q6BEV6.O45543.O45542.Q8I4I3
0.955582	0.0889967	0.568626	0.902779	A0A4V0IJG9.A0A4V0ILX5.A0A4V0IKM4.Q8WQC0.3.Q8WQC0.Q8WQC0.2.Q1W0R0.H2KYQ7
0.755517	0.540164	0.590473	0.97883	A0A4V0IJW4.G5ED33.O18250.Q7YTG1.Q7YTG2.A0A061AKT4
0.747584	0.696696	0.424838	0.240242	A0A4V0IK01.A0A4V0ILL2.G5ED27.G5EG33.A4UVK0
0.281611	0.0945458	0.281367	0.148493	A0A4V0IK09.A0A0K3AT74.A0A4V0IN32.A0A4V0IK63.A0A0K3AYH6.A0A0K3AVH8.A0A0K3AWA2.A0A0K3AT86
0.864672	0.275103	0.923519	0.766641	H2KZZ5.A0A4V0IKC0.H2KZZ6.Q5LK42
0.230167	0.103113	0.415123	0.281146	A0A4V0IKE1.A0A4V6M3D3
0.584998	0.180264	0.124201	0.525974	A0A4V0IL10.G5EC32
0.669474	0.908067	0.20388	0.656238	A0A4V0IL30.U4PMU1.Q95XJ2
0.0464332	0.0223866	0.0268362	0.0607209	G5EFX2.A0A4V0IL76.G5EGE3.A0A4V0ILM7
0.519364	0.797272	0.388843	0.761274	A0A4V0ILE7.Q45FX5.2.Q45FX5
0.856344	0.454926	0.513603	0.685338	A0A4V0ILL1.A0A4V0IKS1.A0A4V0IKC9.A0A4V0IND1.A0A4V0IM10.A0A4V0INJ5.A0A4V0IK92.H2KZ94
0.968622	0.277069	0.96706	0.651001	H2KZQ9.A0A4V0IM30.Q95ZV3.H2KZQ8.A0A4V0IKA6.A0A4V0IKE4
0.370975	0.235893	0.300464	0.630527	Q9XXK5.A0A4V0IN69.A0A4V0IKH6.A0A4V0INN2.A0A4V0IL24.A0A4V0IKL1.A0A4V0INV4
0.820042	0.815927	0.709307	0.966499	A0A4V0IN84.Q9GYK2
0.800697	0.0460129	0.384607	0.811669	A0A4V6M3D6.A0A4V0INE6
0.948488	0.43118	0.186141	0.820418	H2KZN9.A0A4V0ING2.Q5WRR1.H2KZN8.Q8MPV0
0.6685	0.251745	0.62805	0.732603	A0A4V0INT8.A0A4V0IM91.D6R8W9.A0A4V0IL12.A0A4V0IKG1.A0A4V0ILV9.J7S122.A0A4V0IKJ4
0.593532	0.65749	0.466319	0.88382	A0A4V6M3U0.A0A061ACP8.A0A061ADW6.A0A061ACM2.G5EFE0.A0A061AJ42
0.89436	0.742489	0.746694	0.874948	A0A4V6M3X3
0.405412	0.69829	0.312877	0.671702	A0A5E4LWH3.Q95QC9
0.630038	0.534097	0.161295	0.691748	A0A5E4LWN1.A0A5E4M2N5.H2KZS4.H2KZS5
0.760096	0.503338	0.087735	0.979656	A0A5E4LWP2
0.281389	0.409039	0.163839	0.703325	A0A5E4LXR0
0.590065	0.0722906	0.786273	0.492351	A0A5E4LYE2
0.867516	0.342453	0.780744	0.391934	H2KZP5.A0A5E4M3E5.A0A5E4LZK1.A0A5E4LZF2.A0A5E4LYH5.Q8IFX6.H2KZP6
0.926736	0.877251	0.55816	0.988112	A0A5E4M3L3.A0A5E4LZC5
0.39914	0.171272	0.825702	0.233698	A0A5E4LZG5.A0A5E4M3B1
0.143874	0.380301	0.677551	0.13664	A0A5E4M2I1.A0A5E4LZ74
0.760233	0.380793	0.148399	0.582007	A0A5E4M3F7.Q21067.2
0.624947	0.740075	0.885165	0.875765	A0A5K1I7Y9.O01574
0.656781	0.561834	0.844522	0.931799	A0A5K1IAD3
0.564064	0.268175	0.582922	0.172924	A0A5K1IB90
0.794872	0.289717	0.299334	0.464801	A0A5K1IC26.O61967.2.A0A5K1I8A6.A0A5K1IAV7.O61967.A0A5K1I804
0.447878	0.868854	0.278798	0.24891	A0A5S9MMD4.A0A5S9MQE5.A0A5S9MMP9.A0A5S9MPT0.Q95Y80.2.A0A5S9MM65.Q95Y80.A0A5S9MN31
0.594661	0.669914	0.404661	0.766803	A0A5S9MML0
0.529791	0.529993	0.459463	0.405215	A0A5S9MNN4.G5ECB4.A0A5S9MMB0.A0A5S9MMI0.G5ECB3.A0A5S9MRP0.G5EDB1.A0A5S9MPU7.A0A5S9MQJ1.A0A5S9MMA9.A0A5S9MNG3.A0A5S9MMS0
0.367494	0.847418	0.150274	0.243255	A0A5S9MQG4
0.996931	0.417691	0.722248	0.907374	A0A679L8M9.Q09165
0.493947	0.2678	0.892707	0.450604	A0A679L8N0.A0A679L8S1
0.746099	0.944599	0.790424	0.709575	A0A679L8N1
0.552061	0.768593	0.815927	0.424386	A0A679L8R0
0.517953	0.742304	0.902485	0.23196	L8EC34.A0A679L8U9.P34675.2.P34675.L8E805
0.479194	0.900506	0.70743	0.576424	A0A9S2.U4PMK1.Q86FM9
0.647546	0.773061	0.807629	0.709231	A0PD34
0.373584	0.850535	0.359923	0.152601	A0T4F9
0.695287	0.195604	0.574142	0.810132	A2V8C7
0.652073	0.801887	0.814317	0.564544	A3FPI3
0.629404	0.475058	0.50601	0.664845	A3FPI6
0.582062	0.444972	0.692528	0.65846	A3FPJ3
0.658365	0.188508	0.202558	0.551172	A3FPK9
0.34952	0.326299	0.497143	0.408991	A3FPL3
0.235723	0.0725611	0.217208	0.713578	A3QM97
0.737584	0.634051	0.220968	0.896177	A3QM98
0.353052	0.313951	0.375275	0.751634	A3QMB3.A0A061AD29
0.117468	0.123924	0.374588	0.0983166	A3QMB6.D3TDG8
0.436789	0.758174	0.359639	0.301591	A3QMB7
0.727416	0.323563	0.984788	0.786811	A3QMB9
0.733913	0.97197	0.847731	0.839912	A3QMC3
0.671308	0.907442	0.705983	0.985873	A3QMC5
0.422763	0.624138	0.753627	0.547063	A3QMC6
0.40042	0.685573	0.402664	0.18826	A3QMC8
0.650015	0.715468	0.768252	0.84261	A4F318.O16285
0.759684	0.512326	0.95847	0.622204	A4F333
0.706804	0.139922	0.619374	0.625865	A4UVK2.J7SF86
0.565408	0.615155	0.73477	0.879137	A4UVK7
0.400118	0.945967	0.812045	0.0124623	A4UVL1
0.954739	0.431697	0.219129	0.227371	A4UZ35
0.849406	0.566878	0.62691	0.78673	A5A631
0.385619	0.363713	0.982154	0.225159	A5A8P5
0.811808	0.547211	0.136379	0.963443	A5A8R5
0.410684	0.735475	0.752397	0.234119	A5HU97
0.202653	0.980232	0.509161	0.186602	A5HU98.P91425
0.47129	0.056949	0.151443	0.902343	Q9XW51.A5HWA4
0.77072	0.256678	0.67688	0.531189	A5HWA5.Q9U2F1
0.895021	0.563953	0.36584	0.887944	A5HWA8.A5HWA6
0.701028	0.616231	0.474836	0.954499	Q9NES9.A5HWB2
0.561606	0.801482	0.351331	0.26357	A5JYQ9
0.0234638	0.216604	0.0537345	0.142133	A5JYR6
0.0949148	0.79401	0.635846	0.10275	A5JYR9.A5JYR8
0.639927	0.662877	0.187053	0.383357	A5JYS0.2.A5JYS0
0.795249	0.620787	0.995299	0.623216	A5JYT2.Q17581
0.638004	0.538696	0.121559	0.411961	A5JYT3
0.603928	0.577195	0.559935	0.821358	Q17813.A5JYT6
0.820794	0.416783	0.961176	0.467511	A5JYT9.Q20130
0.182202	0.097714	0.0613464	0.461067	A5JYU1
0.665489	0.581929	0.654863	0.704402	A5JYU3.Q21798
0.733489	0.279802	0.591443	0.391007	A5JYU5.O44199
0.325036	0.508072	0.152752	0.525195	A5JYU6.A5JYU7
0.516823	0.617709	0.451009	0.571639	Q93652.A5JYV7
0.528877	0.317632	0.96646	0.293613	A5JYW9.2.A5JYW9
0.6998	0.780349	0.396489	0.736976	A5JYX3.P90947.I7J4D2.I7LFF2.I7K4K5.F5GUG3
0.941844	0.87903	0.990944	0.366338	A5JYX5.2.A5JYX5.A5JYX5.3
0.492769	0.451447	0.935841	0.866511	A5JYX8.2
0.681414	0.565268	0.868402	0.656945	A5JYZ1.O45692.A5JYZ2
0.202815	0.341718	0.13659	0.443292	A5PEW7.Q9XXN3
0.808036	0.849089	0.552406	0.490329	A5PEX5
0.36798	0.2857	0.485801	0.130995	A5PEY0
0.90699	0.506864	0.866956	0.74956	Q8WQA3.A5PEY3
0.115225	0.0290438	0.326875	0.380663	A5Z2S2
0.613836	0.164532	0.165887	0.511519	A5Z2S3.O62263
0.62988	0.330938	0.934388	0.552285	Q20149.A5Z2T1
0.462049	0.996917	0.459649	0.374987	A5Z2T6
0.768856	0.243438	0.937915	0.690994	A5Z2T7.Q23316
0.545446	0.453818	0.115978	0.259078	A5Z2U6.P90758.Q9U3P0.A5Z2U5.P90759
0.534703	0.648192	0.403449	0.281423	A5Z2U7
0.887377	0.65609	0.56861	0.918472	A5Z2V1.Q8I4J5.Q9XVN9.A5Z2V0
0.234706	0.976578	0.537253	0.101722	A5Z2V3.A0A486WTC7.O45247.A0A486WXC8
0.669261	0.830187	0.445016	0.674989	A5Z2V7.Q95QM9.Q564V0
0.412239	0.831004	0.835751	0.0777392	A5Z2W3
0.0397847	0.0211618	0.294903	0.493287	A5Z2W4.O18052
0.829352	0.456603	0.61295	0.240337	A5Z2W6.O46010
0.852116	0.546463	0.775031	0.393835	A5Z2X2
0.0286715	0.0385279	0.0415247	0.157706	A6PVA1
0.535123	0.621228	0.767772	0.641014	A7DT33
0.382315	0.825321	0.642918	0.542195	G5EEJ3.A7DT38
0.100333	0.0914114	0.297297	0.149768	A7DT40
0.95928	0.492179	0.919188	0.302032	A7DT45
0.12999	0.906928	0.148717	0.0838629	A7DTF0.2.A7DTF0
0.51003	0.778276	0.787319	0.329841	A7DTF5.Q9U222
0.166276	0.609867	0.497793	0.0266921	A7LPD5.H2KZW2
0.888025	0.579069	0.884053	0.998056	A7LPF3.Q20364
0.443862	0.319104	0.575397	0.731249	Q9U377.G5EDQ5.A7LPF8
0.958152	0.495512	0.851735	0.508817	A7LPI3
0.0714375	0.149864	0.231738	0.0972837	A7LPI4.Q93616
0.469084	0.912111	0.160346	0.852911	A7LPI7.Q9XVD4
0.250288	0.0381942	0.685768	0.34087	A7LPJ5
0.623536	0.0725504	0.701708	0.324173	A7WK39.Q9N426
0.0603658	0.867071	0.180157	0.0561955	A7WK41
0.541505	0.841045	0.94692	0.362089	A7WK43.U4PE54
0.520497	0.306085	0.184892	0.825797	A8DYS0.A0A0K3AX05.A0A0K3AUQ1.A0A0K3AR37
0.584864	0.81747	0.666234	0.629219	A8E0Q0
0.947313	0.714642	0.770396	0.6656	H2KY87.A8WFF4.H2KY89
0.165112	0.0481456	0.0603981	0.560748	A8WFH0.A0A238UKM2.A0A238UKI8.Q9N391
0.827366	0.522502	0.935156	0.961041	A8WFI3.Q10023
0.218779	0.645596	0.447353	0.169929	Q1WBU8.A8WFI7
0.861767	0.615738	0.772418	0.744102	H2KYI4.A8WFJ7
0.913114	0.040761	0.964053	0.895769	A8WFJ8.H2KYH9
0.800298	0.476113	0.991281	0.855821	A8WFK3
0.723095	0.367687	0.752107	0.742098	A8WFK6.A8WFK7
0.865502	0.482541	0.395779	0.977384	A8WFM5.H2KZN7
0.745533	0.59411	0.622469	0.466596	A8WFM7
0.263494	0.46356	0.343609	0.363662	A8WHN5
0.800635	0.427831	0.44728	0.924153	A8WHP8.3
0.838331	0.430428	0.51325	0.985634	A8WHS3.Q19751.E1B6T5
0.330732	0.319124	0.592143	0.219544	A8WHS8
0.583364	0.9176	0.996734	0.671499	A8WHT1
0.313122	0.816944	0.172099	0.593905	A8WI97
0.369374	0.179772	0.228095	0.228914	A8XQE0.Q8WQA7
0.894053	0.93295	0.834001	0.948454	A9D0C6
0.071703	0.43286	0.21229	0.10626	A9D4S6.O16376
0.465993	0.316322	0.333405	0.852791	H2KYJ0.A9D649
0.604097	0.952057	0.63019	0.411292	A9D7B8.O44769
0.183255	0.0497709	0.102802	0.360933	A9QY30
0.689235	0.388717	0.367688	0.985937	A9UJN4.H9G2X3
0.781502	0.502848	0.791944	0.874561	A9UJN7
0.221451	0.892715	0.0935692	0.142414	A9Z1L6
0.895174	0.986192	0.396545	0.838596	B0M0L8
0.577646	0.718385	0.589716	0.545341	B1GRK2
0.333686	0.851684	0.630854	0.211784	B1GRK5.O16457
0.827358	0.399114	0.401959	0.895403	B1GRK6.H2KYD9
0.851886	0.895236	0.87704	0.98742	B1GRL5
0.443045	0.66347	0.340891	0.74465	B1Q233.Q18931
0.209035	0.117288	0.415369	0.578716	B1Q240.A0A0K3AWU4
0.220353	0.00854499	0.439893	0.665257	B1Q250.H2KYQ0
0.639049	0.498233	0.934215	0.706376	B1Q254.B1Q255
0.712199	0.368208	0.312282	0.4191	Q5FC40.B1Q273
0.0129689	0.859158	0.162185	0.00945368	B1V898
0.901173	0.754441	0.369064	0.880569	B1V8A0.B1V8A0.2.B1V8A0.4.B1V8A0.3
0.79093	0.159214	0.951068	0.691506	B2D6K9.3.B2D6K9.2
0.118448	0.561375	0.445339	0.101059	B2D6L8
0.378738	0.399817	0.905459	0.693424	B2D6M2.B2D6M2.2
0.251323	0.746954	0.160027	0.172916	B2D6P1
0.431661	0.194854	0.475532	0.578795	Q93485.B2D6P3.G1K0Y0
0.467835	0.24323	0.841987	0.701619	B2D6P4.2.B2D6P4
0.209236	0.209793	0.17194	0.21955	B2D6P5.A0A486WXY0.A0A486WVP3.P92004.A0A486WTX8.Q9XVK9.A0A486WWY4.E1B6V0.N1NV21
0.0812613	0.190048	0.0324088	0.145944	B2FD96.B2FD95
0.271299	0.664178	0.691433	0.271291	B2FDA8.B2FDA8.2.B2FDA8.3
0.94475	0.970867	0.823799	0.739532	B2MZB1.P18834
0.358736	0.383923	0.315346	0.716863	B2MZB2
0.339092	0.548506	0.976949	0.49786	B2MZC4
0.539485	0.637468	0.651323	0.287915	B2MZD0.A0A0K3AXB9
0.740199	0.355856	0.760317	0.872089	B3CJ34
0.685541	0.678296	0.697215	0.615028	B3CKG1
0.300866	0.0922596	0.514839	0.871974	B3GWA1.Q8I7K5.B3GWA0.Q95QI9
0.928141	0.948249	0.757334	0.658695	B3GWB3
0.490753	0.824304	0.991207	0.399841	B3GWB9.O01258.L8E6W6.L8E917
0.691634	0.565473	0.430221	0.215097	B3GWC0.Q19427
0.567405	0.561111	0.603415	0.441016	B3GWD5.A0A061AIW1
0.57981	0.665901	0.622366	0.807566	B3KYC0
0.45294	0.394992	0.115515	0.581568	B3WFT8.H2KYS2
0.616439	0.684675	0.416064	0.397443	G5EC65.G5EDF4.B3WFV9
0.508573	0.657763	0.708076	0.474779	B3WFW4
0.722122	0.513094	0.973846	0.208017	Q7YTF9.B3WFW5
0.693316	0.833255	0.665399	0.989876	B3WFW9.C7FZU5
0.252276	0.0839614	0.225179	0.568322	B3WFX4.O17583.O17583.2
0.621989	0.594477	0.59311	0.898547	B3WFZ3
0.63365	0.111047	0.397797	0.810314	B5BM29
0.0831779	0.426629	0.0413688	0.341714	B5BM32.Q9XVS7
0.568276	0.258681	0.853298	0.864339	B5BM47.Q9XTY7
0.102516	0.943391	0.155989	0.0904952	X5MD71.B5D5N6.Q8WTK1.X5ML92
0.600978	0.261249	0.209587	0.775372	B5U8L3
0.767771	0.293067	0.565415	0.247499	B5U8N2
0.201982	0.643724	0.636743	0.0588678	B5WWL2.U4PBM5
0.902821	0.757058	0.641931	0.837836	B5WWM0
0.370147	0.946987	0.0734104	0.646125	Q20928.B6EU60
0.668549	0.931258	0.467235	0.432073	B6EU65
0.585116	0.694131	0.990953	0.169791	B6VQ55.B6VQ56
0.0691938	0.248228	0.201099	0.0228063	B6VQ73.Q23162
0.856731	0.717894	0.842357	0.915202	B6VQ78.Q17645
0.726575	0.574999	0.499705	0.606464	B6VQ93.O17970
0.310502	0.127761	0.370409	0.730616	B7FAR9
0.0804401	0.363373	0.324721	0.138578	B7FAS0.B7FAS0.2
0.909564	0.891729	0.920704	0.687036	B7FAS6.B7FAS6.2
0.26228	0.264242	0.0893596	0.663357	B7WN63.H2KZC8
0.831755	0.292572	0.546393	0.447987	I2HAA7.B7WN66.I2HAA6.Q94279.A0A2C9C390.A0A2C9C354.A0A2C9C325.A0A2C9C3I4.A0A2C9C3F1.A0A2C9C3E8.A0A2C9C2X2.A0A2C9C3P6.A0A2C9C370.A0A2C9C388.A0A2C9C3G1.A0A2C9C384
0.124379	0.0734463	0.543752	0.268319	B7WN91.Q21524
0.620822	0.256876	0.93918	0.399459	B7WN92.Q22467
0.351782	0.180175	0.412424	0.507797	B7WN95
0.125371	0.00188113	0.333339	0.156001	B7WNA0
0.714008	0.881536	0.868291	0.483861	O17977.B7WNA3
0.159492	0.753216	0.127806	0.159891	B7WNB4
0.504093	0.795949	0.998229	0.423723	B9WRT8.Q4JFB7
0.227829	0.0297294	0.26161	0.746243	B9WRU1.Q9U2H8.F5GUI4
0.983053	0.450431	0.339053	0.78226	C0HKD6
0.113953	0.938705	0.408452	0.183489	C0HKD7
0.570093	0.510435	0.795859	0.410511	C0HLB4.C0HLB3
0.298679	0.260138	0.479548	0.354008	C0P278
0.688515	0.293378	0.91733	0.989471	C0P283.G5EGP9.Q10658
0.65616	0.989919	0.945421	0.512393	C0P287
0.38258	0.645869	0.359227	0.34576	C0VXV5
0.0786089	0.7036	0.149938	0.166544	C0VXV6
0.734367	0.936469	0.53709	0.934226	C0Z1Y1
0.799894	0.707042	0.751352	0.835242	C0Z1Y2
0.996544	0.137278	0.378464	0.362598	C0Z1Y6
0.757535	0.614268	0.715103	0.671317	C0Z1Y9
0.622337	0.572503	0.404605	0.382425	C0Z3L5.A5HW96
0.901476	0.20987	0.571084	0.591231	C0Z3L6
0.237143	0.0315556	0.14138	0.212673	C0Z3M2.Q9U226
0.0688382	0.799105	0.0426051	0.0277054	Q09517.C1P622.S6FCZ1
0.0584156	0.152402	0.243774	0.483384	C1P633.C1P635.C6KRJ8.D3YT29.C1P634
0.278631	0.418594	0.730466	0.529309	C1P659.B9WRT9.C1P658.H9G336.C1P660.H9G334.H9G335.O45881
0.983085	0.538857	0.099326	0.65943	C2BR91
0.127107	0.295913	0.258406	0.305044	C3JXD8
0.889564	0.647569	0.985281	0.90148	C4ALD3
0.76684	0.50546	0.907658	0.619274	C6KRG1
0.5086	0.613142	0.104938	0.167576	C6KRH8.Q20498.Q20498.2
0.332975	0.0319281	0.200385	0.980771	C6KRH9
0.5654	0.404978	0.348175	0.498122	C6KRI9.X5M900
0.918942	0.714185	0.77072	0.930757	Q18937.C6KRJ2
0.00676875	0.247328	0.0614361	0.000637749	C6KRJ5
0.489412	0.478778	0.0735255	0.574548	C6KRL2
0.183156	0.153726	0.113957	0.213796	C6KRN1.C6KRN1.2.C6KRN1.3
0.00428992	0.0660138	0.0319055	0.00397674	C6KRN3.D7SFP5.O02335
0.724339	0.888159	0.38826	0.521933	C6KRN4.Q5FC39
0.476484	0.613859	0.253427	0.419667	C6KRP5.O62133.C6KRP6.A0A061ADY3.M1ZJZ0.M1ZJU1
0.240598	0.427397	0.293892	0.367677	C7GIK1
0.0635538	0.157026	0.31014	0.123483	C7IVR4.C7IVR4.2.C7IVR4.3
0.761374	0.511959	0.912233	0.534472	Q9NAH1.C7IVS4
0.819791	0.485375	0.76988	0.44199	C8JQQ0
0.649834	0.881557	0.909224	0.630779	C9IY21
0.536177	0.359507	0.196234	0.571063	D0FK02
0.468861	0.861045	0.506413	0.692945	D0PV95.D0PV95.2
0.277195	0.00769305	0.557675	0.485704	D0VWL6.A0A4V0IKI4.A0A4V0INA2.A0A4V6M3C1.A0A0K3AW96.A0A0K3AT80.A0A0K3ASN4.A0A0K3AYI1
0.116047	0.331634	0.649773	0.156159	D0VWM8.2.D0VWM8
0.511032	0.649676	0.121164	0.917118	D0Z5N1.D0Z5N2.G5ECG1.Q8I4D8.G5EBL5.Q8I4D7
0.061381	0.346295	0.0765895	0.0582885	D0Z5N4.2.D0Z5N4
0.927357	0.62392	0.939054	0.577137	D0Z5P0
0.849116	0.906594	0.990762	0.790919	D1MN65.P34295.G5ECA3.G5EFC5.G5EFV0.P49808
0.760639	0.721244	0.265508	0.912084	Q20184.D1MN80
0.671242	0.75142	0.488701	0.825772	D1MN85
0.830728	0.860425	0.696031	0.673553	D3KFX0
0.815339	0.311064	0.647566	0.455419	D3YT16.3.D3YT16.D3YT16.4.D3YT16.2
0.260373	0.750835	0.110673	0.116692	D3YT36
0.740173	0.886397	0.851674	0.755857	D3YT50.Q21921
0.87876	0.495851	0.979823	0.973866	D3YT56
0.695143	0.783506	0.910126	0.543831	D4PH96.G5ED29.2
0.758792	0.136477	0.849272	0.880736	D4YW54.V6CK39
0.885077	0.980484	0.67596	0.836892	D5MCN2.D5MCN2.2
0.217681	0.207676	0.432797	0.106488	D5MCR4.Q7JMB8.D5MCR3.D5MCQ1.D5MCQ7.D5MCQ0.Q7Z204
0.00905934	0.299524	0.0143183	0.0199011	O17698.D5MCU1
0.119159	0.110643	0.0573169	0.0784161	D5MNM9
0.60959	0.640634	0.342539	0.701641	D5SGZ9
0.142915	0.0797406	0.211964	0.193457	D6R8X6.D6R8X7.H9G320
0.166137	0.271011	0.216654	0.312016	D6RYD3.Q966A8
0.943209	0.751781	0.472459	0.536128	D6RYD9
0.759778	0.134003	0.163303	0.856694	D6VPA0
0.240718	0.62191	0.326598	0.157313	D7SFI3.O45352
0.952547	0.920217	0.830856	0.651541	D7SFI5.D7SFI4.P55112
0.756072	0.960202	0.735212	0.549896	D7SFJ0
0.00843074	0.193894	0.15442	0.0173592	D9N129.A0A1N7SYT4
0.0249445	0.0308362	0.111193	0.0334705	D9N146.A9UJP1.D9N147
0.463801	0.125186	0.443537	0.998977	D9PTN9.Q9XWX7
0.554006	0.85485	0.810047	0.462535	D9PTP5.D9PTP6.D9PTP7.D9PTP8
0.837183	0.578431	0.709876	0.60231	E0AHD3.E0AHD4
0.42558	0.655895	0.981346	0.532371	Q52GX9.E0AHD7.O02361
0.619674	0.485615	0.941602	0.284893	E0DBL0
0.438289	0.972928	0.401576	0.229034	E0R7L2.E0R7L3
0.239732	0.142736	0.141791	0.390071	E1B6Q6
0.539571	0.718109	0.629556	0.285072	E1B6Q7
0.547449	0.740124	0.943266	0.231779	E1B6R3.P34445
0.319007	0.644109	0.713297	0.388882	E1B6R8
0.269655	0.91249	0.205657	0.287406	E1B6S3.G5EEX3.G5EBZ2.G5EF34
0.774527	0.826932	0.729142	0.808271	E1B6T7.A0A3B1E507.E1B6T8.E1B6T9
0.13569	0.227294	0.322076	0.0440408	E1B6U2.B5BM33.P90754.2.P90754
0.970063	0.833588	0.997039	0.923765	E1B6W2.Q9XTU2
0.617675	0.806457	0.256173	0.907761	E2JL03
0.339574	0.336452	0.254995	0.978203	E2JL04
0.182743	0.970728	0.101492	0.0303551	E2S7J2
0.812849	0.208126	0.315119	0.91413	E3W741.Q18878
0.839366	0.35015	0.552492	0.508913	E3W745.E3W744.P90755.2.P90755
0.815035	0.965875	0.534574	0.8886	E3W759.O17902
0.831851	0.778452	0.860723	0.525741	E3WIS3
0.785854	0.670994	0.401308	0.875508	Q21162.E5QCE7
0.422268	0.570248	0.524461	0.381988	H2KYP9.E5QCF3
0.837309	0.204858	0.44158	0.746847	E5QCF5.P91040
0.951468	0.650694	0.431829	0.697024	E5QCF6.E5QCF8.P34558.E5QCF7
0.71238	0.285406	0.912354	0.796565	Q23271.E5QCH1
0.757507	0.941979	0.656486	0.789881	Q93762.E5QCH3
0.855158	0.950745	0.117016	0.959162	E5QCI3.E5QCI4
0.716918	0.585444	0.66886	0.618059	Q7YWT5.E5QCJ3
0.369404	0.805131	0.962204	0.565942	E7FM69.Q966P1
0.680562	0.964958	0.647592	0.813476	Q9U2S7.E8MDW0
0.956353	0.92128	0.982329	0.596464	E8MDW1.E8MDW2
0.841905	0.601309	0.932733	0.266989	E9P851.H2KZJ6
0.26734	0.714035	0.28199	0.251405	E9P860.E9P860.2
0.61599	0.938774	0.976349	0.434231	E9P886.2.E9P886
0.383406	0.572623	0.44666	0.568933	E9RKC7
0.201254	0.253349	0.233692	0.317697	F0IWS9
0.472887	0.632756	0.358221	0.338922	F0IWT2.H2L082
0.815354	0.903664	0.555685	0.475808	F0IWV1.Q9XWL5
0.0363303	0.287995	0.200535	0.425527	F3NWW3.H2KYT1
0.530975	0.817507	0.082172	0.602994	F3Y5P8.G5EEZ5
0.739344	0.155111	0.795121	0.96259	F3Y5Q7
0.488456	0.19299	0.217491	0.455398	F5GU62
0.0198672	0.493897	0.0574587	0.00952782	Q27533.F5GUA7.D3YT44
0.132929	0.424123	0.249978	0.807371	F5GUC6.Q18843
0.153211	0.81072	0.974109	0.0782105	F5GUC7.Q19553
0.999583	0.490068	0.436996	0.411501	F5GUD0.F5GUC9.P49809
0.437308	0.709251	0.499274	0.225536	F5GUD3.F5GUD4
0.786448	0.96395	0.470471	0.939059	F5GUG4
0.0462361	0.238889	0.35388	0.0665024	F5GUG6.F5GUH2.F5GUG7.F5GUG8.F5GUH1.F5GUG9
0.218712	0.46655	0.278573	0.316013	F5GUH0
0.221223	0.456233	0.61179	0.0919828	F5GUI0.O17883
0.189804	0.184766	0.551671	0.549599	G1K0V8.P34563
0.0683733	0.119388	0.367556	0.0428833	G1K0V9
0.112613	0.301334	0.442422	0.369276	G1K0W1.Q8WR51
0.321614	0.0352676	0.536448	0.949968	G1K0X0.Q22656.Q1ZXU6
0.0309266	0.0286237	0.182137	0.036215	G1K101.G1K104
0.233069	0.885787	0.106827	0.068273	G2HK03
0.572008	0.563388	0.327768	0.516408	G2HK08
0.785908	0.0129649	0.783841	0.694641	G2HK16.G2HK17
0.373526	0.204662	0.940153	0.514456	G3MU08.Q17424
0.120751	0.281513	0.291469	0.283757	G3MU11.P90887.Q2L6U7.H9G2W4.I2HAA1
0.0976642	0.0861311	0.569778	0.0859215	Q23318.G3MU28.G3MU29.Q7JLE3.G3MU30
0.954567	0.930869	0.445666	0.886443	G3MU38.Q18785.D6R8W7
0.770818	0.526141	0.432197	0.890177	G3MU40.G5ECM1
0.181409	0.0989293	0.134028	0.312025	G4RT11.3.G4RT11.4.G4RT11.2.G4RT11
0.220142	0.150682	0.67498	0.677368	G4RYA5
0.881124	0.879804	0.717093	0.853722	G4RZ48.G4RZ45.G4RZ49.G4RZ46
0.88229	0.247147	0.670886	0.760344	G4S034
0.521648	0.874169	0.839951	0.248706	G4S035
0.763089	0.308542	0.847135	0.426235	G4S703.Q95Y57.A0A0K3AVC2.A0A0K3AT22
0.767448	0.619891	0.698708	0.485552	G4S708.Q8WTM8
0.477234	0.10518	0.250196	0.875665	G4SCE4
0.64161	0.791388	0.488563	0.979045	G4SDH4.3.G4SDH4.2.G4SDH4.A0A168HBE9.A0A168HBC9
0.968901	0.448089	0.97556	0.550587	G4SF15.Q95XR3
0.632614	0.440206	0.672581	0.761413	G4SF79
0.925906	0.948374	0.759081	0.874242	G4SF97.Q1XFX9.G4SFA7.G4SFA6
0.854621	0.179868	0.56753	0.14414	G4SFM6.Q19852
0.542859	0.0105276	0.116497	0.989206	G4SG25
0.0437679	0.110586	0.0127183	0.0236221	Q20629.G4SGI5
0.548616	0.064549	0.701671	0.903197	G4SI07
0.167248	0.400183	0.0518141	0.675577	G4SJU0.G5ECY7
0.974098	0.86257	0.987399	0.983919	G4SL51
0.442307	0.372722	0.503488	0.91661	G4SLH0.3.G4SLH0.2.G4SLH0.A0A2I2LDX0.A0A2I2LG61.A0A2I2LDV8.A0A2I2LDW1.G4SLH0.4.G4SLH0.9.G4SLH0.8
0.466897	0.919252	0.597391	0.616589	G4SLU9
0.661044	0.559739	0.338635	0.654937	G4SNB8
0.864216	0.798832	0.662247	0.782659	G4SNJ8
0.828932	0.864969	0.686148	0.857429	Q9N3C5.G4SNP0
0.51042	0.780374	0.780056	0.511267	G4SNP7
0.893086	0.731901	0.549653	0.776253	G4SNS6.Q9BKR1
0.862691	0.414746	0.657582	0.496754	G4SP89.U4PBY7
0.568879	0.388083	0.378481	0.420082	G4SPY0.G4SPY1
0.462378	0.488705	0.875279	0.443184	G4SQY7.O17275
0.113891	0.559084	0.326815	0.0199747	G4SRS5.A0A061AJH7.A0A061ACG9
0.781544	0.530998	0.469749	0.661888	G4SRU7.Q965X3.H2L0P9
0.995392	0.980953	0.752271	0.657431	G4SRZ6.Q9GUI5.A0A168HBA5.H2L0Q4
0.943144	0.358441	0.574673	0.666152	G5EBE3
0.0383532	0.939364	0.0273073	0.0198262	G5EBE4
0.153386	0.178157	0.358743	0.257936	G5EBF0
0.459858	0.422195	0.532104	0.832947	G5EBF1.2.G5EBF1
0.686514	0.250331	0.20946	0.828536	G5EBF2
0.869998	0.430789	0.0975591	0.733651	G5EBF3
0.694629	0.675564	0.269314	0.294152	G5EBF4
0.0125649	0.0372855	0.0123326	0.0584736	G5EBF5
0.282391	0.645934	0.0723136	0.193887	G5EBG0
0.919547	0.997723	0.5719	0.641178	G5EBG1
0.11571	0.0104259	0.131828	0.273496	G5EBG2.A2VA00
0.692569	0.294551	0.791846	0.539603	G5EBG3
0.135764	0.439382	0.0128916	0.212071	G5EBG4
0.530508	0.141181	0.156596	0.61674	G5EBG6.Q0G833
0.134887	0.904052	0.475199	0.0234345	G5EBH7.H2L0I1
0.797942	0.660498	0.141896	0.580738	G5EBI0
0.836105	0.210537	0.49407	0.625845	G5EBI4
0.672833	0.958136	0.932545	0.943633	G5EBJ0
0.567217	0.595158	0.666023	0.539523	G5EBJ4
0.797853	0.541923	0.632525	0.749644	G5EBJ7
0.301088	0.422663	0.16106	0.317827	G5EBJ8
0.282167	0.351755	0.352294	0.580473	G5EBJ9
0.784285	0.678246	0.999159	0.769823	G5EBK1
0.601538	0.278042	0.226684	0.585214	G5EBK3.G5EES2
0.934723	0.441394	0.938658	0.715765	G5EBK4
0.824399	0.546906	0.855608	0.91534	G5EBK8
0.888223	0.231493	0.680709	0.625841	G5EBL8
0.653393	0.812641	0.997302	0.0762485	G5ECA1.G5EBM0.Q6BEU7
0.767055	0.631061	0.692534	0.628733	G5EBM5
0.941391	0.834589	0.963142	0.70939	G5EBM7
0.325855	0.629796	0.970873	0.244306	G5EBN5.H8ESG1
0.819585	0.800178	0.568405	0.594604	G5EBN9
0.210798	0.424536	0.226855	0.12635	G5EBP0
0.266003	0.947846	0.329047	0.280167	G5EBP5
0.823494	0.660664	0.844766	0.733342	G5EBQ1
0.488648	0.366422	0.447999	0.504256	G5EBQ3
0.313579	0.924505	0.308799	0.202965	G5EBR1.Q2V4S2.E9P8A8
0.912452	0.223785	0.522816	0.684679	G5EBR7.Q564V5
0.0749755	0.324922	0.0696639	0.114537	G5EBR9
0.837001	0.968567	0.149511	0.45251	G5EBS0
0.239697	0.741913	0.095161	0.347431	G5EBS1
0.861413	0.176174	0.292913	0.819241	G5EBS5
0.6599	0.35759	0.505203	0.814361	G5EBT1.G5EBT1.3
0.550718	0.632139	0.486989	0.879528	G5EBT3.A9Z1L1
0.660411	0.342197	0.610108	0.913382	G5EBT5
0.980439	0.977733	0.947894	0.609792	G5EF46.G5EBT9
0.536065	0.29695	0.981936	0.969346	G5EBU2.H2KZL4
0.849379	0.635706	0.423863	0.818844	G5EBU3
0.273212	0.579386	0.130751	0.217203	G5EBU5
0.262956	0.626331	0.195748	0.275184	G5EBU8.G5EFT0
0.962726	0.496984	0.755424	0.803501	G5EBV0.3.G5EBV0.5.G5EBV0.4.G5EBV0
0.167982	0.79965	0.593708	0.46268	G5EBV3.A0A0K3AYI6
0.326665	0.832221	0.0893765	0.651681	G5EBV4
0.030278	0.00540273	0.114135	0.260399	G5EBV5
0.543908	0.534799	0.576287	0.483788	G5EBV6
0.373847	0.801578	0.921196	0.362501	G5EBW2
0.862852	0.546499	0.697378	0.975757	G5EBW5
0.343215	0.772438	0.397976	0.358508	G5EBW7
0.972449	0.357945	0.844294	0.847466	G5EBX0
0.12405	0.194061	0.95988	0.236637	G5EBX3
0.404346	0.436189	0.996129	0.553761	G5EBX6.Q8I129
0.130905	0.845921	0.0587124	0.110573	G5EBY0
0.600566	0.824556	0.591801	0.595143	G5EBY3
0.674135	0.657196	0.271393	0.546415	G5EBY4
0.784	0.849124	0.443858	0.56271	G5EBY6
0.705707	0.536357	0.888467	0.851893	G5EBZ4
0.736528	0.800234	0.478854	0.511131	G5EBZ8.2.G5EBZ8
0.74826	0.991304	0.802849	0.688035	G5EBZ9
0.83369	0.777145	0.283578	0.719474	G5EC03
0.896977	0.135592	0.541435	0.699373	G5EC05
0.0849609	0.128195	0.089692	0.396069	G5EC06
0.751765	0.764971	0.75457	0.692651	G5EC09
0.775695	0.697622	0.639537	0.770879	G5EC10
0.649847	0.106285	0.551324	0.536693	G5EC13
0.0214614	0.323932	0.164378	0.0170379	G5EC16.G5EFQ8
0.595725	0.211776	0.973477	0.809965	G5EC19.Q8MPR9
0.564035	0.399976	0.839425	0.716498	G5EC21
0.895483	0.944902	0.490536	0.647693	G5EC22
0.23477	0.111886	0.0966853	0.523117	G5EC23
0.10931	0.18442	0.143609	0.167366	G5EC24
0.314846	0.369946	0.503518	0.321658	G5EC25
0.577917	0.467296	0.932832	0.746788	G5EC27
0.0425552	0.0210882	0.492068	0.336831	G5EC30
0.347112	0.185812	0.377085	0.297505	G5EC31.Q86N72
0.878014	0.983859	0.991806	0.393583	G5EC34.G5EBT8
0.473732	0.389288	0.289713	0.615119	G5EC40
0.526516	0.311842	0.443405	0.865606	G5EC43.V6CLB1.G5EG83.Q8MQ04.V6CL80.Q8MQ03
0.405788	0.338234	0.754731	0.533134	G5EC45
0.747387	0.281305	0.984742	0.933583	G5EC53
0.0682049	0.626341	0.0875133	0.0706825	G5EC63
0.0950806	0.486894	0.647177	0.0127655	G5EC67
0.669495	0.442854	0.0550953	0.259276	G5EC71
0.880191	0.628524	0.134092	0.541015	G5EC72
0.652549	0.172928	0.450868	0.67004	G5EC75
0.898849	0.705002	0.876544	0.883363	G5EC86
0.13361	0.569119	0.835366	0.109179	G5EC87
0.894515	0.250907	0.838103	0.970149	G5EC91
0.246449	0.554186	0.0302819	0.51766	G5EC96
0.960191	0.348153	0.689284	0.599465	G5EC97
0.937878	0.482212	0.530266	0.964936	G5EC98
0.83972	0.179405	0.753897	0.953569	G5ECA0.P91247
0.722529	0.82403	0.811897	0.786073	G5ECA2.Q1ZXT0
0.875063	0.529493	0.689838	0.950343	G5ECA7
0.691191	0.688604	0.381241	0.863159	G5ECB5
0.821225	0.438326	0.312502	0.677732	G5ECB6
0.266473	0.373366	0.100257	0.15178	G5ECB7.G5EDU2
0.618196	0.0797273	0.722554	0.95256	G5ECB9.G2HJZ1
0.646037	0.178453	0.693207	0.837899	G5ECC0
0.206316	0.442468	0.462167	0.150504	G5ECC1.G5ECM7
0.88098	0.680429	0.568058	0.95592	Q9N5B7.G5ECC3.G5EFP1.G5EEU7
0.0373005	0.587705	0.043205	0.0552969	G5ECC7.2.G5ECC7
0.493902	0.65454	0.420615	0.459118	G5ECC9
0.687651	0.79034	0.219844	0.948771	G5ECD0
0.645649	0.432814	0.598832	0.743304	G5ECD6
0.0738178	0.816734	0.0521478	0.0566872	G5ECD7.G5EEB3.G5EGT0.G5EG29
0.969373	0.758477	0.439914	0.448247	G5ECE3
0.94644	0.130994	0.888426	0.680388	G5ECE7
0.383849	0.866576	0.876541	0.150531	G5ECF0.G5EDQ3.G5EG71.G5EFI0.I7LFF0.G5ED02.G5EBS9.I7J4D1.G5EFE4
0.921712	0.223403	0.678087	0.837683	G5EGL7.G5ECF4
0.355033	0.227183	0.314784	0.552426	G5ECF6
0.82398	0.871082	0.543748	0.590188	G5ECF8
0.813231	0.346694	0.521245	0.504963	G5ECG0
0.181345	0.90306	0.17282	0.232399	G5ECG2.2.G5ECG2
0.552397	0.902263	0.37277	0.783808	G5ECG7
0.939669	0.275003	0.846178	0.765717	G5ECG9
0.660553	0.262838	0.638551	0.731011	G5ECH0
0.193805	0.919196	0.686738	0.231524	G5ECH1.G5EBK6
0.515395	0.0438081	0.179971	0.855158	G5ECH3.Q95PJ6.D7SFP2
0.317632	0.258057	0.317202	0.65783	G5ECH5.G5ECH5.2.G5EFN0
0.0866943	0.176321	0.123611	0.246171	G5ECH5.3
0.742855	0.958604	0.698989	0.839597	G5ECH7
0.646239	0.716606	0.456934	0.545298	G5ECH9.M1Z859
0.0832513	0.0458323	0.147798	0.0669857	G5ECI1
0.0454219	0.5054	0.215341	0.103371	G5ECJ6.2.G5ECJ6.V6CL68
0.168533	0.87201	0.377814	0.221657	G5ECJ8.A0A1X7RC69
0.108332	0.0740265	0.135232	0.531598	G5ECK4.G5EE73.G5EEQ7
0.127536	0.899119	0.0670322	0.243638	G5ECK5
0.523727	0.75871	0.961098	0.718054	G5ECL1
0.185718	0.30849	0.145932	0.268538	G5ECL2.2.G5ECL2.G5ECL2.3.G5ECL2.4
0.860734	0.730171	0.836878	0.704996	G5ECL3
0.741051	0.243209	0.615695	0.878412	G5ECL4
0.928206	0.118181	0.203622	0.849529	G5ECL6
0.0311094	0.0457082	0.151094	0.0994068	G5ECL7
0.478229	0.763541	0.860754	0.743704	G5ECM4
0.185745	0.978659	0.460748	0.0269942	G5ECM6
0.992013	0.805545	0.998179	0.867864	G5ECM9
0.986277	0.812259	0.995781	0.945888	G5ECN5
0.145958	0.108391	0.112287	0.679224	Q8MQ91.G5ECP8.G5ECN6
0.404615	0.673104	0.62915	0.240508	G5ECN9.G5ECN9.2
0.868269	0.849275	0.676112	0.639457	G5ECQ3.G5ECQ3.2
0.0526759	0.0992769	0.152947	0.156262	G5ECQ4
0.0808265	0.395715	0.300941	0.064313	G5ECR0
0.851975	0.84115	0.232351	0.889234	G5ECR1
0.310589	0.392309	0.533105	0.380486	G5ECR6
0.44267	0.188271	0.784808	0.369747	G5ECR7
0.571915	0.690584	0.865763	0.0506267	G5ECR8.4.G5ECR8.G5ECR8.2
0.313104	0.341744	0.661532	0.519037	G5ECS4
0.283959	0.291098	0.396982	0.321778	Q22580.G5ECS8
0.776147	0.98741	0.480836	0.91146	G5ECS9.G5EFE6.A0A061AL65
0.388563	0.845436	0.714941	0.513187	G5ECT4.Q8I0G4.G5EDL2.F5GU67.G5EBV7.F5GU68
0.483969	0.484109	0.942045	0.257416	G5ECT6
0.636541	0.393239	0.345147	0.324284	G5ECU1
0.398964	0.842752	0.441925	0.305455	G5ECU4
0.163166	0.325528	0.179588	0.187995	G5ECU5
0.250047	0.362849	0.256021	0.702996	G5ECU7.G5ECU7.2.A0A2C9C3E7.A0A2C9C2Y8.A0A2C9C2T0.A0A2C9C3K0.G5ECU7.6.G5ECU7.4.G5ECU7.5.G5ECU7.3
0.0988347	0.817769	0.238322	0.0435719	S6EZQ4.G5ECV3.S6FWQ0.S6FN15.S6F542.S6FCZ6
0.0741128	0.766627	0.27297	0.0253651	G5ECV9
0.760323	0.937256	0.204219	0.789742	G5ECW0
0.677912	0.939521	0.9867	0.742348	G5ECW3
0.49605	0.133441	0.73612	0.911196	G5ECW7.Q9U3K7
0.498321	0.796717	0.197085	0.80965	G5ECW8.G5ED88
0.849923	0.633775	0.52755	0.600028	G5ECX8.G5EDV6.A5Z2T4
0.707883	0.198308	0.436364	0.628624	G5ECX9
0.322416	0.10095	0.906799	0.402298	G5ECY0.G5ECY0.2
0.594787	0.6643	0.192428	0.359417	G5ECY2
0.459472	0.435462	0.497915	0.636508	G5ECY3
0.958161	0.905318	0.972497	0.66058	G5ECY6
0.938257	0.401349	0.945759	0.827603	G5ECZ0
0.865762	0.420345	0.465721	0.544507	G5ECZ1.Q8MQG0.V6CLS7.Q5TYL6.Q5TYL5
0.667948	0.802936	0.650874	0.713177	G5ECZ2.G5EDI2
0.396204	0.330695	0.26051	0.214997	G5ECZ3
0.492072	0.548482	0.849025	0.169061	G5ECZ8
0.759756	0.466709	0.431214	0.311159	G5ED01
0.154694	0.265336	0.907547	0.200261	G5ED04
0.872839	0.0979199	0.975404	0.819071	G5ED07
0.239722	0.334882	0.486509	0.0543179	G5ED08.Q21190
0.894519	0.781935	0.740164	0.903986	G5ED17
0.986922	0.649925	0.828795	0.889088	G5ED21.G5EDG7
0.549121	0.70292	0.873867	0.273545	G5ED26.H2KAQ0.H2KAP9
0.7688	0.508115	0.32369	0.780074	G5ED29.3
0.0516369	0.25991	0.034827	0.106066	G5ED31.G5EDD1
0.11652	0.0139788	0.111028	0.478057	G5ED34.G5ECK7
0.348794	0.709302	0.518996	0.51292	G5ED36.O62178
0.994852	0.457468	0.869071	0.970663	G5ED39
0.749058	0.808111	0.707925	0.543267	G5ED41
0.955096	0.587791	0.673516	0.28094	G5ED43.A0A0K3AS63
0.148311	0.456966	0.056507	0.0534027	G5ED44
0.711515	0.791046	0.721501	0.794197	X5LX61.G5ED45
0.749814	0.15997	0.989101	0.905158	G5ED57
0.187134	0.802866	0.329036	0.274418	G5ED60
0.232319	0.0861382	0.339357	0.504648	G5ED63
0.431451	0.941508	0.813256	0.49829	G5ED68.2
0.946624	0.652888	0.84172	0.611155	G5ED74
0.363637	0.428635	0.158167	0.308722	G5ED75.Q9XU12
0.833456	0.893601	0.874069	0.897745	Q5FC45.G5ED80
0.193186	0.127883	0.3355	0.120171	G5ED81
0.0709849	0.178273	0.0851025	0.220692	G5ED86
0.211698	0.648523	0.356877	0.327178	G5ED89.G5ED89.2
0.349684	0.134133	0.656878	0.71405	G5ED95
0.1784	0.603581	0.124212	0.0467435	G5ED97
0.838391	0.398912	0.628486	0.919908	G5ED98
0.12923	0.0187468	0.219538	0.369476	G5ED99.A6ZJ67
0.227321	0.470564	0.758615	0.0225967	G5EDA6.X5M911
0.43789	0.0722323	0.203741	0.517193	G5EDA7
0.205207	0.638542	0.215781	0.104324	G5EDA8.G5EGA2.G5EF70
0.689015	0.60598	0.994628	0.814606	G5EDB6
0.834356	0.703246	0.87798	0.57344	G5EDB7.Q8I4E0
0.525294	0.584764	0.811131	0.242239	G5EDB8
0.0506622	0.300669	0.0671581	0.0558046	G5EDB9.2.G5EDB9.G5ECE2.G5EDB9.3
0.670903	0.453904	0.570188	0.432649	G5EDC6
0.569242	0.539917	0.905542	0.383915	G5EDD4
0.809125	0.901108	0.620589	0.490779	G5EDD8
0.330968	0.796473	0.97046	0.25128	G5EDE4
0.964004	0.276064	0.661009	0.94337	G5EDE7.Q8WSN6
0.618865	0.0315058	0.679764	0.89121	G5EDE8
0.760883	0.689446	0.672598	0.820103	G5EDE9
0.308773	0.580036	0.27299	0.319848	G5EDF0.W6RT88.W6SB79
0.837028	0.771178	0.416196	0.740894	G5EDF5
0.784274	0.259335	0.882967	0.797114	G5EDF7
0.631246	0.653104	0.902969	0.628278	G5EDG2
0.524274	0.169165	0.947808	0.948891	G5EDG6
0.651832	0.38545	0.695412	0.286639	G5EDG8
0.786863	0.88665	0.833017	0.429397	G5EDG9
0.884759	0.117833	0.858954	0.754716	G5EDH1
0.753446	0.660423	0.962228	0.742949	G5EDH7.G4S185
0.364825	0.0585951	0.837934	0.572203	G5EDI0
0.79278	0.116839	0.861485	0.905769	G5EDI1.A0A4V0IJY6.A0A4V0ILK2.A0A4V0IJU5.Q0G832
0.0660626	0.565245	0.0684522	0.0497381	G5EDI8.V6CIX1
0.970333	0.357094	0.642139	0.820563	G5EDJ3
0.267286	0.456925	0.137191	0.906533	G5EDJ7
0.124899	0.0399244	0.629466	0.398734	G5EDK1
0.577077	0.312604	0.645966	0.537718	G5EDL3
0.778058	0.801421	0.828215	0.41139	G5EDL4.G5EDV8
0.611147	0.529993	0.198572	0.458337	G5EDL5
0.41731	0.965056	0.631897	0.296768	G5EDM4.G5EDM4.8.G5EDM4.6.G5EDM4.7.G5EDM4.5
0.45911	0.122731	0.920166	0.737563	G5EDM4.4.G5EDM4.9.G5EDM4.3.G5EDM4.10
0.380548	0.515699	0.779235	0.145467	G5EDM5
0.140678	0.552669	0.120381	0.197135	G5EDN3
0.131718	0.851724	0.917213	0.187662	G5EDN6
0.490877	0.512438	0.265435	0.25636	G5EDN8
0.422842	0.457617	0.120377	0.459834	G5EDP0
0.985955	0.754944	0.478152	0.818173	G5EDP2
0.144269	0.231185	0.332654	0.407505	G5EDP3
0.525623	0.108203	0.760498	0.527573	G5EDP6
0.845048	0.977218	0.547621	0.827391	G5EDP9
0.429089	0.466621	0.0997608	0.331753	G5EDQ2
0.57286	0.628432	0.642033	0.913318	G5EDQ7
0.20342	0.0686879	0.224996	0.582705	G5EDR3
0.9749	0.681843	0.254596	0.861486	G5EDR5
0.841159	0.426633	0.668346	0.938436	G5EDS2
0.112326	0.313763	0.314915	0.121445	G5EDS8
0.830562	0.805014	0.105516	0.396415	G5EDT1
0.0362568	0.977995	0.207191	0.0351893	G5EEP7.G5EDT4
0.508683	0.442763	0.251165	0.802732	G5EDT8.C2BR97
0.533649	0.624581	0.998175	0.992314	G5EDT9
0.304884	0.294303	0.563898	0.352246	G5EDU0
0.559385	0.679554	0.373809	0.810704	G5EDU1
0.349168	0.153661	0.814528	0.267498	G5EDU3
0.555904	0.23222	0.939111	0.787693	G5EDV0
0.99702	0.894344	0.510379	0.957882	G5EDV3
0.99923	0.0733549	0.997375	0.66473	G5EDV7
0.537057	0.527991	0.747476	0.437024	G5EDW0
0.903696	0.294522	0.411871	0.856904	G5EDW1
0.205346	0.28846	0.338373	0.206271	G5EDW2.G5EDW2.2.G5EDW2.3
0.553138	0.826985	0.938725	0.420623	G5EDW7
0.867868	0.997315	0.096284	0.53265	G5EDW8
0.275369	0.557679	0.207498	0.186686	G5EDW9
0.869336	0.751441	0.714259	0.510361	G5EDX7
0.443691	0.417242	0.627962	0.271101	G5EDX9
0.382324	0.231293	0.826098	0.31085	G5EDY1.G5EGQ8
0.0882913	0.0495827	0.455432	0.04829	G5EDY2
0.653236	0.63641	0.982987	0.465593	G5EDY3.G5EG39
0.805614	0.550071	0.686961	0.753375	G5EDY8
0.429527	0.77014	0.369753	0.228846	G5EDY9.G5EFN3.G5ED61.G5ECJ3
0.00895725	0.221017	0.0545597	0.00723194	G5EDZ2
0.23984	0.081748	0.683165	0.144301	G5EDZ7
0.665234	0.226588	0.96825	0.788888	G5EDZ9
0.929261	0.376421	0.838056	0.884793	G5EE01
0.699413	0.432755	0.607383	0.723046	G5EE04
0.973987	0.362167	0.875397	0.94301	G5EE11
0.0718137	0.0187409	0.0575546	0.074648	G5EE13
0.876862	0.631599	0.554914	0.807078	G5EE14.G5ED40
0.97162	0.918521	0.962126	0.734406	G5EE16
0.748998	0.262676	0.315251	0.958233	G5EE32.G5EGD0
0.202449	0.351544	0.735695	0.64741	G5EE33
0.437226	0.395831	0.389916	0.958941	G5EE34
0.279045	0.912642	0.48936	0.211166	G5EE37.X5M920
0.924199	0.171797	0.831512	0.507448	G5EE40
0.782312	0.114238	0.895428	0.514668	G5EE41
0.818016	0.700871	0.292438	0.654637	G5EE42
0.973064	0.650909	0.583621	0.497548	G5EE46
0.699453	0.267291	0.571204	0.600686	G5EE48
0.651225	0.277851	0.790801	0.624482	G5EE56.G5EE56.2.G5EE56.3.G5EE56.4
0.184129	0.850864	0.696246	0.0911331	G5EE59
0.0960692	0.16404	0.152686	0.124874	G5EE62
0.0978772	0.112904	0.211533	0.550202	G5EE63
0.276666	0.735011	0.0844663	0.135384	G5EE66
0.840787	0.191828	0.833851	0.980557	G5EE67
0.632081	0.939161	0.86119	0.507906	G5EE72
0.912995	0.285179	0.89916	0.816248	G5EE74
0.714181	0.244637	0.955133	0.749391	G5EE78.Q21734.2.Q21734.Q21734.3.Q21734.4
0.770373	0.613339	0.871219	0.54752	G5EE80
0.688963	0.10655	0.733549	0.400376	G5EE89
0.394436	0.107994	0.932862	0.623459	G5EE90
0.266623	0.554358	0.0161866	0.62248	G5EE96
0.346563	0.305397	0.359506	0.29603	G5EE97.H2L2D0.Q8I4F3
0.969898	0.435761	0.258963	0.7353	G5EE98
0.809357	0.773369	0.614967	0.974232	G5EEA2
0.978804	0.176086	0.804553	0.549223	G5EEA3
0.766082	0.198243	0.841599	0.594482	G5EEA8
0.397209	0.184659	0.130941	0.230583	G5EEB8
0.630372	0.410344	0.62825	0.10591	G5EEC9.C0KDV0.V6CJH3
0.544577	0.747025	0.183341	0.663709	G5EED5.X5M914
0.452709	0.946366	0.522916	0.794367	G5EEE1
0.492355	0.98025	0.34639	0.252423	G5EEE5.K8ES54
0.0564401	0.0274869	0.163397	0.157345	G5EEF4.A8WHT8
0.626111	0.946592	0.322563	0.299187	G5EEG4
0.750534	0.813588	0.544457	0.578182	G5EEG6
0.0950709	0.299834	0.154662	0.0883107	G5EEG7
0.706503	0.0636321	0.519861	0.904153	G5EEG8.G5EEP9.G5EBP4.G5EFD6
0.127641	0.22485	0.411087	0.215147	G5EEH6
0.225005	0.348888	0.770513	0.105746	G5EEH9.G5EEH9.2.G5EEH9.3
0.982082	0.65261	0.678474	0.791686	G5EEI1
0.862041	0.0637678	0.37489	0.466622	G5EEI4
0.738198	0.184002	0.295754	0.758288	G5EEI5.G1K109
0.0530618	0.651232	0.903365	0.00541811	G5EEI8
0.568765	0.775043	0.482204	0.259674	G5EEI9
0.875463	0.694143	0.69365	0.774942	G5EEJ4
0.54757	0.662142	0.576133	0.261924	G5EEJ7
0.320182	0.246715	0.868607	0.570094	G5EEK0
0.932863	0.622135	0.288923	0.562576	G5EEK3.G5EEK3.3.G5EEK3.6.G5EEK3.5.G5EEK3.7
0.166522	0.047729	0.0520042	0.376274	G5EEK4
0.0513141	0.896746	0.056556	0.051275	G5EEK8.A8WI68
0.910787	0.873594	0.511173	0.879564	G5EEK9
0.332642	0.429825	0.457105	0.560227	G5EEL0.2.G5EEL0.Q9U3E2
0.0681048	0.682267	0.243268	0.0355461	G5EEL1
0.67081	0.37846	0.942005	0.754198	G5EEL2
0.523523	0.552099	0.606147	0.734173	G5EEL9
0.502003	0.0665612	0.38567	0.669803	G5EEM1
0.727924	0.850686	0.85063	0.87075	G5EEM5
0.291487	0.203218	0.132035	0.481573	G5EEM6
0.663972	0.149771	0.406998	0.864952	G5EEM9
0.384003	0.670743	0.0910814	0.847362	G5EEN1.G5ECI8.B1V8K6
0.844408	0.159536	0.729787	0.646161	G5EEN3
0.598053	0.663748	0.4225	0.435493	G5EEN4.2.G5EEN4.G5EEN4.3
0.703569	0.979067	0.712319	0.94569	G5EEN6
0.734442	0.946446	0.918574	0.687857	G5EEN7
0.599957	0.311083	0.80151	0.756127	G5EEQ4.H8ESD5.E9P898.E9P897.G5EFE5
0.705418	0.754433	0.755575	0.78889	G5EEQ8
0.413311	0.575805	0.719826	0.429188	G5EER4
0.513442	0.129926	0.481773	0.63883	G5EGR6.G5EES3
0.107688	0.126155	0.572689	0.218503	G5EES6.G5EES6.2.I2HAD6
0.494752	0.595189	0.442444	0.86052	G5EES8.Q9N472
0.922664	0.750155	0.290588	0.592938	G5EES9
0.942748	0.247166	0.894027	0.75923	G5EET2
0.388235	0.324639	0.759928	0.753576	G5EET3
0.679248	0.416137	0.90701	0.57087	G5EET5
0.245179	0.146347	0.351311	0.419342	G5EET6.2.G5EET6.3.G5EET6.G5EET6.4
0.977289	0.54777	0.109707	0.82018	G5EET8
0.827172	0.26883	0.416171	0.616035	G5EEU1
0.0492267	0.587778	0.103243	0.025963	G5EEV0
0.736841	0.893279	0.646948	0.499157	G5EEV2.3.G5EEV2.2.G5EEV2
0.611609	0.706285	0.338243	0.544884	G5EEV5
0.451552	0.0445075	0.573604	0.909714	G5EEV9
0.83939	0.606156	0.993504	0.98835	G5EEW1
0.595017	0.175031	0.289595	0.640798	G5EEW5
0.910349	0.0692448	0.71706	0.493738	G5EEW6.G5EEW6.2
0.780588	0.763262	0.911561	0.979957	G5EEX7
0.014644	0.368598	0.257198	0.0566123	G5EEY5.Q565A2
0.456921	0.724222	0.554464	0.35471	G5EEZ0
0.342858	0.234644	0.611306	0.359444	G5EEZ1.Q7YTU8
0.780013	0.4235	0.992954	0.290561	G5EEZ4
0.845446	0.312333	0.788945	0.675719	G5EF01
0.900071	0.396778	0.965351	0.909985	G5EF05
0.270931	0.499595	0.816414	0.501051	G5EF07
0.446782	0.0363049	0.0243826	0.98916	Q1RPT9.G5EF08
0.867219	0.746408	0.641337	0.435548	G5EF11
0.982147	0.414412	0.794955	0.91085	G5EF15
0.51121	0.757686	0.674642	0.729446	G5EF26
0.0924878	0.728615	0.299535	0.016475	G5EF32.Q86S16
0.879216	0.976957	0.423007	0.285495	G5EF37
0.129495	0.17073	0.158105	0.209738	G5EF43
0.0180169	0.0105944	0.0247915	0.0460705	G5EF47
0.936372	0.412943	0.36272	0.921712	G5EF48
0.544666	0.639322	0.746803	0.627858	G5EF51.A0A131MD24
0.873198	0.781325	0.268521	0.947491	G5EF53
0.561886	0.737639	0.542865	0.519207	G5EF57
0.182069	0.0857163	0.369133	0.271743	G5EF58
0.976495	0.511564	0.786537	0.873294	G5EF59.G2HK18
0.693211	0.299701	0.754044	0.857893	G5EF60.G5EF60.2
0.370725	0.788462	0.21692	0.154934	Q86MD1.G5EF61
0.868577	0.983863	0.738189	0.46136	G5EF63.Q8I0Z4
0.726341	0.163869	0.270454	0.847327	G5EF65.X5M5R6
0.759084	0.659623	0.923542	0.61673	G5EF77.U4PQY8
0.123004	0.306876	0.272734	0.183681	G5EF83
0.397307	0.933802	0.4579	0.304769	G5EF84
0.680763	0.228276	0.596337	0.495016	G5EF86
0.567608	0.275297	0.241845	0.965307	G5EF87.H8ESF3.H8ESF4.A0A3P6NNV9.A0A3P6P9B9.A0A3P6NPD2.A0A3P6MYA1.A0A3P6N6K6
0.0788939	0.298133	0.411145	0.0738956	G5EF88.S6F588.Q68TI8.G5EEV7.S6FD39
0.972863	0.783563	0.755532	0.967634	G5EGA4.G5EF89.G5EDV5
0.0922048	0.321164	0.306495	0.172737	G5EF90
0.668791	0.373214	0.655658	0.776791	G5EF96
0.30273	0.32993	0.146669	0.557433	G5EF97
0.595347	0.0624494	0.681665	0.472311	G5EF99
0.0883584	0.170673	0.0971546	0.0290681	G5EFA2
0.828366	0.515828	0.646442	0.979425	G5EFB5
0.8701	0.269623	0.845162	0.992578	G5EFB9.G5EDL7
0.926973	0.276801	0.44816	0.607185	G5EFC1
0.529608	0.284749	0.985981	0.914742	G5EFC4
0.843103	0.205144	0.56808	0.602319	G5EFC8
0.567919	0.594396	0.712296	0.293179	G5EFD4
0.602499	0.236012	0.715781	0.354698	G5EFD7
0.156782	0.92316	0.152183	0.438908	G5EFD8
0.990115	0.663632	0.804891	0.929473	G5EFD9
0.245376	0.543378	0.0799784	0.444123	G5EFE3
0.653566	0.646658	0.809539	0.684614	G5EFE7
0.522021	0.197462	0.996616	0.959146	G5EFF1.2.G5EFF1.3.G5EFF1.D4YW53
0.971506	0.818146	0.55463	0.605064	G5EFF7.G5EFF7.2.G5EFF7.3
0.936976	0.653895	0.92288	0.715584	G5EFF8.Q304D5
0.999857	0.519982	0.305234	0.679771	G5EFF9.G5EG28
0.645668	0.163383	0.402972	0.80769	G5EFG0
0.0279257	0.0871966	0.0269057	0.0546308	G5EFG3
0.174325	0.687904	0.721648	0.205389	G5EFG4
0.523615	0.570549	0.284843	0.339871	G5EFH0
0.186776	0.154811	0.280135	0.0508363	G5EFH4
0.430535	0.417139	0.629008	0.479421	G5EFH7.Q7K783
0.910331	0.600784	0.304665	0.839043	G5EFH8.H9G2P9
0.593817	0.589281	0.287762	0.606931	G5EFI4
0.900104	0.913494	0.275723	0.682955	G5EFI7
0.31979	0.0174217	0.0607592	0.744421	G5EFI9
0.487235	0.330594	0.748496	0.232194	G5EFJ3
0.532145	0.76021	0.295796	0.96177	G5EFJ4
0.777563	0.62843	0.880084	0.542489	G5EFJ7.H2FLM2.H2FLM1.H2FLM3
0.567334	0.887101	0.664673	0.356257	G5EFJ8
0.349227	0.801534	0.983156	0.253419	G5EFK4
0.227542	0.624407	0.0424146	0.113167	G5EFL0
0.124423	0.640142	0.175734	0.141224	G5EFL1
0.214857	0.354511	0.348611	0.102654	G5EFL5.G5EFG1
0.919115	0.68071	0.848681	0.875261	G5EFL7
0.779867	0.527584	0.478808	0.902264	G5EFM0
0.537027	0.275093	0.67915	0.58173	G5EFM4
0.972834	0.424266	0.974791	0.966975	G5EFM7
0.862201	0.767679	0.917935	0.691586	G5EFM8.G5EFR3
0.31078	0.043132	0.707426	0.580791	G5EFM9
0.564908	0.651024	0.908048	0.385022	G5EFN2.G5EFK2.G5ED67
0.230202	0.435714	0.302386	0.128292	G5EFP2.G5EDL9
0.332734	0.729991	0.28887	0.326664	G5EFP3
0.387579	0.498865	0.995916	0.771028	G5EFP4
0.850876	0.624646	0.98888	0.953141	G5EFP5
0.0183355	0.00884564	0.165731	0.0286453	G5EFP8
0.485974	0.972366	0.37828	0.332204	G5EFQ1
0.643625	0.245825	0.783647	0.783461	G5EFQ6
0.252754	0.796693	0.454486	0.261475	G5EFQ9
0.685782	0.0904455	0.681779	0.852734	G5EFR0
0.337841	0.0154021	0.915281	0.756996	G5EFR6.G5EC39.G5EC04.F5GU98
0.903214	0.833265	0.466966	0.442898	G5EFR8
0.285908	0.387464	0.0541019	0.321971	G5EFS1
0.196103	0.267725	0.125308	0.298469	G5EFS2
0.165723	0.232845	0.26698	0.563038	G5EFS4.D8FRQ0
0.068877	0.978567	0.641399	0.0155596	G5EFS5.Q9N5T2
0.931192	0.517184	0.401398	0.320567	G5EFS9.Q9U3C6
0.0614814	0.365011	0.679726	0.0855651	G5EFT4.G5EFT4.2
0.888677	0.633778	0.972991	0.863514	G5EFT4.3
0.809736	0.958937	0.672213	0.970849	G5EFT5
0.399459	0.292623	0.797681	0.791226	G5EFT7
0.466876	0.132741	0.420409	0.807926	G5EFT9
0.555179	0.722142	0.899574	0.956994	G5EFU0.2.G5EFU0
0.324285	0.33856	0.0206026	0.873624	G5EFU2.G5EFW8
0.600783	0.297967	0.600308	0.893914	G5EFV2
0.442575	0.16895	0.837727	0.481654	G5EFV3.2.G5EFV3
0.754275	0.995941	0.472218	0.847031	G5EFV4
0.591951	0.952757	0.813177	0.374594	G5EFV5
0.413305	0.862255	0.810992	0.202256	G5EFV6
0.96661	0.822419	0.589608	0.486806	G5EFV8
0.120212	0.257881	0.384179	0.049284	G5EFW0
0.570821	0.217352	0.555009	0.589621	G5EFW3.G5EC35.G5EG97
0.56251	0.726275	0.568011	0.394278	G5EFX8.Q0PDJ7
0.617491	0.120574	0.826892	0.480615	G5EFY6
0.254419	0.315084	0.86056	0.245575	G5EFZ1
0.810054	0.887605	0.321982	0.928477	G5EFZ1.2
0.61373	0.149413	0.597485	0.487748	G5EFZ7
0.605879	0.51717	0.841173	0.46153	G5EG03
0.718754	0.238124	0.676678	0.599184	G5EG11.G5EG11.2.G5EG11.3
0.756635	0.913772	0.966548	0.853673	G5EG13
0.857693	0.878957	0.718224	0.83179	G5EG14.G5EG14.2
0.535309	0.208142	0.788281	0.217449	G5EG17
0.8995	0.562636	0.667364	0.500146	G5EG18
0.565748	0.755912	0.694495	0.537091	G5EG22.G5EFZ5
0.773436	0.660254	0.729626	0.951191	G5EG23
0.184682	0.965782	0.963677	0.130867	G5EG26
0.415379	0.689398	0.666992	0.614889	G5EG38
0.0331209	0.189548	0.00189924	0.116517	G5EG41
0.344767	0.417737	0.525844	0.648111	G5EG43
0.323017	0.921012	0.252696	0.231913	G5EG47
0.276663	0.369056	0.195091	0.296728	G5EG49
0.952447	0.398223	0.435867	0.727806	G5EG50
0.396338	0.602108	0.520625	0.808394	G5EG51
0.26561	0.394041	0.356588	0.785533	G5EG53.A0A0K3AYC9.A0A0K3AW41.H2L0C7
0.603033	0.613735	0.876955	0.510416	G5EG54
0.566447	0.531655	0.633595	0.524478	G5EG58
0.442759	0.142365	0.249888	0.426825	G5EG59
0.933605	0.433519	0.258469	0.369526	G5EG61
0.270272	0.791584	0.800356	0.272487	G5EG62
0.978786	0.299667	0.984855	0.836569	G5EG65.Q7Z135
0.0750412	0.085043	0.00097838	0.207918	G5EG78
0.612925	0.823018	0.467825	0.437072	N1NVC2.N1NTH7.G5EGM9.G5EG81.N1NSH8.N1NTM2.N1NVC1.N1NV23
0.0326516	0.319728	0.0261421	0.0389982	G5EG85
0.153823	0.845671	0.234896	0.280303	G5EG86
0.200214	0.00810365	0.538071	0.745665	G5EG87
0.740079	0.578671	0.617816	0.703386	G5EGJ4.G5EG90
0.778549	0.46871	0.959922	0.825947	G5EGA5.A0A061AJ35
0.349611	0.289487	0.56972	0.50008	G5EGA6
0.236137	0.567009	0.789324	0.0329248	G5EGA7
0.302516	0.232534	0.60921	0.865094	G5EGB1
0.579739	0.24924	0.912596	0.750161	G5EGB2.G5EGU6.E6N0V9
0.653736	0.234246	0.423541	0.75335	G5EGB3.A0A061ACG4
0.513548	0.178447	0.514543	0.635934	G5EGB9
0.877336	0.545149	0.511311	0.975819	G5EGC1
0.14049	0.164957	0.0273146	0.0801407	G5EGC7
0.306151	0.616273	0.103945	0.367175	G5EGD7
0.142834	0.150035	0.267724	0.212031	G5EGE0
0.353396	0.525003	0.140407	0.654261	G5EGE8
0.534194	0.327701	0.134	0.422394	G5EGE9
0.921772	0.772794	0.689719	0.940412	G5EGF1
0.528957	0.357988	0.482614	0.854068	G5EGF7
0.323087	0.0201936	0.893499	0.634568	Q2EEM5.G5EGG0
0.636781	0.253674	0.500609	0.77757	G5EGG8.L8E822.Q95Q25
0.0800689	0.0229676	0.0255227	0.402619	G5EGH2
0.866995	0.978783	0.833924	0.937341	G5EGH4
0.345814	0.325266	0.621088	0.37468	G5EGH6
0.52956	0.398991	0.959026	0.458047	G5EGH7
0.956583	0.780419	0.845084	0.971785	G5EGI1
0.349138	0.854673	0.893228	0.152472	G5EGI7
0.573323	0.161253	0.440023	0.32554	G5EGI8
0.666376	0.948941	0.364798	0.682625	G5EGJ5
0.859454	0.0586872	0.801696	0.723784	G5EGK1.A0A0K3ATT6.G4S9F5.W6SBK6.A0A0K3AUD9
0.824374	0.296612	0.0976718	0.895066	G5EGK5.3.G5EGK5.2.G5EGK5
0.347791	0.469648	0.121367	0.546813	G5EGK7
0.104121	0.358238	0.122586	0.124557	G5EGK8
0.44915	0.951	0.942744	0.222359	G5EGL2.G2HK05
0.489729	0.479212	0.120981	0.393817	G5EGL5.Q7YXC4
0.353482	0.179987	0.994001	0.135027	G5EGM3
0.233561	0.766674	0.142972	0.304436	G5EGM4
0.892769	0.590219	0.785453	0.883854	G5EGN2.G5EGN2.2.G5EGN2.3
0.130253	0.477424	0.334853	0.0853321	G5EGN7
0.701197	0.793405	0.563295	0.704879	G5EGP4
0.750576	0.738678	0.959772	0.779712	G5EGP8.G5EGP8.2
0.246752	0.57086	0.929518	0.804972	G5EGR4.G5ED16.A0A3P6N684.A0A3P6PCW4.A0A3P6NIF2.D3KFS9.D3KFT0
0.955643	0.979565	0.721132	0.71951	G5EGR8
0.587126	0.171785	0.472069	0.729739	G5EGS3.G5EFJ0.A0A486WUN2.B3GWD7
0.838261	0.994145	0.690594	0.820121	G5EGS5.G5EGS5.2
0.780014	0.706762	0.367502	0.818754	G5EGS8
0.094011	0.154218	0.312996	0.0361404	G5EGS9
0.122984	0.239611	0.0872824	0.160523	G5EGT4
0.918467	0.776144	0.920772	0.710957	G5EGT6.Q9N574
0.298511	0.964581	0.188215	0.275929	G5EGT7
0.869089	0.475292	0.642571	0.956331	G5EGU1.Q8T3G5.X5LQ30
0.387704	0.966869	0.814698	0.0693978	G8JY31.Q21268
0.607735	0.59419	0.708669	0.954605	Q95ZU1.G8JY81
0.908055	0.839104	0.289995	0.727876	G8JY94.Q21067
0.892032	0.391715	0.791339	0.790683	G8JYB2.H2L011
0.321212	0.126341	0.242977	0.714557	G8XYY6
0.720659	0.87822	0.679249	0.726792	H1UBJ9.H1UBJ6.H1UBJ8
0.57696	0.28851	0.449626	0.897038	H1UBK1
0.792706	0.481183	0.705402	0.672415	H1UBK1.2.H1UBK1.3
0.507545	0.0184442	0.580841	0.946295	H1UBK9.Q8I103.H1UBL0.Q56VX4
0.898026	0.992702	0.318234	0.910991	H1ZUV6.O01824
0.994978	0.458524	0.361933	0.787146	H1ZUV7.Q95X82.H2KYF1.A0A0K3ARI1.A0A0K3AWU0
0.909314	0.677465	0.69974	0.647798	H1ZUX0.H1ZUX1.G5EGQ6.G5EGQ6.2.Q8I7J1
0.606007	0.143289	0.599382	0.613319	H1ZUX7
0.22385	0.636529	0.76514	0.181476	H2FLG7.H2FLG6
0.871002	0.959423	0.412545	0.328576	H2FLJ1
0.676734	0.0616591	0.847138	0.814258	H2FLK8.H2FLL1.G5EEF0.A0A486WVH0.A0A486WUR9.A0A486WXP6
0.96061	0.674041	0.738526	0.609699	Q9U372.H2FLL8.H2FLL6.O62376.H2FLL9.H2FLL7
0.287146	0.0384571	0.106546	0.370169	H2KMK6.E8MDV8
0.0065725	0.605561	0.015653	0.0172238	H2KML7.H2KML6
0.958308	0.619549	0.526891	0.704062	H2KY68.H2KY69.Q2MGF0.A0A168H3M4
0.311174	0.95595	0.510879	0.288797	Q7JNW7.H2KY72
0.404589	0.872258	0.652191	0.171192	H2KY82
0.912204	0.0889127	0.729151	0.553403	H2KY83.O16612
0.799535	0.668232	0.535101	0.942215	Q9TZ47.H2KY96.H2KY97
0.374977	0.696931	0.556207	0.535824	H2KY98.Q2Z1N7.H2KY99
0.612892	0.660241	0.425604	0.581072	H2KYA0
0.576945	0.101181	0.667811	0.553986	H2KYA5.D1MN54.D1MN51.H2KYA9.W6RYB3.H2KYA8.H2KYA7.H2KYA6.H2KYA4
0.904602	0.43568	0.650076	0.885337	H2KYB2.I7K4K0.H2KYB3.Q8MNV9
0.0539849	0.8012	0.0738912	0.141745	H2KYB6.F8WU09
0.649012	0.578288	0.902735	0.345763	H2KYB8.Q8MXG5
0.869805	0.800457	0.572929	0.618939	H2KYC5
0.726816	0.512551	0.289336	0.720223	V6CLC8.Q8MQF7.H2KYC9
0.638207	0.515747	0.99983	0.864369	H2KYD0.Q6A578
0.730458	0.157993	0.807105	0.285152	H2KYE0.2.H2KYE0
0.0434145	0.251767	0.150737	0.142268	H2KYE2.Q9N2N2.Q5R3Y7
0.780141	0.862036	0.767671	0.963904	H2KYG4.O45137
0.857623	0.782239	0.933472	0.737018	H2KYG6
0.397049	0.378901	0.924703	0.138281	H2KYG8.Q8IFY8
0.116897	0.264078	0.472194	0.183597	Q95QX5.H2KYH5.Q86GT7
0.986904	0.600935	0.576521	0.93496	H2KYH8.Q8MQE8.W6RQS3.W6RXT0
0.509132	0.105006	0.717598	0.465939	H2KYI3.Q7JP75
0.101062	0.0473534	0.260928	0.197166	H2KYI5.Q86NI2
0.863276	0.573681	0.661429	0.787907	H2KYI7.O02134.H2KYI8
0.598383	0.282571	0.548132	0.420801	H2KYI9.Q7Z299.Q7Z2A0
0.149421	0.732577	0.873337	0.027326	H2KYJ2
0.920756	0.890206	0.96662	0.808176	H2KYJ5
0.86309	0.730029	0.536916	0.820008	H2KYJ6
0.843997	0.905647	0.863364	0.71091	H2KYK6
0.665026	0.983927	0.651327	0.612735	H2KYL3.Q9BI64
0.934717	0.74378	0.795896	0.699886	H2KYL8.B9WRS6.A0A4V6M4Y3.A0A4V0IK50.H2KYL7.H2KYL9
0.809855	0.655817	0.714819	0.89749	H2KYM0
0.619525	0.534705	0.997875	0.69016	O01731.H2KYM5.H2KYM6
0.346513	0.686532	0.368286	0.330558	H2KYM7.Q8IAB8
0.291508	0.971955	0.541646	0.100685	H2KYN0
0.76221	0.878187	0.834738	0.383659	H2KYN3
0.869833	0.297729	0.607605	0.586226	H2KYN6.H2KYN7
0.340352	0.0866229	0.595112	0.277544	H2KYP1.Q8I7L5.V6CLN0
0.408328	0.492093	0.581199	0.309	H2KYP2.H2KYP4.Q8I7I7
0.964019	0.112678	0.41994	0.510799	H2KYP3
0.556927	0.67631	0.773542	0.24487	H2KYP5
0.218053	0.984239	0.577489	0.062192	H2KYQ2.Q17921.H2KYQ3
0.856234	0.426525	0.962123	0.555512	H2KYQ5.H2KYQ5.3
0.60107	0.82993	0.762441	0.861735	H2KYQ5.2
0.676219	0.734495	0.576958	0.334518	H2KYR1
0.955796	0.722641	0.828688	0.973085	H2KYR5.Q18914
0.333604	0.879993	0.539518	0.361342	H2KYS1
0.185641	0.5011	0.383197	0.279742	H2KYS8.2.H2KYS8.H2KYS8.3
0.794692	0.115891	0.879376	0.343247	H2KYU0.H2KYT9.A0A2C9C2X1
0.28656	0.639574	0.582244	0.31168	H2KYU6.2.H2KYU6
0.374162	0.211122	0.0737263	0.33737	H2KYV0
0.258227	0.794409	0.165151	0.272053	H2KYV1
0.176636	0.192158	0.344541	0.2616	Q8IA55.H2KYV5
0.813989	0.980086	0.912488	0.567226	H2KYW3.H2KYW1.Q95Q64.Q5R3Y6.H2KYW2
0.705137	0.651172	0.342465	0.968672	H2KYX4
0.902234	0.332033	0.924237	0.684744	H2KYX6.Q6A5A0
0.498973	0.535584	0.468081	0.995065	U4PRA9.H2KYX9.H2KYY0.A8WIS5
0.43301	0.29684	0.401406	0.809451	Q18124.H2KYZ3
0.276513	0.017214	0.209873	0.137617	H2KYZ6.Q95Q79
0.427704	0.496656	0.380258	0.443935	H2KYZ8.Q8T3H1.O01760.Q7Z132
0.589351	0.596204	0.0531312	0.696325	H2KZ05
0.329589	0.402511	0.653238	0.306742	H2KZ09
0.499659	0.594742	0.521711	0.485291	H2KZ11
0.865159	0.553368	0.96478	0.576531	H2KZ19.H2KZ18
0.389205	0.113846	0.596936	0.37491	H2KZ22.Q8WT46
0.176565	0.477754	0.272684	0.336673	H2KZ26
0.786031	0.78251	0.731869	0.581994	H2KZ36
0.0900686	0.0886369	0.0748309	0.224967	H2KZ40.Q6AW19
0.268165	0.716442	0.317827	0.301107	H2KZ41.Q8IAB5
0.419613	0.315525	0.0804106	0.431768	H2KZ48.D0G904
0.833294	0.990189	0.706535	0.442685	H2KZ52
0.912165	0.537579	0.519639	0.822152	Q95QH5.H2KZ53
0.56387	0.723512	0.817146	0.319735	H2KZ54.Q8MQB0.A0A4V0INB7
0.760798	0.0581874	0.524998	0.843097	H2KZ57.Q86NG3
0.967203	0.498638	0.94242	0.346609	H2KZ58
0.608993	0.116972	0.430297	0.894631	H2KZ70.Q5WRS7.H2KZ71
0.964969	0.664878	0.40073	0.733919	H2KZ73.Q8T3B7
0.7859	0.868465	0.671748	0.655946	H2KZ74
0.625963	0.634176	0.453725	0.461925	H2KZ80
0.634807	0.876394	0.497337	0.413776	H2KZ88.O01617
0.239226	0.508645	0.0268658	0.272563	Q95Q55.H2KZA2
0.902519	0.680413	0.909815	0.869664	Q8ITY9.H2KZA6
0.629679	0.12461	0.716073	0.731952	H2KZB2.2.H2KZB2
0.853194	0.296006	0.62727	0.398808	H2KZC3.H2KZC2
0.770825	0.440226	0.52359	0.807523	X5M8R9.H2KZC7.X5M5L3.Q19194
0.891585	0.50671	0.404082	0.787123	H2KZC9.D5MCN8
0.051087	0.227262	0.0144278	0.0235133	H2KZD2
0.979202	0.501079	0.662735	0.76758	H2KZD5.Q27GU1
0.541022	0.741283	0.0953079	0.690141	H2KZE2.H2KZE4.H2KZE3.A8WFK2
0.898277	0.566028	0.628317	0.657489	Q7Z297.H2KZE6
0.765212	0.650975	0.339087	0.367208	H2KZG6
0.72404	0.897723	0.578927	0.63395	H2KZH1
0.939657	0.9597	0.153237	0.8493	H2KZH5.Q65ZJ1
0.881504	0.698765	0.737957	0.926192	H2KZH7
0.672348	0.5862	0.873963	0.905093	V6CK76.H2KZI1.Q95Y41.V6CLK9
0.252021	0.980767	0.57211	0.104314	H2KZI9.Q18930.Q8MQ92
0.231248	0.952934	0.129419	0.42009	H2KZJ0
0.747378	0.397647	0.937442	0.526488	H2KZJ5
0.515067	0.789658	0.777345	0.235677	H2KZJ7.Q4TTA9
0.950173	0.148177	0.639526	0.725381	H2KZK4.2.H2KZK4
0.709942	0.544677	0.608143	0.906965	Q688A5.H2KZK8
0.825831	0.810156	0.996961	0.96747	H2KZK9.Q9BL66
0.0981754	0.410882	0.389828	0.0850715	H2KZL1.Q9UA61.H2KZL0
0.809961	0.773586	0.71737	0.940605	H2KZL6.Q8MPU1
0.677546	0.201987	0.600613	0.428721	H2KZM0.H2KZL9.Q8MXF9
0.566895	0.428263	0.261874	0.475029	H2KZP7.Q23505.Q4JFH7
0.925049	0.997599	0.309434	0.82896	H2KZP8.Q8IA78
0.232758	0.199757	0.758209	0.259452	H2KZQ0
0.789994	0.238274	0.96504	0.646525	H2KZR1
0.626527	0.270462	0.775072	0.167383	H2KZR3.O76566
0.878285	0.346348	0.331716	0.67415	Q23193.H2KZR5
0.752568	0.251401	0.913694	0.766479	H2KZS3.H2KZS2
0.684089	0.835976	0.98693	0.623075	H2KZS8.Q6EZG9
0.391717	0.470525	0.475704	0.287786	H2KZU7.3.H2KZU7.2.H2KZU7
0.355266	0.837837	0.873962	0.180341	H2KZV2.H2KZV3.Q6A590
0.346205	0.407492	0.227546	0.979489	H2KZV4
0.987417	0.715271	0.868268	0.945779	H2KZV5.Q4W525
0.0336215	0.133171	0.101479	0.0257347	H2KZV6
0.787123	0.962351	0.571796	0.558735	H2KZV8.Q9GP94
0.606533	0.960412	0.623818	0.510974	Q8MXT2.H2KZW7.H2KZX0.H2KZW8
0.958798	0.764687	0.624143	0.622775	H2KZX2
0.790478	0.952044	0.443824	0.79291	H2KZX7.Q86MI5
0.114596	0.957661	0.217551	0.178014	H2KZY3
0.961127	0.242003	0.657877	0.656483	H2KZY5.Q20514.Q95QF9
0.645656	0.242411	0.912078	0.430884	H2KZY6
0.429034	0.518071	0.142182	0.145846	Q8TA50.H2KZY7
0.677597	0.301623	0.492962	0.48547	H2KZZ1.H2KZZ2.Q86MJ3.A0A2X0T4B7.Q86MJ4.A0A2X0RWL7.Q5TYL0.H2KZZ3.H2KZZ0.H2KZZ4
0.680204	0.931264	0.791067	0.365616	H2KZZ9.Q8MPS7
0.542607	0.319433	0.778934	0.331828	H2L010
0.478958	0.662839	0.867335	0.555582	H2L023
0.405262	0.874969	0.286506	0.396542	H2L028.A0A9R9
0.950433	0.326402	0.986776	0.90411	H2L031.Q27420
0.898937	0.407076	0.655223	0.399932	H2L034.H2L035
0.34157	0.550836	0.384346	0.211312	H2L037.A9D417
0.650266	0.805088	0.398496	0.412664	H2L043.Q9BI63
0.878313	0.181202	0.733918	0.878375	H2L044
0.160741	0.0308745	0.376076	0.150496	H2L045.5.H2L045.H2L045.6.H2L045.7.H2L045.8
0.867377	0.929273	0.397902	0.811717	H2L045.2
0.243262	0.104806	0.160932	0.980435	H2L049.H2L048.Q8MQ42
0.566897	0.846267	0.687551	0.668384	H2L051.O45189
0.0741825	0.616499	0.306041	0.122774	H2L056.2.H2L056.3
0.441761	0.247986	0.91859	0.365114	H2L060.Q20599
0.894342	0.241334	0.850824	0.888573	H2L064.Q8ITV5.G4SJZ3
0.357139	0.99211	0.484419	0.491039	H2L069.Q86S38
0.585807	0.46658	0.407884	0.891263	H2L071.Q8MXS5
0.331596	0.797658	0.724543	0.0457401	H2L073.B1GRJ8
0.634245	0.666722	0.660893	0.920536	H2L080.H2L079.Q8IG16
0.00378041	0.0121923	0.0894443	0.00298505	Q9N2Z3.H2L083
0.441907	0.673495	0.372445	0.803579	H2L086.C3JXE2.U4PS75
0.0835687	0.12132	0.307094	0.101631	H2L095.E3CTH0
0.993776	0.932938	0.539999	0.796191	H2L099.2.A0A0K3ASB9.H2L099
0.322026	0.608462	0.551589	0.424312	H2L0A6.H2L0A4.H2L0A5.Q8ITV4
0.887663	0.908788	0.345468	0.933486	H2L0A8
0.747292	0.926471	0.562828	0.634963	H2L0B1
0.118717	0.730708	0.230541	0.198879	H2L0B3.Q65ZJ0
0.733175	0.361542	0.451421	0.250738	H2L0B6.Q21956
0.502914	0.115753	0.969696	0.850947	H2L0C0.Q86S39
0.495078	0.689294	0.796659	0.29931	H2L0C3.Q1XFY3
0.259463	0.953814	0.0389338	0.452782	H2L0C5.Q8WSM1.A0A2C9C3D0.Q5TKA5
0.816246	0.286023	0.693373	0.708255	H2L0C8
0.818095	0.204975	0.595837	0.917414	H2L0C9
0.677922	0.607566	0.89529	0.425797	H2L0D0.Q8MXF3
0.746008	0.428255	0.668681	0.722277	H2L0D2.H2L0D3
0.90411	0.890934	0.440078	0.843407	H2L0D5.Q21164.A0A4V0IJI7
0.806621	0.196423	0.27888	0.505822	H2L0D7.H2L0D8.Q6AW09
0.899674	0.515496	0.703141	0.902347	H2L0E5
0.0431596	0.0623922	0.534359	0.0642781	H2L0E9.A8WFI4.Q10022
0.166889	0.830122	0.23271	0.168479	H2L0F2
0.586875	0.413985	0.6682	0.552739	H2L0F7.H2L0F6.H2L0F5.Q65CL5.Q8ITW3
0.875149	0.676414	0.803255	0.71045	H2L0G5.2.H2L0G5.3
0.971206	0.739313	0.428108	0.972887	H2L0G8.A5HU95
0.292456	0.762019	0.777567	0.216844	H2L0H2.Q8MPR7.H2L0H1
0.554139	0.208326	0.835984	0.928823	H2L0H3.H2L0H3.4.H2L0H3.2
0.125699	0.336583	0.871133	0.169516	Q21843.H2L0H5.H2L0H6.U4PC40.U4PCH6
0.408167	0.652329	0.503481	0.185304	H2L0I3.H2L0I4
0.6421	0.519167	0.613619	0.265996	H2L0I5.H2L0I6.U4PCD4.U4PMS5.U4PF78.U4PC02.U4PS34.U4PF86.U4PC07.U4PCE2.Q5W7E3.U4PMS9
0.520554	0.491533	0.466124	0.54222	H2L0I7.U4PBY2
0.77899	0.583003	0.771449	0.318098	H2L0I9.H2L0I8
0.903086	0.575421	0.222305	0.550806	H2L0J4.O16725
0.693689	0.58216	0.984733	0.58247	H2L0J6.Q2MGF5
0.745695	0.961072	0.945882	0.219555	Q22095.H2L0K1
0.845305	0.956324	0.822689	0.896069	H2L0K4.Q8WTM0
0.217987	0.363436	0.139253	0.295397	H2L0K5
0.231759	0.268037	0.590457	0.458116	H2L0K7.Q8T3D3
0.973761	0.923147	0.153368	0.973929	H2L0L8.H2L0L9.Q8IU02
0.838452	0.441124	0.632073	0.845812	H2L0M1
0.725747	0.302959	0.327235	0.941607	H2L0M2.A0A679L8V4.A0A679L8R8
0.73387	0.611694	0.956796	0.791175	H2L0N0
0.153374	0.510415	0.108542	0.815759	H2L0N5.C2BR94
0.575069	0.934733	0.505823	0.253971	Q6EZG8.H2L0Q1
0.739851	0.362294	0.822838	0.715559	H2L0Q5.O44576
0.28584	0.944611	0.773862	0.0132885	H2L0Q6.Q9N3F8
0.39038	0.325832	0.716834	0.522246	H2L0R7.Q95XG1.U4PC11.U4PCE7.U4PMT4
0.526314	0.228046	0.946471	0.855043	H2L0S1.Q8T871.U4PCF9
0.994513	0.183043	0.643217	0.866032	H2L0S5
0.877895	0.9112	0.565784	0.914517	H2L0S6.Q65CM2.H2L0S7
0.951767	0.413785	0.442673	0.555323	H2L0S8
0.398562	0.179462	0.500564	0.318649	H2L2A1.H2L2A2.H2L2A4.H2L2A3.H2L2A0.H2L299.H2L2A6.H2L298.H2L2A5.H2L296
0.953277	0.969388	0.788694	0.705233	Q9U3I7.H2L2A8
0.470175	0.0755062	0.111926	0.934032	Q7YTV3.Q20453.H2L2B3.H2L2B2.Q8I4I7
0.605074	0.328141	0.495756	0.497033	H2L2B8.2.H2L2B8
0.78134	0.252706	0.241386	0.936313	O18688.H2L2E8
0.162568	0.661249	0.25408	0.344665	H2L2I7
0.64267	0.926562	0.581614	0.898185	Q9XWN1.H8ESF1
0.777321	0.76805	0.887834	0.389835	H8ESG0.H8ESF9.Q9U1R8.H8ESF8.H8ESF6.Q7K705.H8ESF7
0.558028	0.808745	0.485511	0.786182	H8ESG4.H8ESG5.H8ESG6.H8ESG7
0.457394	0.346674	0.472363	0.631794	H8ESH7.Q9NAA4
0.172291	0.63358	0.569847	0.0313099	Q965H3.H8P172.H8P173
0.896509	0.942636	0.841201	0.687271	H9G2R6
0.943303	0.652315	0.663695	0.806361	H9G2T4.Q21032
0.248355	0.0534175	0.423559	0.742157	H9G2U4
0.751071	0.557978	0.859634	0.633611	H9G2U9.Q17416.H9G2U8
0.412451	0.514522	0.48377	0.0955977	H9G2Y7
0.385827	0.181385	0.436236	0.483213	H9G2Z4.G5ED11.Q9NF27
0.393035	0.309401	0.910483	0.419241	H9G2Z5
0.781265	0.166203	0.71044	0.933075	H9G2Z8
0.479352	0.952356	0.750332	0.769541	H9G301.2.H9G301
0.41626	0.954722	0.321822	0.108085	H9G316
0.231955	0.114249	0.28197	0.504714	H9G321
0.526931	0.273616	0.864754	0.361135	H9G326.H9G327
0.46327	0.71073	0.145841	0.0776917	H9G348
0.313528	0.578385	0.382302	0.220274	H9G354
0.690671	0.676198	0.587813	0.980696	I2HA81.A5Z2T9
0.377849	0.38304	0.321771	0.273579	I2HA91.Q93622
0.639181	0.892112	0.555221	0.464557	I2HA94.Q19470
0.148731	0.260452	0.375331	0.323593	I2HAB2.I2HAB1
0.109229	0.679431	0.0824726	0.206519	Q95XS3.I2HAE1.U4PRW2.U4PF08
0.720146	0.515002	0.835894	0.33989	Q19104.I2HAE5
0.923895	0.922239	0.487955	0.67534	I2HAE9.I2HAF0.I2HAE7.G5EFU5.I2HAF1.G5ECY9.I2HAE8
0.718406	0.0438573	0.799976	0.42696	I2HAG1.Q09581.Q95ZI4.Q8I4A4.Q8I4A5
0.0563383	0.21374	0.513505	0.0121741	I2HAJ8
0.278712	0.809026	0.512722	0.326145	I7J4C8.I6Z0I7.Q23587.I7K4J2.I7LHV8.I7J4C9.I7LHV9.I7LFE6
0.966749	0.625071	0.417889	0.682716	I7J4C6
0.192504	0.136591	0.650868	0.104113	J7S127
0.839895	0.490142	0.155654	0.485963	S6FCY3.J7S130.K0M7B5.S6FMZ4.S6F533.S6EZM3
0.14031	0.959505	0.622349	0.111679	J7SA65.Q27485.J7S164.P09588
0.751114	0.562711	0.559064	0.168462	Q9XVM8.J7SEY5
0.76428	0.521413	0.807618	0.8071	K7ZUH9
0.898845	0.554016	0.578332	0.598558	K8ERU3
0.989622	0.758706	0.769269	0.42293	K8ERU5.U4PBW7.K8FDZ3.L8E808
0.896807	0.44488	0.983572	0.348922	K8ERV5.O44556
0.978087	0.988773	0.529678	0.853781	K8ERZ6
0.285053	0.486869	0.311543	0.316502	K8ES01
0.407884	0.0182636	0.0668546	0.477892	K8ES47.Q9NF23
0.635946	0.666804	0.454725	0.503739	K8ESB4.Q21563.K8F7W9
0.518559	0.377155	0.638473	0.542166	K8ESC5.K8ESC5.2
0.0161772	0.0645436	0.00171178	0.103052	Q8WQH2.K8ESC8.A0A3P6NIB1.A0A0K3ARG5
0.345393	0.359001	0.939924	0.175051	K8ESG0
0.627751	0.670024	0.545906	0.585969	K8ESK4
0.501198	0.642608	0.57601	0.312826	K8ESK7
0.755474	0.498591	0.652507	0.640703	K8ESL3.Q9U207
0.558223	0.797312	0.544135	0.262888	K8ESM2
0.789245	0.372488	0.746506	0.318834	K8F7T2.Q94420
0.971743	0.798021	0.316171	0.739315	K8F7V7
0.936616	0.351473	0.983422	0.93152	Q9NA35.K8F7X5.D3NQB3.K8ESJ1
0.763463	0.497147	0.909297	0.519251	K8F7X9.Q9U1U3
0.0841822	0.229303	0.683458	0.454638	K8F7Z5
0.30088	0.568028	0.17184	0.481073	K8F807
0.107115	0.933404	0.316106	0.0515563	K8FDX2
0.782887	0.796908	0.746888	0.188394	K8FDY0
0.792158	0.853052	0.856772	0.864125	K8FDZ1.Q17786
0.359232	0.663387	0.266613	0.249021	Q21605.K8FE02.Q6A582.K8ERX1
0.549593	0.905998	0.994336	0.102066	L8E6I4
0.602692	0.416716	0.826786	0.998517	L8E6J9
0.32762	0.760381	0.771426	0.183757	L8E6L7
0.419568	0.0864734	0.188223	0.770146	L8E6W9.O61851
0.956386	0.645934	0.861983	0.533078	L8E712.L8E6N6
0.247321	0.0261083	0.633527	0.268006	M1Z854.Q19286
0.843862	0.757421	0.518526	0.623167	M1ZJ62.M1ZMJ3
0.552809	0.840257	0.812492	0.347316	M1ZJS7.Q18450
0.480791	0.343156	0.257355	0.564377	M1ZMI3.G5EGH9
0.896165	0.494064	0.604375	0.854592	O45623.N1NV07.N1NTD8.Q7JKC3
0.503585	0.414275	0.956366	0.616322	N1NTJ1.Q93765
0.859328	0.676166	0.30078	0.560302	N1NTN5.Q17971
0.0236075	0.228209	0.516364	0.0462063	N1NV19.Q18297
0.906706	0.725592	0.784562	0.600343	Q19515.N1NVB6
0.722789	0.621068	0.781434	0.446247	O01159
0.286451	0.890779	0.945523	0.26981	O01254
0.558953	0.58744	0.117231	0.639518	O01255.Q565B4
0.393014	0.338767	0.0285656	0.272865	O01257
0.17003	0.0960026	0.0691238	0.379836	O01263.G5EE65
0.505143	0.727477	0.195672	0.592051	O01299
0.546703	0.538862	0.788601	0.656247	O01300
0.249582	0.132884	0.294029	0.148775	O01302
0.318529	0.337204	0.475275	0.283871	O01312
0.413328	0.583941	0.698189	0.568245	O01314
0.335696	0.977756	0.885831	0.0839144	O01317
0.256482	0.0520749	0.11348	0.776389	O01320
0.0108287	0.0432941	0.000193936	0.0307778	O01323
0.00220469	0.00482217	0.00197085	0.00676768	O01324
0.267383	0.864331	0.722106	0.52016	O01422
0.347881	0.724926	0.253515	0.558163	O01426
0.508264	0.967731	0.970234	0.876145	O01427
0.226316	0.315654	0.883037	0.419013	O01429
0.826966	0.206631	0.973411	0.829567	O01440.Q2L6V0
0.855345	0.814085	0.649918	0.880383	O01441
0.734847	0.528616	0.894255	0.772943	O01442
0.404317	0.909182	0.598012	0.432371	O01454
0.788725	0.48739	0.753594	0.838212	O01460
0.316638	0.477814	0.142018	0.149106	O01470
0.61301	0.441756	0.761551	0.547684	O01477
0.0912774	0.391617	0.170748	0.0370221	O01479.2
0.915099	0.404753	0.541674	0.832717	O01483
0.537985	0.997852	0.627957	0.203923	O01485
0.361549	0.157036	0.260136	0.268013	O01496
0.363977	0.978621	0.610997	0.323832	O01497
0.649765	0.827236	0.574904	0.50437	O01498
0.408708	0.489001	0.304143	0.616162	O01498.2
0.979187	0.589045	0.431251	0.745496	O01502
0.121124	0.40094	0.73454	0.27547	O01503
0.612757	0.325186	0.57488	0.659526	O01504
0.68973	0.858908	0.402159	0.61509	O01510.O01510.2
0.225082	0.167583	0.0978225	0.768851	O01513
0.274736	0.871643	0.574232	0.0830835	O01516
0.323848	0.39223	0.118659	0.449429	O01517
0.911416	0.726407	0.250478	0.716237	O01524
0.754212	0.191544	0.924582	0.714312	O01530
0.40062	0.928504	0.33192	0.268703	O01531
0.805484	0.170129	0.994426	0.0931057	O01532
0.0379055	0.0233265	0.223865	0.0637863	O01541
0.353097	0.391358	0.30093	0.976637	O01542
0.269597	0.173025	0.725082	0.0348481	O01549
0.253354	0.259239	0.16874	0.447826	O01554.O01553
0.0885992	0.294782	0.0176579	0.046278	O01555
0.0532424	0.55159	0.137343	0.0578638	O01556.Q9TY27
0.85095	0.927883	0.488557	0.213756	O01558
0.200669	0.592109	0.213517	0.169959	O01567
0.142031	0.683157	0.521571	0.0143838	O01571
0.978906	0.629068	0.247072	0.250894	O01572
0.391471	0.425491	0.558823	0.493081	O01576
0.217347	0.481976	0.845629	0.228838	O01577.A0A2C9C2Y0
0.684833	0.514018	0.548312	0.679525	O01578
0.528062	0.294255	0.882273	0.805249	O01581
0.345087	0.605281	0.909971	0.342307	O01582
0.264296	0.374649	0.52106	0.537641	O01584
0.85147	0.992677	0.699926	0.772207	O01590
0.540876	0.281985	0.996379	0.29531	O01591.O16247.O44538
0.74653	0.547796	0.860218	0.826031	O01592
0.0650318	0.860231	0.496971	0.0132942	O01593
0.251758	0.669309	0.417618	0.908928	O01598
0.513268	0.224625	0.960882	0.789228	O01600
0.436185	0.0454349	0.832098	0.7858	O01603
0.280651	0.875084	0.467344	0.596973	O01606
0.664874	0.82898	0.401372	0.975018	O01614
0.769942	0.146691	0.639868	0.76832	O01615
0.369991	0.947457	0.986132	0.194805	O01616
0.372138	0.488864	0.315744	0.420836	O01628
0.323977	0.446337	0.27724	0.451224	O01634
0.473977	0.227258	0.855018	0.743325	O01658.O01658.2
0.641119	0.287385	0.606512	0.996943	O01661
0.309077	0.222282	0.260399	0.328028	O01681
0.451984	0.9987	0.459302	0.314016	O01683
0.719922	0.307854	0.27875	0.654541	O01685
0.263397	0.497042	0.167592	0.275581	O01686.Q8I7N6
0.586231	0.141661	0.977872	0.90604	O01692
0.682395	0.646053	0.497962	0.383863	O01733
0.765386	0.484318	0.919199	0.309521	O01734
0.732874	0.320659	0.620905	0.835958	O01738
0.999165	0.83867	0.569258	0.972364	O01739
0.721985	0.159146	0.429056	0.885243	O01755
0.214297	0.532635	0.0318048	0.486565	O01756
0.842713	0.609809	0.56104	0.657644	O01757
0.928417	0.67796	0.525061	0.926558	O01758.Q86NJ7.H2KYZ9
0.581344	0.545562	0.459146	0.301858	O01759
0.744934	0.262187	0.904981	0.221465	O01761.A0A2C9C2S8.O01761.6.A0A2C9C2W9.A0A2C9C2V5.A0A2C9C332.O01761.7.A0A2C9C3B7.O01761.2.A0A2C9C330.A0A2C9C2V3.O01761.5.A0A2C9C2G8.A0A2C9C365.O01761.3.O01761.4
0.518413	0.714066	0.620496	0.71753	O01763
0.614587	0.878935	0.948006	0.316048	O01765
0.591547	0.285235	0.201145	0.473037	O01768
0.233786	0.649194	0.48535	0.144675	O01775
0.162027	0.2246	0.296985	0.286478	O01776
0.374671	0.291145	0.441215	0.680622	O01777
0.566319	0.137667	0.570013	0.575365	O01780.X5M5P2
0.0901871	0.969352	0.165392	0.120774	O01789
0.440409	0.13525	0.133691	0.948789	O01802
0.32378	0.891887	0.995578	0.237661	O01803
0.711371	0.519131	0.688903	0.506682	O01804
0.341898	0.976508	0.935593	0.119699	O01805
0.126335	0.93867	0.917839	0.260066	O01806
0.384951	0.977051	0.906713	0.538325	O01810
0.330844	0.480173	0.184883	0.600431	O01812
0.0249964	0.114038	0.0494981	0.0210154	O01813
0.864105	0.681915	0.751545	0.556751	O01814
0.57982	0.307225	0.483903	0.244561	O01815
0.10037	0.275862	0.209303	0.0584735	O01816
0.149897	0.0777061	0.26051	0.26191	O01820
0.66147	0.87923	0.825825	0.643043	O01826
0.370648	0.257396	0.699671	0.724107	O01833
0.104979	0.0672668	0.0594678	0.214983	O01835
0.791492	0.982073	0.806426	0.949762	O01836
0.487771	0.739541	0.92888	0.881696	O01837.Q960A2
0.247278	0.159544	0.268643	0.965392	O01839.G8XYY4
0.4923	0.902339	0.140072	0.34143	O01840
0.840058	0.246084	0.134331	0.827799	O01854
0.273199	0.235675	0.538018	0.605668	O01858
0.46315	0.575533	0.622196	0.638092	O01862
0.240048	0.216703	0.850462	0.531838	O01864
0.493356	0.361835	0.357556	0.85265	O01868
0.414193	0.0949157	0.657625	0.372365	O01869
0.0614941	0.0842803	0.285889	0.0961809	O01870.H2KZB3
0.938555	0.854124	0.753213	0.977027	O01871
0.807771	0.764251	0.701218	0.903581	O01876
0.800406	0.788119	0.752019	0.846279	O01878
0.449893	0.908151	0.533437	0.357594	Q86FS9.O01881
0.107501	0.00531161	0.146302	0.54111	O01882.A0A486WXW2
0.499395	0.400973	0.971972	0.316709	O01883
0.112599	0.310714	0.294878	0.193484	O01884
0.953477	0.378081	0.481938	0.826007	O01889
0.587749	0.980662	0.696325	0.376164	O01893.A0A168H9S8
0.0898624	0.620494	0.698475	0.0330882	O01900
0.46868	0.965359	0.713468	0.976843	O01904
0.585711	0.490983	0.79677	0.899977	O01905
0.299736	0.597927	0.131463	0.716962	O01916.2.O01916
0.364056	0.422353	0.582664	0.00965159	O01917
0.119856	0.729068	0.0493638	0.152681	O01918
0.450765	0.402106	0.695568	0.426498	O01925.O01925.2
0.673451	0.491338	0.228514	0.828249	O01927
0.714132	0.329178	0.833355	0.783366	O01965
0.763666	0.447063	0.707858	0.459967	O01969.X5LVA8
0.857821	0.477246	0.684387	0.923718	O01971
0.657311	0.773335	0.756871	0.642176	O01974
0.962838	0.512233	0.488768	0.859627	O01991.O01991.2
0.155563	0.246051	0.259853	0.28408	O02042
0.741089	0.279069	0.839242	0.143223	O02051
0.849712	0.144806	0.951413	0.967202	O02053
0.406457	0.182247	0.199895	0.800926	O02056
0.961476	0.417409	0.870797	0.916154	O02058.2.O02058
0.44862	0.287214	0.303114	0.309695	O02063
0.517162	0.907398	0.143629	0.142206	O02064
0.140964	0.0149947	0.246147	0.559597	O02075
0.162524	0.329966	0.0510721	0.245457	O02082
0.984808	0.331728	0.831393	0.615444	O02086
0.71453	0.405949	0.903429	0.845483	O02089
0.317548	0.491708	0.950253	0.317565	O02092
0.34434	0.254983	0.469479	0.506284	O02096.A0A061ACX4
0.573099	0.538813	0.366889	0.326077	O02097
0.453838	0.21788	0.36005	0.550739	O02101.Q21177
0.532606	0.545452	0.96873	0.623485	O02106
0.940008	0.771735	0.53705	0.952698	Q336L8.O02108
0.457312	0.200396	0.766857	0.256167	O02109
0.945464	0.274389	0.898514	0.721618	O02115
0.695794	0.348137	0.384226	0.574967	O02129.A0A1C3NSN2
0.362895	0.847273	0.299228	0.55838	O02141
0.710767	0.0799922	0.974559	0.767135	O02153
0.390349	0.463799	0.583142	0.529739	O02155
0.421826	0.880921	0.942574	0.281964	O02158
0.778962	0.632715	0.787478	0.482206	O02159
0.637903	0.712724	0.890223	0.35159	O02161
0.712691	0.611029	0.935275	0.402971	O02163
0.186811	0.383192	0.255249	0.101734	O02164
0.826543	0.838981	0.929121	0.722398	O02168
0.713537	0.790391	0.633763	0.977503	O02169
0.80007	0.402375	0.794441	0.994046	O02173
0.406939	0.691011	0.233449	0.398085	O02200
0.832624	0.679647	0.452634	0.950492	O02207
0.203768	0.349965	0.0126827	0.472614	O02208
0.548628	0.71493	0.281136	0.884704	O02209
0.350679	0.881352	0.563046	0.203493	O02215.A5JYW2
0.833281	0.287224	0.768573	0.554423	O02219.O02219.2
0.384624	0.870448	0.317073	0.357972	O02220
0.954611	0.460834	0.676233	0.740992	O02225
0.64497	0.860112	0.721031	0.352961	O02238.H2L2J6.H2L2J5
0.829106	0.332529	0.781217	0.911395	O02252
0.477771	0.767919	0.472966	0.339602	O02266.G3MU66
0.197738	0.426963	0.449611	0.339549	O02267
0.941218	0.963929	0.776201	0.474792	O02268
0.636597	0.878072	0.455862	0.220666	O02286.Q7JKI2.Q7JKI3.Q7JKI1
0.767724	0.494032	0.617223	0.77763	O02293
0.371092	0.973812	0.614324	0.114705	O02322
0.707811	0.546716	0.624023	0.700136	O02323
0.799352	0.362421	0.86139	0.687901	O02325
0.3065	0.633981	0.287615	0.276175	O02327
0.953135	0.713147	0.847129	0.895617	O02328
0.679727	0.897047	0.238717	0.459437	O02329.Q58A95.A5JYW0
0.227647	0.174584	0.2498	0.631814	O02332
0.5774	0.259438	0.98586	0.472156	O02334
0.488171	0.186122	0.601245	0.96141	O02343
0.871953	0.86045	0.877785	0.277357	O02345.E5QCI0
0.0789728	0.502469	0.0420904	0.0160122	O02357
0.394732	0.617107	0.302838	0.0581004	O02358
0.30884	0.297066	0.137335	0.325304	Q52GX8.Q52GY1.Q52GY0.O02360
0.795214	0.768749	0.297674	0.62252	O02362
0.813241	0.0846059	0.983493	0.939729	O02365
0.619301	0.818352	0.572858	0.247034	O02482
0.384308	0.452985	0.522926	0.734297	O02485
0.617863	0.587114	0.324677	0.760989	O02495
0.702332	0.27877	0.755578	0.764486	O02592.P90973.H2KY94
0.310905	0.212467	0.115895	0.100983	O02621
0.167183	0.0445013	0.25809	0.397613	O02626.2.O02626
0.850462	0.965692	0.791069	0.66347	O02628
0.272395	0.496227	0.649365	0.239009	O02637
0.952966	0.683911	0.634427	0.427655	O02639
0.772066	0.753043	0.601956	0.375067	O02640
0.483986	0.700249	0.721682	0.800806	O02641
0.4048	0.314504	0.532002	0.421561	O02642
0.913873	0.278895	0.955377	0.611822	O02655
0.267064	0.577447	0.821718	0.313433	O02658
0.532505	0.122412	0.387308	0.108565	O16000.O16000.2.O16000.3
0.781029	0.140977	0.810703	0.482678	O16198
0.618911	0.743273	0.812663	0.127605	O16202
0.439955	0.797575	0.377657	0.570536	O16206
0.373378	0.747168	0.371152	0.343844	O16207
0.120169	0.0837653	0.178964	0.684873	O16214
0.788473	0.152917	0.506101	0.510263	O16215
0.676352	0.43965	0.973139	0.908206	O16216
0.7022	0.640443	0.832049	0.897623	O16226
0.740436	0.355588	0.171984	0.0804232	O16243
0.523829	0.942639	0.743273	0.131463	O16254
0.534058	0.307664	0.222412	0.39738	O16259
0.823029	0.484391	0.612248	0.660627	O16265
0.780463	0.214807	0.719979	0.614577	O16266
0.734485	0.839842	0.739427	0.820706	O16276
0.118631	0.0474017	0.213436	0.179392	O16284
0.360268	0.309985	0.772111	0.300036	O16289
0.902944	0.866528	0.773959	0.395997	O16294.A0A168H4W1
0.750614	0.323926	0.724538	0.709356	O16297
0.863352	0.999398	0.672106	0.393784	O16298
0.673722	0.363511	0.751944	0.528379	O16299.A0A168H4I0.A0A168H4M8
0.551681	0.87851	0.864385	0.567209	O16303
0.854172	0.932649	0.851951	0.931347	O16305.A0A0K3AVX0
0.926143	0.280236	0.734093	0.902914	O16309
0.427147	0.209275	0.414825	0.57294	O16310
0.103042	0.0298475	0.0632268	0.342608	O16311
0.241397	0.124742	0.543707	0.69992	O16312
0.0844873	0.116626	0.405566	0.173365	O16314.A6PVA5
0.365951	0.744579	0.994835	0.159457	O16315
0.963717	0.662374	0.269813	0.743003	O16319
0.0478134	0.652155	0.090335	0.00679797	O16322.A0A131MBT3
0.142349	0.120557	0.445881	0.250324	O16327
0.671598	0.347974	0.570422	0.885898	O16331
0.379249	0.899091	0.95356	0.481556	O16338
0.418051	0.854321	0.987533	0.490331	O16343
0.0451108	0.150499	0.0775341	0.280373	O16368
0.125596	0.0919778	0.321862	0.209246	O16369
0.58726	0.688201	0.686073	0.878463	O16374
0.166297	0.887818	0.0758115	0.0962909	O16405
0.0677719	0.969107	0.047184	0.0479231	O16406
0.226849	0.770429	0.23518	0.178346	O16408
0.375759	0.974143	0.287606	0.342163	O16410
0.223792	0.554855	0.490178	0.172716	O16424
0.682269	0.924739	0.262716	0.440059	O16454
0.752699	0.817125	0.335153	0.978201	O16458
0.547816	0.128702	0.948519	0.686176	O16462
0.148946	0.0754567	0.105568	0.492478	O16463
0.1266	0.873849	0.355707	0.0271216	O16465
0.239209	0.356775	0.987953	0.554729	O16466.2.O16466
0.435858	0.402336	0.338002	0.262815	O16481
0.339968	0.790961	0.456558	0.150995	O16482
0.176441	0.538478	0.817468	0.404663	O16486
0.399937	0.407044	0.691202	0.396665	O16487
0.202036	0.107141	0.938032	0.44878	O16497
0.0978521	0.469059	0.52431	0.0190613	O16515
0.15705	0.515269	0.431764	0.00317432	O16517
0.885732	0.938276	0.494251	0.90255	O16519
0.842537	0.252397	0.665018	0.598059	O16520.2
0.537289	0.434456	0.616596	0.592413	O16521
0.0493015	0.0233262	0.284278	0.0857779	O16541
0.0210511	0.0644846	0.300394	0.0305705	O16547
0.499012	0.403718	0.514374	0.602542	O16561
0.0738989	0.355792	0.153264	0.265519	O16575
0.633141	0.247236	0.925671	0.302699	O16580.2.O16580
0.821447	0.809665	0.431724	0.842398	O16582
0.970814	0.394016	0.564862	0.76691	O16583
0.284403	0.682172	0.590185	0.594354	O16614
0.0594726	0.0450786	0.102185	0.168038	O16619
0.760793	0.415745	0.745166	0.497987	O16628
0.50293	0.0678356	0.216691	0.345459	O16632
0.721539	0.448484	0.596412	0.821427	O16633
0.144535	0.307934	0.290164	0.278996	O16637.Q95X88
0.812227	0.365225	0.608648	0.576092	O16642.Q4W5S7
0.523906	0.977092	0.0554775	0.611705	O16656
0.37676	0.276718	0.4137	0.66836	O16657.A0A0K3AWR8
0.540307	0.560778	0.880443	0.30844	O16658
0.111147	0.338962	0.0305688	0.0714738	O16660
0.138924	0.281839	0.366994	0.300703	O16673
0.899846	0.860608	0.899938	0.225128	O16682
0.456959	0.509773	0.0835788	0.172039	O16689
0.21716	0.543958	0.0289519	0.14494	O16701
0.729081	0.425726	0.137025	0.637493	O16719
0.599196	0.594998	0.944304	0.748862	Q86B39.O16720
0.785076	0.0768023	0.940739	0.747167	O16728
0.227887	0.21556	0.704682	0.284374	O16746
0.742318	0.444527	0.957118	0.987506	O16761
0.134704	0.717615	0.411891	0.194228	O16784
0.749362	0.516024	0.943009	0.796856	O16785
0.497378	0.372651	0.261827	0.138965	O16786
0.450861	0.292275	0.208359	0.648418	O16787
0.365216	0.181472	0.168294	0.869266	O16795
0.27622	0.829697	0.319174	0.294853	O16796.O16796.2
0.21149	0.262038	0.693461	0.254196	O16887
0.154446	0.521219	0.499703	0.207524	O16900
0.521042	0.638354	0.448054	0.389806	O16919
0.265454	0.70296	0.722377	0.0480303	O16922
0.655095	0.302463	0.447009	0.585239	O16924
0.0848067	0.137766	0.0734619	0.223615	O16927
0.609869	0.433053	0.446093	0.618294	O16928
0.508492	0.698508	0.482261	0.660578	O16929
0.284354	0.110465	0.157324	0.574978	O16945
0.0865916	0.398601	0.0904744	0.40878	O16948
0.0794454	0.615827	0.236745	0.373303	O16949
0.765785	0.855045	0.776909	0.821634	O16991
0.379075	0.932083	0.826068	0.620308	O16997
0.348265	0.717817	0.724194	0.327714	O16999.A0A0K3AV63
0.455773	0.740514	0.964086	0.257878	O17002
0.938434	0.760878	0.838265	0.795991	O17003
0.0331353	0.146336	0.089405	0.0358034	O17004
0.249766	0.721629	0.319631	0.242869	O17005
0.768812	0.36004	0.149154	0.96574	O17018
0.765539	0.995251	0.933566	0.893258	O17019
0.69732	0.0584859	0.972004	0.850431	O17038.O17036
0.261461	0.560538	0.830175	0.113488	O17040
0.0194531	0.219491	0.220597	0.0750624	O17065
0.601077	0.65739	0.512449	0.634542	O17066
0.503748	0.644813	0.628248	0.761361	O17067
0.776719	0.671863	0.857884	0.601806	O17071.2.O17071
0.700656	0.151259	0.70919	0.895908	O17087.A0A0K3AWQ7.O17087.4.A0A0K3ARE1
0.595523	0.849974	0.914219	0.407848	O17108
0.797415	0.443959	0.371756	0.251797	O17109
0.855714	0.711289	0.98604	0.219586	O17123
0.86767	0.547126	0.759328	0.808843	O17157.A0A0K3AQY8.A0A0K3AUI3
0.800064	0.997623	0.61538	0.607026	O17168
0.910738	0.940777	0.55604	0.590107	O17190
0.240717	0.76766	0.231615	0.34798	O17209
0.997854	0.935036	0.676141	0.720247	O17213
0.410195	0.495454	0.516899	0.76121	O17214
0.267669	0.209345	0.483812	0.261007	O17218.A8WIR1
0.778329	0.31215	0.791386	0.5564	O17234.Q8IA74
0.158976	0.0997182	0.0563044	0.433494	O17237
0.961007	0.197636	0.90807	0.440802	O17245
0.219458	0.0907974	0.0565602	0.560535	O17268
0.665313	0.161099	0.349293	0.572656	O17271
0.852592	0.283105	0.90773	0.85451	O17274
0.522589	0.188144	0.294034	0.826463	O17286.O17286.2
0.136294	0.534018	0.172727	0.90081	O17287
0.155214	0.32858	0.193615	0.276471	O17303
0.780369	0.0676903	0.9048	0.388882	O17323.2.O17323
0.462933	0.255921	0.46402	0.526667	O17328
0.733391	0.142081	0.66424	0.848973	O17345
0.478801	0.785638	0.569066	0.226337	O17347
0.998406	0.768751	0.361858	0.955333	O17351
0.903404	0.129783	0.948807	0.652766	O17352
0.52512	0.146223	0.574837	0.632717	O17365
0.82834	0.213471	0.918475	0.904452	O17369.A0A0K3AUL0
0.898298	0.307689	0.248435	0.876824	O17373
0.641957	0.191959	0.980569	0.950751	O17387
0.294489	0.732024	0.424297	0.349719	O17388
0.844866	0.257585	0.884388	0.867489	O17389
0.559947	0.562844	0.412076	0.311694	O17395.A0A0K3AVL7
0.0231313	0.0580441	0.281728	0.0516714	O17397.A0A5E4LZ56
0.323834	0.573882	0.336536	0.594383	O17403
0.362046	0.332325	0.677893	0.315811	O17405.O17405.2
0.92216	0.768685	0.345907	0.972029	O17406
0.16347	0.142289	0.160778	0.153697	O17514
0.598381	0.216169	0.438786	0.931519	O17525
0.872027	0.0570844	0.902795	0.727808	O17528
0.820479	0.857022	0.214991	0.720631	O17536
0.747371	0.932173	0.206302	0.818243	O17562
0.969913	0.409599	0.783882	0.412679	O17566.A0A4V0IKG6
0.865626	0.323137	0.978706	0.557415	O17570
0.90893	0.320284	0.983385	0.707559	O17577
0.537242	0.972548	0.790089	0.470393	O17579
0.687084	0.407721	0.396998	0.790837	O17580
0.647231	0.61449	0.560809	0.550315	O17581
0.733428	0.189293	0.917892	0.787649	O17586
0.922238	0.632282	0.589469	0.759024	O17587
0.672342	0.0849938	0.899994	0.734055	O17589.Q8T3F0
0.581717	0.913864	0.872246	0.210877	O17590.A5Z2U3
0.0164168	0.0117338	0.0426625	0.068866	O17591.A0A2K5ATM8
0.791598	0.370584	0.643114	0.335725	O17594
0.488115	0.675965	0.157425	0.579175	O17599
0.421047	0.0546358	0.972776	0.160551	O17606
0.263132	0.88304	0.403066	0.294111	O17607
0.628141	0.182453	0.983745	0.905094	O17608
0.855155	0.431059	0.710643	0.887421	O17609.Q9NAR1.O02226.Q9NAR2
0.845058	0.923692	0.244925	0.923589	O17612
0.207779	0.205733	0.926401	0.290513	O17616.A5JYV2
0.30109	0.0386013	0.923182	0.515677	O17620
0.947298	0.330169	0.25789	0.98693	O17621.A0A0K3AWA7
0.282093	0.272312	0.795941	0.245013	O17622
0.790529	0.171178	0.442375	0.363785	O17624
0.7531	0.762995	0.878603	0.629715	O17626
0.39318	0.495196	0.404783	0.556156	O17635
0.931717	0.222987	0.937066	0.577727	O17636
0.523419	0.933472	0.338568	0.806335	O17642
0.76336	0.522643	0.442561	0.987961	O17643
0.895752	0.981254	0.839402	0.72925	O17644
0.229075	0.00154027	0.194667	0.753896	O17666
0.8192	0.976459	0.383377	0.332492	O17680
0.471752	0.531199	0.735496	0.488387	O17685
0.77893	0.664136	0.616761	0.560775	Q9U2P5.O17686
0.912901	0.238061	0.982293	0.918194	O17687
0.172374	0.404442	0.431427	0.210858	O17690
0.746237	0.605044	0.999445	0.499887	O17694
0.583674	0.185823	0.109045	0.658049	O17695
0.958584	0.781453	0.560849	0.54441	O17721
0.134031	0.0158214	0.948136	0.0813067	O17725
0.602715	0.267451	0.528602	0.907734	O17726
0.619358	0.379242	0.70662	0.925994	O17729
0.813201	0.0655826	0.687665	0.972706	O17730
0.242984	0.275501	0.226781	0.640913	O17731
0.44761	0.558069	0.286319	0.996037	O17732
0.969353	0.729382	0.873281	0.634234	O17735
0.555639	0.359671	0.189797	0.732267	O17736
0.467669	0.230511	0.881194	0.727586	O17742
0.492248	0.224105	0.793027	0.422378	O17753
0.521033	0.504572	0.735773	0.529953	O17754
0.35093	0.414306	0.475317	0.204572	O17759
0.413856	0.330855	0.659584	0.598609	O17761
0.598775	0.0344205	0.946954	0.802585	O17766
0.680988	0.646916	0.105602	0.623197	O17767
0.321485	0.534079	0.395591	0.282806	O17768
0.614903	0.32459	0.728717	0.973504	O17772
0.92353	0.906015	0.67182	0.915974	O17773
0.941362	0.587008	0.15821	0.814266	O17799
0.270011	0.0752582	0.417019	0.371094	O17805
0.986043	0.475254	0.167854	0.582585	O17807
0.633144	0.542268	0.296674	0.377614	O17815
0.239473	0.255972	0.346366	0.179209	O17828
0.766397	0.567119	0.932769	0.380549	O17829
0.866928	0.836728	0.609521	0.835593	O17835
0.805985	0.288212	0.341651	0.830087	O17836
0.979129	0.809507	0.925499	0.585171	O17839
0.00806739	0.264935	0.0110544	0.0121957	O17840
0.162502	0.210253	0.305901	0.172106	O17849
0.396356	0.432369	0.284324	0.708711	O17850
0.498051	0.14341	0.425704	0.616588	O17859
0.263237	0.594832	0.39927	0.324159	O17860.B7WNA1
0.309132	0.627693	0.893594	0.245233	O17861
0.975506	0.729409	0.806615	0.68611	O17869
0.178843	0.983065	0.527749	0.112984	O17890
0.775095	0.85018	0.581565	0.608867	O17891
0.828002	0.885659	0.965337	0.933752	O17892
0.646005	0.889814	0.545179	0.55342	O17893
0.147811	0.275083	0.0770492	0.111497	O17895
0.949904	0.478883	0.98936	0.614939	O17901
0.0713701	0.328297	0.0616343	0.202902	O17907
0.811435	0.652062	0.991346	0.894746	O17909
0.695951	0.358922	0.773881	0.950565	O17915
0.835452	0.499199	0.879492	0.690698	O17919
0.687068	0.323405	0.980519	0.577259	O17921
0.947051	0.469159	0.987159	0.756814	O17939
0.235436	0.087193	0.190448	0.368978	O17944.Q564S2
0.782326	0.192882	0.563694	0.622772	O17948
0.490148	0.757481	0.795232	0.261233	O17953.O17953.2
0.180386	0.538977	0.551154	0.153747	O17954.G3MU72.D3YT80
0.791337	0.938156	0.37174	0.388732	O17966.2.O17966
0.924131	0.569101	0.370377	0.980684	O17969
0.32415	0.710441	0.0303022	0.256948	O17982
0.897883	0.515562	0.593577	0.954456	O17983
0.964744	0.83067	0.562013	0.945865	O18000
0.807647	0.593462	0.973755	0.663673	O18002.H2L2K2.H2L2K3
0.699697	0.597821	0.747182	0.521222	O18005
0.816261	0.301577	0.859413	0.658568	O18008
0.477657	0.651591	0.620192	0.512905	O18009
0.484025	0.11006	0.990699	0.839935	O18015
0.697537	0.446661	0.852972	0.980539	O18023.O18016.O18023.2
0.748805	0.139802	0.524054	0.586554	O18030
0.225695	0.33838	0.810641	0.0880427	O18054
0.449766	0.310951	0.514369	0.626167	O18089
0.833946	0.107211	0.666455	0.140316	O18092.Q1ZXS4.Q1ZXS3
0.166563	0.676271	0.520264	0.181771	O18131
0.407889	0.784259	0.698813	0.450934	O18154
0.452784	0.647549	0.561463	0.265205	O18155
0.44444	0.0556713	0.134686	0.73313	O18156
0.865428	0.657658	0.77632	0.886297	O18158.Q2L6Y4
0.619886	0.785221	0.343626	0.713337	O18167
0.696533	0.998849	0.896594	0.713165	O18178
0.0344754	0.278898	0.162804	0.0816256	O18180
0.946846	0.911806	0.561855	0.942627	O18181
0.636367	0.384726	0.97616	0.812118	O18183
0.154943	0.425684	0.296524	0.108701	O18188
0.0615125	0.143346	0.142047	0.19434	O18191
0.415868	0.655811	0.290903	0.815376	O18196
0.329387	0.786876	0.0660332	0.376682	O18197.B7WNB0
0.99646	0.769553	0.958786	0.980294	O18199
0.180333	0.998834	0.259662	0.226351	O18211
0.117367	0.137461	0.460936	0.482868	O18212
0.825435	0.866586	0.678274	0.976943	O18215
0.673682	0.563168	0.98254	0.745103	O18216
0.589499	0.208031	0.413264	0.805914	O18218.O62486
0.465697	0.567718	0.0705393	0.262119	O18221
0.101118	0.0397012	0.127807	0.298511	O18222
0.854467	0.637817	0.8211	0.707644	O18224
0.0521239	0.955111	0.507487	0.112668	O18229.2.O18229
0.524769	0.65678	0.221773	0.318427	O18230
0.828905	0.246391	0.804256	0.45035	O18235
0.707346	0.661266	0.86596	0.591235	O18236
0.448124	0.323468	0.420849	0.639591	O18239.G3MU88
0.775807	0.272379	0.503026	0.851971	O18240
0.621027	0.830278	0.748429	0.558638	O18253
0.171443	0.0670427	0.272629	0.758048	O18256
0.119916	0.527279	0.0134787	0.0464791	O18282
0.537404	0.834313	0.656386	0.38683	O18286
0.903017	0.533774	0.861345	0.432818	O18301
0.640503	0.573589	0.317777	0.139005	O18307
0.667893	0.416745	0.867794	0.895823	O18650
0.857784	0.323607	0.916783	0.745308	O18686
0.806069	0.25124	0.325107	0.465865	O18687
0.406289	0.721604	0.612982	0.938219	O18693
0.226547	0.476061	0.0579475	0.197588	O18694
0.187612	0.693264	0.982655	0.262884	O44133
0.325025	0.0655545	0.108466	0.887404	O44134
0.363566	0.576569	0.0581398	0.317505	O44136
0.91114	0.64584	0.93381	0.776339	O44139.U4PBT4.U4PF13.U4PMK7.U4PC61
0.632871	0.714951	0.176088	0.907405	O44144
0.699044	0.992995	0.143151	0.934588	O44145
0.935989	0.50028	0.336937	0.698057	O44149
0.0271063	0.860458	0.0470762	0.00719915	O44150
0.132794	0.0930172	0.412072	0.20547	O44151
0.703033	0.774085	0.390858	0.452764	O44152
[truncated: 5,509 more rows]

## Sheet: LOD.df
Average lifespan	25% mortality	50% mortality	75% mortality	Protein (uniportID)
0.0944956	0.311614	0.00995952	0.116259	A0A061ACH4.Q9U1W6.Q9U1W7.A0A061ADS3.Q95Q10.A0A061AKN1.A0A061ACK7.D3NQB6
2.69545	1.03271	0.691727	0.846786	A0A061ACH8.A7LPH1.Q17412
0.10629	0.65516	0.203385	7.95438e-05	A0A061ACL3.Q965I6.O76618
0.0358985	1.68448	0.191763	0.0405751	A0A061ACQ8
0.00467448	0.00685162	0.407526	0.199439	A0A061ACS5.H2FLH1.F5GUB1.B2D6L7
1.09197	1.12095	0.699104	1.15406	K8ESI6.K8ESB8.K8F7X2.A0A061ACS9.G5EE94.G5EBY2.G5EBE2
0.0306607	0.0726505	0.281532	0.0663795	A0A061ACU2.3.A0A061ACU2.7.A0A061ACU2.2.A0A061ACU2.6
0.127611	0.0174698	0.0374015	0.428745	D3YT53.A0A061ACU6.Q19370.D3YT54
0.0551103	0.598364	0.0984803	0.286216	A0A061AD21.G5EEV6.A0A061AJI9.C1P641.C1P640.Q21313
0.142751	0.0356924	0.000396658	0.141308	Q27GQ4.Q20109.A0A061AD39.Q067Y1.A0A061AL87.A0A061AJK4.A0A061AEC1.A0A061AD72
0.118224	1.29509	0.00972096	0.0137375	Q86CZ7.A0A061AE99.A0A061AD47.H2L2L1
0.0170223	0.167609	0.570716	0.0444084	A0A061AD51.D3YT30.Q7JLY9.Q7JLZ0.Q22435
0.0901741	0.0273706	0.508053	0.0243196	Q8T3G7.A0A061AD62.H2KZX9.A0A061AEB3.A0A061AL74.A0A061AD26.Q86NI8.A0A061AJJ3.A0A061AEA8
0.321342	0.810133	0.330226	0.56321	Q22501.A0A061AE05
0.559981	0.00425113	0.659513	1.03079	A0A061AKU6.O17762
0.478365	0.16119	2.08652e-05	0.552406	A0A061AKY5.Q19837
1.37698	0.679044	0.766655	1.57362	A0A061AL52.A0A061AJH3
0.00208075	0.0210772	0.0622092	0.238257	A0A061AL58.O62020.D3YT69
0.188371	0.0184432	1.10625	0.228178	A0A5S9MMF7.A0A078BPF6.Q9N4G4.A0A078BPE0.A0A078BQI3.Q9N4G4.2.A0A078BTJ0
0.0386739	1.32002	0.00679981	0.0822261	A0A078BPG0.H2KZI2
0.0366242	0.0990788	0.477298	0.13493	H2KYK3.A0A078BPH7.A0A078BTK3.Q65ZH8.A0A078BS39.H2KYK2.A0A078BPF7.A0A078BQJ7.A0A078BQK0.A0A078BTK6.A0A078BPG8.A0A078BPI1.A0A078BQK4.A0A078BPG4.A0A078BS43.A0A078BPI6.A0A078BTK9.A0A078BS47.A0A078BPJ1
0.0301582	0.0747868	0.359221	0.00445635	G4S1A4.A0A078BPH9
0.838228	1.13384	0.389385	0.562557	A0A078BPN7.A0A078BS85.D3DEL7.Q9U308.A0A078BPM1.Q9U308.2.A0A078BQQ1.D3DEL8
0.0218855	0.000558593	0.415659	0.0152953	O62444.A0A078BQL1.Q2XMY1.Q2EEM2.N1NV17.D3YT98.M1ZJ43
0.93924	0.100212	0.212437	1.16684	A0A078BQN0.A0A078BTN1
0.965652	0.252672	1.03115	0.42922	H1ZUX6.A0A078BS63.O45000.A0A078BPJ4.A0A078BPL3
0.100706	0.706042	0.00610067	0.0104511	A0A0K2WNK1.A0A0K2WN06
1.02013	0.188484	0.153783	0.832009	A0A0K3AQM0.A0A0K3ATK8.G5EF39.G5EEA4
0.24326	0.287324	0.461061	0.259761	A0A0K3AWK1.G5EDF9.A0A0K3AU66.A0A0K3AQN5
8.95132e-05	0.00273122	0.345361	0.0166494	A0A0K3AR72.A0A0K3AQN9.G5EFZ9.A0A0K3ATM4
0.568832	0.259948	0.350432	0.170744	A0A0K3AQT4
0.0582306	0.0289456	0.0027402	0.0292537	A0A0K3ATS5.A0A0K3AUC6.A0A0K3AQT9.A0A0K3AWP8
0.0122618	0.00067979	2.18854e-07	0.0596437	G5EGQ3.A0A0K3AQV8.G5EGQ3.2.A0A0K3AUE7.G5EGQ3.3.G5EGQ3.4
0.238959	0.0974927	0.00587782	0.19988	A0A0K3AR51.G5EBE8.G1K0Y1
0.87789	0.717966	0.0554841	0.26898	A0A0K3AR90.A0A0K3AWL6.A0A0K3ATN9.A8WFN4
0.028763	0.0710463	0.00604278	0.00220886	A0A0K3AR95
2.08843	0.423874	2.07535	2.86266	A0A0K3ARA8.P34566.P34566.2
0.0122059	0.215706	0.41923	4.57081e-05	A0A0K3AXB1.A0A0K3AUY6.A0A0K3ARF3.A0A0K3AUA6.A0A0K3AX41.A0A0K3ARS2
0.818773	1.88779	2.16725	0.977938	A0A0K3AWS8.A0A0K3AWS4.A0A0K3ATV0.A0A0K3ARG6.A0A0K3ARG1.Q09228.A0A0K3ATV3.A0A0K3AQX3.A0A0K3AUG2.Q09228.2.A0A0K3AQW8.A0A0K3ATV6.A0A0K3AQX8.A0A0K3AUH3.Q09228.4.A0A0K3AWT1.Q09228.3.A0A0K3AUG7
0.00616075	0.0388312	0.0228495	0.0146643	A0A0K3ARK6
0.0352532	0.0111477	0.0347843	0.144595	A0A0K3ARN9.O16286.A0A0K3AV71.A0A0K3AT27
0.0961201	0.0706878	0.315578	1.85422	A0A0K3ARR4.Q95XZ6
0.00278758	2.76957	0.610984	0.0429618	A0A0K3AXH8.G5EBH0.G5EBH0.2.A0A0K3AS71.A0A0K3AXJ0.A0A0K3AS80.A0A0K3AUM3.A0A0K3ARR7.A0A0K3AS74.A0A0K3AUL3.A0A0K3ARQ7.A0A0K3AV97.A0A0K3AXJ6.A0A0K3AUL7.A0A0K3AS90.A0A0K3AV83.A0A0K3ARS4.A0A0K3AXI3.A0A0K3AVA5.A0A0K3AS85.A0A0K3AUN1.A0A0K3ARR2.A0A0K3AV92.A0A0K3AXK2.G5EBH0.3
1.25274	0.428093	1.67423	1.22784	C7IVS5.A0A0K3ARW1.C7IVS6.A0A0K3AX73
0.0900532	0.58188	0.000624143	0.404652	A0A0K3ARZ7.A0A0K3AVH4
0.259013	0.0145048	1.17327	0.0483334	A0A0K3AS47.A0A0K3AUI7
1.80308	0.872346	1.00795	0.654086	A0A0K3AS98
0.0230492	0.0272165	0.106675	0.109513	A0A0K3ASB6.A0A0K3AVV8.A0A0K3ASV9.A0A0K3AY51
0.10072	0.154095	0.0794989	0.0313262	A0A0K3ASC2.A0A0K3AV55
0.755896	0.308267	0.0637747	0.0307776	A0A0K3AUV1.A0A0K3ASG1
0.205601	0.0917396	0.000181312	0.766689	A0A0K3ASH2.O16264
0.000385266	0.00519167	0.123538	0.0256914	A0A0K3ASH9.A0A0K3AT32.A0A0K3AYC5.A0A0K3AVD4.A0A0K3ASI0.A0A0K3AW37
0.199002	1.07231	0.0603565	0.00288165	A0A0K3ASI3.A0A0K3AXT9
0.0439311	0.00303702	0.0724373	0.0550117	A0A0K3ASM2
0.748309	1.119	0.430192	0.061107	A0A0K3ATB5.A0A0K3AYL0
0.082614	0.151787	0.150992	0.158432	Q7Z1Z1.2.Q7Z1Z1.3.Q7Z1Z1.A0A0K3ATP9
1.23311	0.00683012	0.00238282	0.934109	A0A0K3AU39.A0A0K3AR82.A0A0K3AUT7.A0A0K3AX50.A0A0K3ART4
0.0208057	0.0566288	0.00320713	0.112823	A0A0K3AUC2
0.523612	0.745983	0.68178	0.287171	A0A0K3AUD2.Q18408.W6SBE0
1.14004	0.0101343	0.0601841	1.3507	A0A0K3AUE4.16
0.00257793	0.000889654	0.107219	0.133602	A0A0K3AUJ9.2.A0A0K3AUJ9.3.A0A0K3AUJ9
0.959491	1.12149	0.490239	2.65361	A0A0K3AUW1.O16671
1.3562	3.08497	1.21978	0.547045	A0A0K3AUY1.A0A0K3ARZ1.A0A0K3AXA0.Q968Y9.A0A0K3AUA1.A0A0K3ARE8
0.811125	0.227714	0.126363	1.80615	A0A0K3AUY4.A7DTF6.A0A0K3AXA5
0.00164266	0.772528	0.00463425	0.0924282	A0A0K3AUZ7.O01583
0.231146	0.322293	0.485875	0.0247048	A0A0K3AV08.2.A0A0K3AV08.A0A0K3AV08.4.A0A0K3AV08.3
0.425524	0.287691	0.257885	0.40801	A0A0K3AVA9.Q965W2
0.041447	0.373185	0.041565	0.0417548	Q95QI7.A0A0K3AVK9.A0A0K3ATA0.A0A0K3AYJ4.A0A0K3AWB3.A0A0K3ASQ1.Q95QI8
0.0124976	0.0772503	0.0445274	0.0280682	A0A0K3AVS5.A0A0K3AY18
1.69981	1.19215	1.23678	1.31012	A0A0K3AVV4
0.135084	0.0337318	0.35241	0.0191657	Q965S4.A0A0K3AW57.A0A0K3AT49.A0A0K3AYE4.A0A0K3ASJ8.A0A0K3AVE9.H2KZS7
0.296287	0.0216822	0.111058	0.307085	A0A0K3AWM6.2.A0A0K3AWM6
0.180738	1.25284	0.238308	0.0162656	A0A0K3AWN6.A0A0K3ATL6.A0A0K3AUB5.A0A0K3ARB1.A0A0K3ATR0
0.224275	0.0105215	0.448219	0.444103	A0A0K3AX46.A0A0K3ARS9
1.85245	1.53137	3.8373	1.00761	A0A0K3AX54.Q86DA5.2.Q86DA5.5
0.805897	1.50486	0.782191	0.320048	A0A0K3AXD0.A0A0K3AV18
0.113712	0.602868	0.0539915	0.292555	A0A0K3AYJ1.Q19698
0.845753	0.469509	1.24915	0.611981	A0A0M7REP5.A0A0M7RF66.P91316
0.106508	0.116397	0.306105	0.521111	A0A0M9JJ73.O16686.A0A0M7RF85
0.308935	0.0195531	0.00175691	0.793955	A0A0M9JJ86.A0A0M7RFG6.A0A0M7RDV8
3.56388	2.32829	2.28331	1.16153	O01808.A0A0S4XR36
1.02599	1.33115	0.299016	0.33481	A0A0S4XR43.A0A0S4XRD3.G5EBS4
0.625378	0.0213204	0.278382	0.432354	A0A0S4XR45.Q23238.A0A0S4XRS7
0.0507638	0.976545	0.149991	0.274127	A0A0S4XR68.A0A0S4XR74.O17261.A0A0S4XRI4
0.0239854	1.30355	0.578029	0.0377786	A0A0S4XRY0.Q9GZI6.A0A0S4XR63.A0A0S4XRA5
0.194472	0.000115111	0.0374698	0.146019	A0A0T7CIX3
0.188531	0.455583	0.258692	0.416782	A0A0U1RML5.A0A0U1RML6
0.000101343	0.309006	0.115666	0.160165	A0A131MAZ4.A0A131MBF0.A0A131MAU8.Q09931.A0A131MCC3
0.604888	0.197036	7.6169e-05	1.6633	A0A131MB12.P50488.A0A131MBJ8.Q8ITX8.G8JY02
0.107483	0.0223288	0.0929365	0.16898	A0A131MBA2.Q95X60.A0A131MCX4.A0A131MC59
2.84777	2.65155	1.89309	3.24262	A0A131MBB2.Q18916
0.564013	0.506858	0.0178079	0.501807	A0A131MBC3.G5EER7.A0A131MCY4.G5EG67
0.00210702	0.0007822	0.0523852	0.368394	A0A131MBD0.A0A131MBV3.A0A131MBB4.A0A131MCR9
7.24076e-05	0.537802	0.0400137	0.0749752	A0A131MBG0.A0A131MCT5
0.804189	0.398018	0.322097	1.06952	A0A131MBJ3.A0A131MD72.A0A131MCY1.A0A131MB32.A0A131MCG3.A0A131MBK4.U4PRZ7.A0A0F6YQF6.A0A131MCS7.A0A131MAZ6.A0A131MBL6.O76368.U4PMN6.A0A131MBQ9.O76368.2.A0A131MBJ4.U4PC95
0.0808137	0.00632457	0.016151	0.221503	A0A131MBU3.A0A131MBU3.2
0.0111286	0.259905	0.206093	0.385933	A0A131MBX4.Q21286.2.Q21286
0.110381	0.00581954	0.0992544	0.206366	A0A131MCJ0.Q8MNR7.A0A131MDA6
0.375123	0.128491	0.57711	0.363283	A0A131MCR8.P46941
0.0680737	0.183402	0.375882	0.00791643	A0A131MCZ8.A0A131MCZ8.3
0.00119126	0.029417	0.000346935	0.064549	A0A131MD37.A0A131MBH5.A0A131MBP2.A0A131MCR0.A0A131MCW2
0.000264451	0.677629	0.0176488	0.070988	A0A131MD51.Q09463
0.0271151	0.135138	0.411735	0.00699216	A0A163UT06.2.A0A163UT06
0.411574	0.350817	0.3358	0.792736	A0A163UT65.A0A168H2Z9
0.346135	0.236854	0.0658458	1.12417	A0A163VU72.A0A168H9C2.A0A168H995
0.200426	0.386897	0.0154189	0.217902	A0A164D3B2
0.660301	0.0486064	0.359288	0.167964	O16293.A0A164D3G3
0.519467	0.00948159	0.011814	1.48943	A0A168H1X0.A0A164D380
0.0665785	0.648057	0.221152	0.00805202	G5EFZ3.Q9XXH4.A0A168H2F9.A0A168H287
2.58078	1.14573	2.61014	2.41111	A0A168H2S6.Q22622
0.0740069	0.728174	0.134762	0.522636	A0A168H431
0.888966	0.596662	2.13532	0.519956	A0A168H459
0.934991	0.602131	0.70191	1.01558	A0A1C3NSL5.Q23307
0.334275	1.34433	0.156587	0.113263	A0A1C3NSL9.A0A1C3NSL9.5.A0A1C3NSL9.4.A0A1C3NSL9.10.A0A1C3NSL9.9.A0A1C3NSL9.7.A0A1C3NSL9.3.A0A1C3NSL9.2
0.0292007	0.218864	0.192566	0.12438	A0A1C3NSL9.8
0.779271	1.86564	1.01603	0.22776	A0A1C3NSM7.A0A1C3NSP0.Q3V5K9
0.0706939	0.0175082	0.249966	0.247504	O18003.A0A1C3NSN4.A0A1C3NSJ0
0.102983	0.0045917	0.00593266	0.00429929	A0A1C3NSQ4.Q9U230.A0A1C3NSJ2
0.0514471	0.00263475	0.250927	0.000381818	A0A1D3PCM1.Q19143.2.A0A1D3PCL3.Q19143
0.00780819	0.0653611	0.00751566	0.0308489	A0A1D3PD11
0.234948	1.88921	0.00190756	0.0323347	A0A1D3PDA8
0.375916	1.19218	0.00892907	0.110948	A0A1E1JKH1
0.0440067	0.0433291	0.102222	0.0144325	A0A1I6CM66.A0A1I6CM80.A0A1I6CM55.G5EG57.H9G2Q5.G5EGJ0
1.12301	1.23607	0.242231	0.857737	A0A1I6CM73
0.0850343	0.114302	0.0172566	0.33287	A0A1I6CM87.F3Y5Q3
0.00328396	0.10988	0.554915	0.00119101	A0A1I6CMA1
0.340989	0.398723	0.0232287	0.182821	A0A1I6CMB1
0.490847	0.0149726	0.000267778	0.884252	A0A1I6CMB8.H2KZM6.4.H2KZM6.H2KZM6.2.H2KZM6.3
1.2019e-05	0.159527	0.377279	0.387416	A0A1I6CMC9
1.2929	3.07493	0.431014	0.810085	A0A1N7SYN9.G5EDD3.A0A1N7SYQ0
0.580732	1.20079	0.343375	0.0162526	A0A1N7SYP3.G5EFD1
0.0448559	0.0420313	0.0105031	0.587832	H2L2F4.H2L2F3.H2L2F1.H2L2F2.H2L2F0.Q7JL32.H2L2E9.A0A1N7SYV9.A0A1N7SYP5
0.00030189	0.365833	0.119216	0.157409	A0A1N7SYP6.Q95QW0.2.A0A1N7SYP7.A0A1N7SYR1
0.00746926	0.00487391	0.0238326	0.0128465	A0A1N7SYQ5.Q9XWV0.A0A1N7SYS5.A0A1N7SYR4
1.95366	1.20689	0.290733	1.53618	A0A1N7SYR7
0.128463	0.00675858	0.0284326	0.00301654	A0A1N7SYS3.A0A3B1DVM8
0.876424	0.0425639	2.44178	0.675674	A0A1N7SYW5.Q17744.A0A1N7SYT5
3.04184	2.69543	4.42094	1.82664	A0A1N7SYZ4
0.245122	0.13511	0.0380592	1.09654	Q8I4H6.A0A1N7SZF7.P90914.Q8I4H5
0.95508	1.42752	0.852927	0.400551	A0A1Q2U2F4
0.514362	2.62613	0.57304	0.245766	A0A1T5HUY1.A0A1T5HUG1.A0A1T5HUI7.A0A1T5HUJ8.A0A1T5HUI4
0.254826	0.198625	0.219636	0.284741	A0A1T5HUK6.A0A1T5HUK0.A0A1T5HUL7.A0A1T5HUK4.A0A1T5HUI8.A0A1T5HUL4.Q9N490.A0A1T5HUK3.A0A1T5HUL3
0.525254	0.160702	0.840277	0.0809859	A0A1T5HV05.A0A1T5HUK8.Q23138
0.547255	0.346102	0.946957	0.389379	A0A1T5HUK9.A0A1I6CM91
0.0274165	0.120442	0.278712	0.0160127	A0A1T5HUZ1.Q06561.2.H9G349
0.00535025	0.196683	0.106167	2.0167e-05	A0A1X7RBI4
0.00800955	0.0140049	0.903798	0.0105661	A0A1X7RC50.A0A1X7RBJ5.A0A1X7RBJ2.A0A1X7RCT5.A0A1X7RBR4.A0A1X7RC48.A0A1X7RBK4.A0A1X7RBM7
0.181148	0.0197623	0.108274	0.225512	A0A1X7RBK7.A0A1X7RC39.A0A1X7RC32
0.290056	0.0262491	1.14252	0.458495	A0A1X7RBP4.A0A1X7RBR0
0.306472	0.251377	0.247513	0.600074	A0A1X7RBP7.O18184
0.769107	2.57008	0.593569	0.130271	A0A1X7RBT0.Q86MI0.A0A1X7RBW4.Q86MH8
0.276485	0.516211	0.474546	0.194439	A0A1X7RC97
0.0195448	0.0208918	0.233392	0.00570181	A0A238UKJ7
0.0601502	0.375688	0.44901	0.00723614	A0A238ULT2.A0A238UKK1.Q9TXU1.H2KZD1
0.0764761	0.425621	0.0265915	0.0379759	A0A2C9C2L0.H2KY60.A0A2C9C2E8.Q95R18
1.74783	0.42571	0.188948	1.96949	A0A2C9C2U4.A0A2C9C301
0.00167476	0.136108	0.0532144	0.0376907	A0A2C9C2Z4.A0A2C9C2Z6
0.0825818	0.0743598	0.512432	0.0123865	A0A2C9C320.Q27888
1.11222	2.79196	0.902035	1.02709	A0A2C9C326.H2L0B7.A0A2C9C375.A8WIT0
0.0237228	0.0907309	0.00944131	0.00220626	A0A2C9C327.A0A2C9C3B5.A0A2C9C355.Q22579
1.04136	2.10962	0.651494	0.596507	A0A2C9C343.Q9N5K0
0.120194	0.170027	0.319902	0.225776	Q86S80.A0A2C9C352
0.205036	0.0363669	0.757898	0.619749	A0A2C9C380.Q10038.A0A2C9C2Y5.A0A2C9C3G0.A0A2C9C318.Q10038.2.Q10038.3
0.171479	0.606227	0.396295	0.0324962	A0A2C9C3G3.A0A486WVJ1.J7S146.Q22523
0.605206	0.176819	0.247425	1.29618	A0A2C9C3J8
0.270247	0.0405188	0.0819734	0.296271	Q22638.A0A2C9C3M8
0.224289	0.0264656	0.505491	1.05552e-06	A0A2K5ATL4.G5EDD5
0.0605309	0.708405	0.172588	0.0289415	O02218.A0A2K5ATL7.A0A2K5ATL6.A0A2K5ATM4
0.43419	0.783154	0.377554	0.26494	A0A2K5ATM0.Q18846.A0A2K5ATN2
0.216661	0.374864	0.787864	0.000491881	A0A2K5ATN1
0.000753636	0.0346627	0.0224637	0.000449744	A0A2K5ATP2
1.41405	1.92217	3.22508	0.0704939	A0A2K5ATR9.A0A2K5ATQ8.A0A2K5ATQ3.A0A2K5ATR5
0.0296231	0.0361435	0.351398	0.0977165	A0A2K5ATR7.A0A2K5ATS3
0.857902	0.351718	0.309466	0.416976	A0A2K5ATS4.Q10954.A0A2K5ATS7.A0A2K5ATT0
0.580541	0.0156602	0.531833	0.928067	A0A2K5ATU0.Q18217
0.00509044	0.00919193	0.14854	0.00564096	A0A2K5ATW5
0.141647	0.256568	6.59388e-05	1.03687	C5NU64.A0A2K5AU25.A0A2K5AU32.A0A2K5AU28.A0A2K5AU29.A0A2K5AU23.H2KZX8
0.00121853	0.0462865	0.444087	0.272192	A0A2R8F5A8
0.0865725	0.0832521	0.0523999	0.0337743	A0A2R8F5N2
1.29441	0.867722	0.212735	0.223959	A0A2X0RE13
0.0349376	0.432369	0.51572	0.900386	A0A3B1DV80.A0A3B1DQ22
0.00717217	1.34703	0.0341621	0.240352	G5EDB2.A0A3B1E657
0.000913591	0.249269	0.0349994	0.117575	Q94177.A0A3B1E8S8.V6CLD5
0.0150352	5.83934e-05	0.534482	0.0967104	A0A3P6MY87.Q22551.A0A3P6N6I4.A0A3P6N661
0.336814	0.878098	0.439012	0.761724	A0A3P6PCZ1.A0A3P6NIH1.Q5WRT0.A0A3P6N6A0
0.0911128	0.000181381	0.00697713	0.0632089	A0A3P6P962.A0A3P6NNQ0
0.00277806	0.055615	0.277909	0.708348	A0A3P6NNU2.A0A3P6P9A6.A0A3P6MY96.Q9U3H8
3.28936	3.58292	2.65906	3.14788	A0A3P6P940
1.4466	0.979786	1.00056	0.643481	A0A3P6PCP8.A0A3P6N624
0.771525	0.0739901	0.503943	0.446741	A0A3P6PCS5.Q9U1R7
0.123303	0.732394	0.0211602	0.00694749	A0A486WX00.A0A486WTK6.A5JYS5.A0A486WVD0.Q7JM28.Q18798.X5LQ14.Q5WRP6.X5LXA1.A0A486WXK7.A0A486WWK3
0.0018017	0.231418	0.0245893	0.0289663	A0A486WTM4.C6KRI7.H2FLG9.H2L276.C6KRI8.H2L275
0.222295	0.100172	0.0480039	0.0411207	A0A486WTR7.H2L2C1.A0A486WWS2.A0A486WWL8.H2L2C3.A0A486WX54.A0A486WXR6.G5EBQ9.A0A486WYD5.L8E7Y6.G5EBY5.A0A486WXF2.H2L2C2
0.647647	0.678583	0.14132	0.874162	A0A486WTT8.A0A486WX74.Q3Y409.H2L003.A0A486WXA9.H2L005
0.03557	0.00137613	0.232802	0.00360139	A0A486WUJ5.Q22307
0.0423942	0.00578362	0.098895	0.308534	A0A486WUL5
1.61663	0.514469	0.48349	0.710436	A0A486WUW0.G5EGD6.G5EC56.G5EBV1
0.0180764	0.534315	0.10681	0.000387082	A0A486WV16.A0A486WVM9.C6KRN1.4
0.00524865	0.123778	0.262694	0.0291146	H2L0N9.A0A486WV52
0.593367	0.124323	0.0440501	0.996167	A0A486WV58.A0A131MBG4.B9DF69
0.702092	0.973614	0.287382	0.130916	A0A486WVK8.A0A486WWU3.D7SFN6.D9N138.D9N139.Q18874
0.923587	0.79432	0.873026	1.08404	Q6AW03.A0A486WWC6
0.631876	0.00335046	0.319999	0.879685	A0A486WWP8.A0A486WVD1.A0A486WTP6.H2FLK9.H2FLK7.G5EDH9.G5EBW6.G5EGB8
0.224208	0.41759	0.0522569	0.0395433	Q8MXJ7.O16518.Q86S57.A0A486WWU7
0.0175426	0.0195196	0.155745	0.000453977	A0A486WX07.B5BM24.B5BM23
0.00665853	1.07276	0.632407	0.0309505	Q5WRT8.A0A486WY01.A0A486WX27.Q5WRT9
0.01663	0.25204	0.12347	0.00385688	H2KY88.A0A486WX46.Q8MQ22.A0A486WY26
0.32402	0.0756869	0.0045983	0.60048	A0A486WXC9.G5EF98.A0A486WYB4.G5EBX2
0.0711901	1.21296	0.0938227	0.269877	A0A486WXD9.Q9N5D3
0.811429	0.731701	0.642888	0.515998	A0A486WXG9
1.4665	0.583667	0.909243	0.543401	G5EDJ6.A0A486WXP9.D7SFQ5.D7SFQ6
0.711746	0.127297	0.413256	0.359502	Q8I100.A0A486WY48
0.222693	0.0478108	0.231248	0.162484	A0A486WY49.G5EF49.A0A486WX36.A0A486WVV5
0.495364	0.115735	0.427965	0.19231	G5EE12.A0A486WY88
0.456986	2.65621	0.788887	0.141119	A0A4V0IIR6.P90901.2.P90901.4
0.0108055	1.44589	0.00549003	0.0366102	A0A4V0IIT3.A0A4V6M3B8.A0A4V0IK39.A0A4V0IN02.Q94250.3.Q94250.2.Q94250
0.522806	0.333837	0.0728846	0.0736759	A0A4V0IJD5.A0A4V0IKJ7.Q20626.A0A4V0IKE7.A0A4V0IKI2.Q565D1.A0A4V0ILU3.Q565D2.A0A4V0IM76.O45541.A0A4V0INR9.A0A4V0IKZ1.A0A4V6M3D2.A0A4V0INJ4.Q20625.O45544.Q6BEV6.O45543.O45542.Q8I4I3
0.00155117	1.44621	0.162493	0.00746052	A0A4V0IJG9.A0A4V0ILX5.A0A4V0IKM4.Q8WQC0.3.Q8WQC0.Q8WQC0.2.Q1W0R0.H2KYQ7
0.0484767	0.187618	0.144803	0.00035208	A0A4V0IJW4.G5ED33.O18250.Q7YTG1.Q7YTG2.A0A061AKT4
0.0517863	0.0759657	0.318447	0.689585	A0A4V0IK01.A0A4V0ILL2.G5ED27.G5EG33.A4UVK0
0.579648	1.39761	0.580238	1.04383	A0A4V0IK09.A0A0K3AT74.A0A4V0IN32.A0A4V0IK63.A0A0K3AYH6.A0A0K3AVH8.A0A0K3AWA2.A0A0K3AT86
0.0145232	0.595561	0.00460822	0.0440367	H2KZZ5.A0A4V0IKC0.H2KZZ6.Q5LK42
0.719913	1.32836	0.332041	0.580771	A0A4V0IKE1.A0A4V6M3D3
0.149112	0.897722	1.18176	0.201082	A0A4V0IL10.G5EC32
0.091109	0.00666744	0.807181	0.0990627	A0A4V0IL30.U4PMU1.Q95XJ2
1.9829	2.60774	2.45066	1.75879	G5EFX2.A0A4V0IL76.G5EGE3.A0A4V0ILM7
0.207578	0.0329936	0.371278	0.0461496	A0A4V0ILE7.Q45FX5.2.Q45FX5
0.0163859	0.279175	0.21336	0.0820896	A0A4V0ILL1.A0A4V0IKS1.A0A4V0IKC9.A0A4V0IND1.A0A4V0IM10.A0A4V0INJ5.A0A4V0IK92.H2KZ94
0.000773686	0.590704	0.00085265	0.10232	H2KZQ9.A0A4V0IM30.Q95ZV3.H2KZQ8.A0A4V0IKA6.A0A4V0IKE4
0.400198	0.702485	0.536067	0.115673	Q9XXK5.A0A4V0IN69.A0A4V0IKH6.A0A4V0INN2.A0A4V0IL24.A0A4V0IKL1.A0A4V0INV4
0.025876	0.0270949	0.0694852	0.000881959	A0A4V0IN84.Q9GYK2
0.0318643	1.99056	0.377962	0.0283872	A0A4V6M3D6.A0A4V0INE6
0.00208695	0.309822	0.873948	0.025766	H2KZN9.A0A4V0ING2.Q5WRR1.H2KZN8.Q8MPV0
0.0916807	0.656797	0.117357	0.0583673	A0A4V0INT8.A0A4V0IM91.D6R8W9.A0A4V0IL12.A0A4V0IKG1.A0A4V0ILV9.J7S122.A0A4V0IKJ4
0.142431	0.0982933	0.265343	0.0106768	A0A4V6M3U0.A0A061ACP8.A0A061ADW6.A0A061ACM2.G5EFE0.A0A061AJ42
0.00881656	0.0539753	0.0521649	0.0123838	A0A4V6M3X3
0.346108	0.0751284	0.509246	0.0898091	A0A5E4LWH3.Q95QC9
0.116005	0.193295	0.981023	0.0785995	A0A5E4LWN1.A0A5E4M2N5.H2KZS4.H2KZS5
0.0466208	0.223946	1.45772	0.000325139	A0A5E4LWP2
0.580185	0.340796	0.969216	0.0725179	A0A5E4LXR0
0.145122	1.61511	0.036762	0.235692	A0A5E4LYE2
0.0139136	0.450612	0.0387393	0.366467	H2KZP5.A0A5E4M3E5.A0A5E4LZK1.A0A5E4LZF2.A0A5E4LYH5.Q8IFX6.H2KZP6
0.00422759	0.0119282	0.17145	0.000110996	A0A5E4M3L3.A0A5E4LZC5
0.355458	0.935887	0.0242477	0.709105	A0A5E4LZG5.A0A5E4M3B1
1.06802	0.384865	0.0864479	1.1077	A0A5E4M2I1.A0A5E4LZ74
0.0465657	0.38407	1.04431	0.151501	A0A5E4M3F7.Q21067.2
0.119488	0.0550302	0.0104293	0.0122211	A0A5K1I7Y9.O01574
0.0987289	0.16827	0.0192301	0.00366214	A0A5K1IAD3
0.166358	0.613029	0.150768	0.928703	A0A5K1IB90
0.0337971	0.560469	0.53858	0.267155	A0A5K1IC26.O61967.2.A0A5K1I8A6.A0A5K1IAV7.O61967.A0A5K1I804
0.288008	0.0136313	0.586469	0.664706	A0A5S9MMD4.A0A5S9MQE5.A0A5S9MMP9.A0A5S9MPT0.Q95Y80.2.A0A5S9MM65.Q95Y80.A0A5S9MN31
0.141562	0.0908513	0.347216	0.0439738	A0A5S9MML0
0.197396	0.197202	0.273602	0.346399	A0A5S9MNN4.G5ECB4.A0A5S9MMB0.A0A5S9MMI0.G5ECB3.A0A5S9MRP0.G5EDB1.A0A5S9MPU7.A0A5S9MQJ1.A0A5S9MMA9.A0A5S9MNG3.A0A5S9MMS0
0.406061	0.0185116	1.03473	0.680814	A0A5S9MQG4
7.39765e-06	0.328402	0.0631744	0.00676876	A0A679L8M9.Q09165
0.233958	0.61399	0.00909634	0.284567	A0A679L8N0.A0A679L8S1
0.0524193	0.00241445	0.0353141	0.0693507	A0A679L8N1
0.176819	0.0432813	0.0270947	0.319069	A0A679L8R0
0.208984	0.0540561	0.00750587	0.714403	L8EC34.A0A679L8U9.P34675.2.P34675.L8E805
0.250348	0.00781531	0.0704287	0.156026	A0A9S2.U4PMK1.Q86FM9
0.104504	0.0415797	0.0296427	0.069523	A0PD34
0.395853	0.0177539	0.419081	1.02303	A0T4F9
0.0767109	0.837449	0.157901	0.0288614	A2V8C7
0.101648	0.0314768	0.0275798	0.165949	A3FPI3
0.116435	0.255094	0.221154	0.0938457	A3FPI6
0.151456	0.291714	0.0781812	0.0976996	A3FPJ3
0.0977581	0.864621	0.811918	0.177611	A3FPK9
0.437599	0.481765	0.230515	0.340866	A3FPL3
0.702994	1.61206	0.761362	0.0673649	A3QM97
0.0561306	0.113304	0.749038	0.00851405	A3QM98
0.431228	0.50699	0.393061	0.0500813	A3QMB3.A0A061AD29
1.22538	1.18351	0.394194	1.36632	A3QMB6.D3TDG8
0.302352	0.0473948	0.419577	0.533573	A3QMB7
0.0607489	0.487244	0.000181774	0.0365726	A3QMB9
0.0577747	0.000617305	0.0184347	0.0204033	A3QMC3
0.090038	0.00675884	0.0711614	0.000156759	A3QMC5
0.321311	0.120047	0.0492544	0.181303	A3QMC6
0.353532	0.0819602	0.350178	0.865593	A3QMC8
0.102941	0.0664384	0.0434129	0.0197122	A4F318.O16285
0.046786	0.214656	0.00135584	0.121391	A4F333
0.0707449	1.08941	0.123374	0.118855	A4UVK2.J7SF86
0.165213	0.126368	0.0573883	0.0115617	A4UVK7
0.353985	0.00229655	0.0282716	3.12194	A4UVL1
0.00161064	0.309127	0.755035	0.728616	A4UZ35
0.0180265	0.163967	0.118137	0.0366013	A5A631
0.376355	0.412517	0.000250167	0.735593	A5A8P5
0.0283445	0.181169	1.10917	0.00105033	A5A8R5
0.33841	0.0570717	0.0497638	0.707832	A5HU97
0.811576	0.000306982	0.217895	0.872122	A5HU98.P91425
0.259475	1.81204	1.02883	0.00752785	Q9XW51.A5HWA4
0.0424668	0.643294	0.0868294	0.196058	A5HWA5.Q9U2F1
0.00870595	0.166453	0.408874	0.00992733	A5HWA8.A5HWA6
0.0737024	0.1256	0.25535	0.00162784	Q9NES9.A5HWB2
0.168466	0.0316085	0.434321	0.624954	A5JYQ9
2.56692	0.763366	1.86046	1.07736	A5JYR6
1.39449	0.0340883	0.112108	1.33116	A5JYR9.A5JYR8
0.109419	0.0950238	0.870337	0.379954	A5JYS0.2.A5JYS0
0.0336702	0.122381	1.73547e-05	0.120687	A5JYT2.Q17581
0.110681	0.188981	1.19856	0.336567	A5JYT3
0.134556	0.155395	0.169909	0.0254924	Q17813.A5JYT6
0.0256565	0.329684	0.00118477	0.263927	A5JYT9.Q20130
0.889785	1.37123	1.7503	0.271652	A5JYU1
0.0934619	0.151564	0.0999118	0.0719663	A5JYU3.Q21798
0.057966	0.584025	0.144048	0.367904	A5JYU5.O44199
0.484287	0.219018	1.02227	0.20184	A5JYU6.A5JYU7
0.210114	0.12455	0.284058	0.159974	Q93652.A5JYV7
0.198274	0.499337	0.000884037	0.55149	A5JYW9.2.A5JYW9
0.0743399	0.0388826	0.359475	0.056401	A5JYX3.P90947.I7J4D2.I7LFF2.I7K4K5.F5GUG3
0.002661	0.0115822	6.44123e-05	0.408024	A5JYX5.2.A5JYX5.A5JYX5.3
0.235238	0.283508	0.00323997	0.0141275	A5JYX8.2
0.0842692	0.165332	0.0137264	0.0986281	A5JYZ1.O45692.A5JYZ2
0.810994	0.451987	1.10798	0.293873	A5PEW7.Q9XXN3
0.029515	0.0181034	0.176512	0.237902	A5PEX5
0.405238	0.569887	0.242906	1.14034	A5PEY0
0.0068254	0.220268	0.0140325	0.0509506	Q8WQA3.A5PEY3
1.24053	2.38251	0.480619	0.384279	A5Z2S2
0.127313	0.966034	0.959861	0.215479	A5Z2S3.O62263
0.116112	0.472611	0.00338872	0.176619	Q20149.A5Z2T1
0.270463	7.46633e-06	0.273375	0.393536	A5Z2T6
0.0431803	0.680288	0.00303348	0.0790055	A5Z2T7.Q23316
0.182769	0.280549	1.2354	0.636837	A5Z2U6.P90758.Q9U3P0.A5Z2U5.P90759
0.192723	0.104094	0.349011	0.580103	A5Z2U7
0.0100286	0.0991539	0.162507	0.0052387	A5Z2V1.Q8I4J5.Q9XVN9.A5Z2V0
0.706057	0.000430993	0.190328	1.33916	A5Z2V3.A0A486WTC7.O45247.A0A486WXC8
0.0912336	0.0229969	0.291657	0.0879105	A5Z2V7.Q95QM9.Q564V0
0.336167	0.0227729	0.0214931	1.55577	A5Z2W3
2.11352	2.65671	0.548551	0.234674	A5Z2W4.O18052
0.0232272	0.277105	0.127951	0.689307	A5Z2W6.O46010
0.0173762	0.181846	0.0408409	0.363535	A5Z2X2
2.39362	2.14078	2.07724	0.998043	A6PVA1
0.192327	0.122073	0.0435982	0.108709	A7DT33
0.381623	0.0243557	0.107473	0.185743	G5EEJ3.A7DT38
1.35012	1.42467	0.54314	1.03731	A7DT40
0.00130338	0.235879	0.00514674	0.532601	A7DT45
1.14631	0.00683448	1.04268	1.4942	A7DTF0.2.A7DTF0
0.217003	0.0396399	0.0363945	0.47476	A7DTF5.Q9U222
0.958102	0.130184	0.229819	2.45531	A7LPD5.H2KZW2
0.00991293	0.153871	0.0106337	2.9675e-06	A7LPF3.Q20364
0.293139	0.496308	0.156868	0.058984	Q9U377.G5EDQ5.A7LPF8
0.0013767	0.232267	0.0174668	0.21825	A7LPI3
1.62484	1.03682	0.715083	1.37476	A7LPI4.Q93616
0.262067	0.00609148	0.98548	0.0171877	A7LPI7.Q9XVD4
0.660847	2.14818	0.0818525	0.453578	A7LPJ5
0.120464	1.61218	0.0733504	0.486018	A7WK39.Q9N426
1.76365	0.0140079	0.898162	1.82313	A7WK41
0.186379	0.0201115	0.00221612	0.415318	A7WK43.U4PE54
0.206454	0.523747	0.87893	0.024221	A8DYS0.A0A0K3AX05.A0A0K3AUQ1.A0A0K3AR37
0.149218	0.0266342	0.0930193	0.116561	A8E0Q0
0.0021834	0.0668421	0.0425903	0.0933958	H2KY87.A8WFF4.H2KY89
0.963385	1.95245	1.76321	0.169205	A8WFH0.A0A238UKM2.A0A238UKI8.Q9N391
0.0237796	0.204476	0.00330968	0.00119303	A8WFI3.Q10023
0.756182	0.105749	0.288675	0.941787	Q1WBU8.A8WFI7
0.0151597	0.125951	0.0418223	0.0532768	H2KYI4.A8WFJ7
0.00595268	2.09296	0.00101558	0.00858162	A8WFJ8.H2KYH9
0.0319949	0.253877	5.97047e-05	0.0165068	A8WFK3
0.0627731	0.405733	0.0498847	0.0541456	A8WFK6.A8WFK7
0.014344	0.246557	0.360557	0.000401844	A8WFM5.H2KZN7
0.0526613	0.141986	0.121206	0.265013	A8WFM7
0.625152	0.268643	0.44846	0.412604	A8WHN5
0.0318844	0.314352	0.288768	0.00453187	A8WHP8.3
0.0208138	0.310834	0.213718	0.000162115	A8WHS3.Q19751.E1B6T5
0.473016	0.496267	0.143505	0.753675	A8WHS8
0.150414	0.00535176	8.37615e-06	0.0899271	A8WHT1
0.508731	0.026791	0.932283	0.142144	A8WI97
0.402885	0.899752	0.72635	0.723798	A8XQE0.Q8WQA7
0.00886821	0.0035393	0.0219603	0.0020897	A9D0C6
1.6218	0.307569	0.777871	1.30449	A9D4S6.O16376
0.26573	0.502046	0.467814	0.0172161	H2KYJ0.A9D649
0.13443	0.00180744	0.115902	0.337532	A9D7B8.O44769
0.885512	1.92458	1.33077	0.417322	A9QY30
0.0799572	0.371475	0.405731	0.000155353	A9UJN4.H9G2X3
0.038465	0.22446	0.0347918	0.0124611	A9UJN7
0.747471	0.00909486	1.40594	1.07584	A9Z1L6
0.0086803	0.00014976	0.35939	0.0207448	B0M0L8
0.155028	0.0650228	0.145394	0.182865	B1GRK2
0.46727	0.0174789	0.115452	0.779595	B1GRK5.O16457
0.023782	0.355497	0.351229	0.00864232	B1GRK6.H2KYD9
0.0174308	0.00867003	0.0119696	0.000124303	B1GRL5
0.294191	0.0946681	0.45354	0.0530408	B1Q233.Q18931
0.789049	1.22659	0.33169	0.154157	B1Q240.A0A0K3AWU4
0.751036	3.45777	0.298281	0.0936002	B1Q250.H2KYQ0
0.109994	0.229349	0.00340666	0.0709616	B1Q254.B1Q255
0.068045	0.404852	0.510499	0.326419	Q5FC40.B1Q273
3.08668	0.0157435	0.976865	3.36752	B1V898
0.00771022	0.0489183	0.403406	0.0112873	B1V8A0.B1V8A0.2.B1V8A0.4.B1V8A0.3
0.0351399	0.990836	0.00188286	0.07873	B2D6K9.3.B2D6K9.2
1.21886	0.168665	0.291243	1.34437	B2D6L8
0.387397	0.354439	0.00705295	0.0777021	B2D6M2.B2D6M2.2
0.657968	0.0520544	0.986987	0.928739	B2D6P1
0.309176	0.840264	0.254546	0.154094	Q93485.B2D6P3.G1K0Y0
0.263542	0.680888	0.0198707	0.0733965	B2D6P4.2.B2D6P4
0.788354	0.786426	0.932973	0.753653	B2D6P5.A0A486WXY0.A0A486WVP3.P92004.A0A486WTX8.Q9XVK9.A0A486WWY4.E1B6V0.N1NV21
1.51975	0.858624	2.28837	1.05707	B2FD96.B2FD95
0.605084	0.0942438	0.0787692	0.605105	B2FDA8.B2FDA8.2.B2FDA8.3
0.00240131	0.000666885	0.024789	0.0552691	B2MZB1.P18834
0.421156	0.379052	0.504076	0.0657594	B2MZB2
0.456932	0.18	0.000417426	0.229747	B2MZC4
0.188248	0.111034	0.102118	0.564672	B2MZD0.A0A0K3AXB9
0.054976	0.426233	0.0465321	0.0129613	B3CJ34
0.0819774	0.0860251	0.0756928	0.126459	B3CKG1
0.535175	1.41725	0.21211	0.012985	B3GWA1.Q8I7K5.B3GWA0.Q95QI9
0.00406654	0.00210641	0.0477355	0.0975564	B3GWB3
0.237437	0.0246448	6.07268e-05	0.354402	B3GWB9.O01258.L8E6W6.L8E917
0.0786611	0.165158	0.311114	0.768392	B3GWC0.Q19427
0.163522	0.168892	0.134938	0.296819	B3GWD5.A0A061AIW1
0.153271	0.0932169	0.121278	0.0296626	B3KYC0
0.281642	0.36176	1.23855	0.151854	B3WFT8.H2KYS2
0.125452	0.0824553	0.330704	0.358024	G5EC65.G5EDF4.B3WFV9
0.218501	0.098126	0.0701029	0.255416	B3WFW4
0.0632345	0.213876	0.000537433	0.792586	Q7YTF9.B3WFW5
0.0777595	0.0221611	0.0935157	8.05117e-05	B3WFW9.C7FZU5
0.655328	1.49325	0.735528	0.162749	B3WFX4.O17583.O17583.2
0.121541	0.141704	0.142757	0.0081278	B3WFZ3
0.113572	1.26963	0.357488	0.028805	B5BM29
1.50084	0.315992	2.08042	0.451995	B5BM32.Q9XVS7
0.162788	0.637901	0.0170963	0.0145955	B5BM47.Q9XTY7
1.33298	0.00252106	1.00634	1.43277	X5MD71.B5D5N6.Q8WTK1.X5ML92
0.136762	0.631063	0.787139	0.0407136	B5U8L3
0.0435985	0.552739	0.165208	0.668684	B5U8N2
0.813993	0.106952	0.111514	1.7845	B5WWL2.U4PBM5
0.00745408	0.0478477	0.108113	0.0209433	B5WWM0
0.401586	0.00221054	1.60253	0.10541	Q20928.B6EU60
0.0916523	0.00372063	0.264253	0.308623	B6EU65
0.149018	0.0773247	6.429e-05	0.942393	B6VQ55.B6VQ56
1.65102	0.666625	0.817187	2.5916	B6VQ73.Q23162
0.0162967	0.0652596	0.0197765	0.00566898	B6VQ78.Q17645
0.0611399	0.157195	0.227781	0.132678	B6VQ93.O17970
0.51427	1.15975	0.401146	0.0592734	B7FAR9
1.52799	0.413102	0.484917	1.09684	B7FAS0.B7FAS0.2
0.00645119	0.0092639	0.00495474	0.0811562	B7FAS6.B7FAS6.2
0.628341	0.623197	1.44294	0.0947355	B7WN63.H2KZC8
0.0225677	0.553873	0.181909	0.28787	I2HAA7.B7WN66.I2HAA6.Q94279.A0A2C9C390.A0A2C9C354.A0A2C9C325.A0A2C9C3I4.A0A2C9C3F1.A0A2C9C3E8.A0A2C9C2X2.A0A2C9C3P6.A0A2C9C370.A0A2C9C388.A0A2C9C3G1.A0A2C9C384
1.18065	1.60213	0.184315	0.612661	B7WN91.Q21524
0.122357	0.642759	0.0029109	0.354977	B7WN92.Q22467
0.433509	0.898088	0.335901	0.219302	B7WN95
1.17445	4.83103	0.467941	1.00628	B7WNA0
0.0671531	0.0111038	0.0137498	0.245075	O17977.B7WNA3
0.989516	0.0494243	1.15947	0.987627	B7WNB4
0.223155	0.0334354	2.46304e-06	0.319983	B9WRT8.Q4JFB7
0.727183	2.36244	0.630108	0.0523576	B9WRU1.Q9U2H8.F5GUI4
0.000225599	0.284783	0.457004	0.0381917	C0HKD6
1.24926	0.00295658	0.341651	0.884567	C0HKD7
0.161263	0.216587	0.0334656	0.33866	C0HLB4.C0HLB3
0.540042	0.634011	0.249945	0.429519	C0P278
0.080349	0.552027	0.00538695	8.70666e-05	C0P283.G5EGP9.Q10658
0.0991107	7.98294e-05	0.00234326	0.214588	C0P287
0.381198	0.105574	0.420297	0.444478	C0VXV5
1.54672	0.0723767	1.03644	0.95689	C0VXV6
0.0575699	0.00317671	0.19048	0.00340552	C0Z1Y1
0.0321271	0.0706246	0.050199	0.0216284	C0Z1Y2
9.38108e-06	1.1041	0.387842	0.414437	C0Z1Y6
0.0476537	0.127003	0.0666166	0.0900328	C0Z1Y9
0.121298	0.159256	0.347299	0.381446	C0Z3L5.A5HW96
0.00766288	0.786163	0.160436	0.144213	C0Z3L6
0.69875	2.31124	1.08144	0.776567	C0Z3M2.Q9U226
1.65525	0.0323865	2.0555	2.42315	Q09517.C1P622.S6FCZ1
1.7909	1.02402	0.679317	0.245609	C1P633.C1P635.C6KRJ8.D3YT29.C1P634
0.586878	0.327129	0.0593421	0.197859	C1P659.B9WRT9.C1P658.H9G336.C1P660.H9G334.H9G335.O45881
0.000224751	0.188831	1.35817	0.0971084	C2BR91
1.16374	0.546262	0.638638	0.526006	C3JXD8
0.00964045	0.104489	0.00017018	0.00766223	C4ALD3
0.0439595	0.221727	0.00672727	0.123444	C6KRG1
0.218473	0.127812	1.31443	0.952247	C6KRH8.Q20498.Q20498.2
0.468647	2.30118	0.819785	0.000290473	C6KRH9
0.16522	0.346747	0.440049	0.229467	C6KRI9.X5M900
0.00517821	0.0670664	0.0424666	0.00377512	Q18937.C6KRJ2
3.66667	0.669167	1.74909	5.83122	C6KRJ5
0.238909	0.250823	1.60125	0.157566	C6KRL2
0.885915	1.01744	1.24924	0.772766	C6KRN1.C6KRN1.2.C6KRN1.3
4.07842	1.68973	2.30178	4.1472	C6KRN3.D7SFP5.O02335
0.0621866	0.00988899	0.372191	0.205036	C6KRN4.Q5FC39
0.25345	0.127297	0.652155	0.325624	C6KRP5.O62133.C6KRP6.A0A061ADY3.M1ZJZ0.M1ZJU1
0.688543	0.314943	0.550853	0.40575	C7GIK1
1.72106	1.00132	0.51504	1.18629	C7IVR4.C7IVR4.2.C7IVR4.3
0.0461099	0.21503	0.00607448	0.192941	Q9NAH1.C7IVS4
0.0259494	0.243382	0.0427874	0.295555	C8JQQ0
0.103055	0.0111	0.00649995	0.115503	C9IY21
0.191336	0.419807	0.835092	0.160454	D0FK02
0.262329	0.0153201	0.220736	0.0779577	D0PV95.D0PV95.2
0.590396	3.55179	0.171873	0.243015	D0VWL6.A0A4V0IKI4.A0A4V0INA2.A0A4V6M3C1.A0A0K3AW96.A0A0K3AT80.A0A0K3ASN4.A0A0K3AYI1
1.23494	0.471254	0.103093	1.00552	D0VWM8.2.D0VWM8
0.215977	0.103154	1.2011	0.00541476	D0Z5N1.D0Z5N2.G5ECG1.Q8I4D8.G5EBL5.Q8I4D7
1.74984	0.443493	1.56791	1.79271	D0Z5N4.2.D0Z5N4
0.004156	0.120198	0.00292298	0.155443	D0Z5P0
0.0180969	0.0068839	6.70309e-05	0.0351435	D1MN65.P34295.G5ECA3.G5EFC5.G5EFV0.P49808
0.0464032	0.0636518	0.619904	0.00609523	Q20184.D1MN80
0.0900764	0.050171	0.239692	0.0242281	D1MN85
0.0228484	0.0154587	0.0763172	0.0887371	D3KFX0
0.0272713	0.513076	0.104491	0.278565	D3YT16.3.D3YT16.D3YT16.4.D3YT16.2
0.633385	0.0504153	1.27229	1.23059	D3YT36
0.0549871	0.0102052	0.0174813	0.0483373	D3YT50.Q21921
0.0116345	0.231903	0.00031982	0.000536622	D3YT56
0.0767872	0.0377445	0.00637089	0.184243	D4PH96.G5ED29.2
0.0471454	1.10862	0.018059	0.0112554	D4YW54.V6CK39
0.0104454	0.00029921	0.0873547	0.0211913	D5MCN2.D5MCN2.2
0.759798	0.793778	0.307652	1.30279	D5MCR4.Q7JMB8.D5MCR3.D5MCQ1.D5MCQ7.D5MCQ0.Q7Z204
3.40555	0.538157	2.99924	2.71028	O17698.D5MCU1
1.21417	1.27251	1.80668	1.54871	D5MNM9
0.130386	0.108957	0.450452	0.0733854	D5SGZ9
1.07314	1.53509	0.77898	0.845546	D6R8X6.D6R8X7.H9G320
0.958728	0.60581	0.763198	0.511062	D6RYD3.Q966A8
0.0025374	0.0500203	0.25811	0.191382	D6RYD9
0.0467485	1.12275	0.971686	0.0163054	D6VPA0
0.688193	0.121596	0.48117	0.999934	D7SFI3.O45352
0.00177065	0.00501608	0.0228133	0.101981	D7SFI5.D7SFI4.P55112
0.0482494	0.00124499	0.0571897	0.178752	D7SFJ0
3.46981	0.84389	1.01402	2.82984	D9N129.A0A1N7SYT4
2.51387	2.33103	1.26859	2.26078	D9N146.A9UJP1.D9N147
0.268353	1.17561	0.293557	8.22112e-07	D9PTN9.Q9XWX7
0.175094	0.0167324	0.0288876	0.269876	D9PTP5.D9PTP6.D9PTP7.D9PTP8
0.0211147	0.154389	0.0692002	0.135763	E0AHD3.E0AHD4
0.317427	0.0992742	0.00027334	0.194931	Q52GX9.E0AHD7.O02361
0.123163	0.243113	0.00268329	0.5718	E0DBL0
0.30038	0.000575834	0.351801	0.723424	E0R7L2.E0R7L3
0.691084	1.0741	1.07921	0.36936	E1B6Q6
0.188168	0.065156	0.116331	0.571376	E1B6Q7
0.180953	0.0550089	0.00253229	0.714954	E1B6R3.P34445
0.496506	0.106704	0.0675032	0.371217	E1B6R8
0.609252	0.00603885	0.80087	0.565866	E1B6S3.G5EEX3.G5EBZ2.G5EF34
0.0410293	0.0239013	0.0599503	0.0294412	E1B6T7.A0A3B1E507.E1B6T8.E1B6T9
1.11308	0.728859	0.490248	2.0275	E1B6U2.B5BM33.P90754.2.P90754
0.000704237	0.0220715	6.8864e-06	0.00457851	E1B6W2.Q9XTU2
0.124574	0.0300124	0.644661	0.00671214	E2JL03
0.45602	0.461952	0.647865	0.000373257	E2JL04
0.887586	0.000673257	1.34097	2.34453	E2S7J2
0.0280259	0.792207	0.504548	0.0058137	E3W741.Q18878
0.0205445	0.436457	0.176435	0.21815	E3W745.E3W744.P90755.2.P90755
0.0273629	0.000915155	0.192845	0.00981059	E3W759.O17902
0.0225416	0.0395754	0.015392	0.201309	E3WIS3
0.0369101	0.090221	0.352202	0.012272	Q21162.E5QCE7
0.321997	0.161134	0.202556	0.382147	H2KYP9.E5QCF3
0.0210817	0.803699	0.296086	0.0520997	E5QCF5.P91040
0.00185214	0.102513	0.30895	0.0757932	E5QCF6.E5QCF8.P34558.E5QCF7
0.0679557	0.570584	0.00605774	0.0332291	Q23271.E5QCH1
0.0476653	0.00264863	0.0989104	0.0355019	Q93762.E5QCH3
0.0166607	0.00190785	1.2284	0.001311	E5QCI3.E5QCI4
0.0657324	0.148758	0.0914695	0.124302	Q7YWT5.E5QCJ3
0.402834	0.0304335	0.00112282	0.16476	E7FM69.Q966P1
0.084747	0.000965047	0.104475	0.0278347	Q9U2S7.E8MDW0
0.00149773	0.00488279	0.00024529	0.140181	E8MDW1.E8MDW2
0.0198916	0.136513	0.00356224	0.616076	E9P851.H2KZJ6
0.615171	0.0671402	0.578738	0.657739	E9P860.E9P860.2
0.125772	0.00294999	0.000439464	0.305741	E9P886.2.E9P886
0.379877	0.159156	0.289557	0.162235	E9RKC7
0.816624	0.652369	0.709123	0.499203	F0IWS9
0.257611	0.114171	0.42206	0.457253	F0IWT2.H2L082
0.027267	0.00732461	0.173615	0.254228	F0IWV1.Q9XWL5
2.19077	0.564486	0.819236	0.3175	F3NWW3.H2KYT1
0.196263	0.0266232	1.5107	0.135252	F3Y5P8.G5EEZ5
0.0553519	1.01063	0.0337134	0.00109998	F3Y5Q7
0.239963	0.847323	0.760424	0.278591	F5GU62
2.71176	0.234012	1.80463	3.36056	Q27533.F5GUA7.D3YT44
1.12898	0.319432	0.661712	0.0297237	F5GUC6.Q18843
1.01999	0.0286795	0.000526678	1.55085	F5GUC7.Q19553
1.36256e-07	0.238189	0.302079	0.33723	F5GUD0.F5GUC9.P49809
0.301668	0.0695129	0.228239	0.734396	F5GUD3.F5GUD4
0.0367004	0.0010214	0.260435	0.00292246	F5GUG4
1.98649	0.69357	0.429747	1.68365	F5GUG6.F5GUH2.F5GUG7.F5GUG8.F5GUH1.F5GUG9
0.756402	0.265067	0.58702	0.502688	F5GUH0
0.74821	0.277561	0.128788	1.41966	F5GUI0.O17883
0.859571	0.879433	0.177166	0.179018	G1K0V8.P34563
1.66082	1.21267	0.405955	2.05	G1K0V9
1.25858	0.534141	0.294997	0.403049	G1K0W1.Q8WR51
0.491185	2.21608	0.191082	0.00196856	G1K0X0.Q22656.Q1ZXU6
2.32852	2.39505	0.890049	2.19348	G1K101.G1K104
0.711017	0.0103158	1.30027	1.66203	G2HK03
0.159667	0.166936	0.478848	0.210531	G2HK08
0.0368908	3.08695	0.0376248	0.0770538	G2HK16.G2HK17
0.395951	0.804396	0.00281832	0.212497	G3MU08.Q17424
1.20378	0.579886	0.556413	0.574503	G3MU11.P90887.Q2L6U7.H9G2W4.I2HAA1
1.37164	1.47262	0.161527	1.47459	Q23318.G3MU28.G3MU29.Q7JLE3.G3MU30
0.00162297	0.00376287	0.290825	0.0101968	G3MU38.Q18785.D6R8W7
0.0424292	0.20092	0.308456	0.00953316	G3MU40.G5ECM1
0.89302	1.36136	1.12261	0.511042	G4RT11.3.G4RT11.4.G4RT11.2.G4RT11
0.751723	1.03267	0.0879162	0.0865521	G4RYA5
0.0111818	0.0114333	0.0656474	0.0169963	G4RZ48.G4RZ45.G4RZ49.G4RZ46
0.0109618	0.66968	0.0902838	0.0465212	G4S034
0.205317	0.0125397	0.0203931	0.665278	G4S035
0.0454289	0.518452	0.0185813	0.31653	G4S703.Q95Y57.A0A0K3AVC2.A0A0K3AT22
0.0437234	0.12301	0.0749097	0.243184	G4S708.Q8WTM8
0.252589	1.31259	0.661106	0.0122409	G4SCE4
0.108321	0.0349823	0.239844	0.000344946	G4SDH4.3.G4SDH4.2.G4SDH4.A0A168HBE9.A0A168HBC9
0.000759987	0.28774	0.000469265	0.178133	G4SF15.Q95XR3
0.114267	0.297872	0.0892991	0.0460944	G4SF79
0.00432416	0.0020962	0.0470286	0.0125251	G4SF97.Q1XFX9.G4SFA7.G4SFA6
0.0167859	0.899357	0.163416	1.0666	G4SFM6.Q19852
0.185133	3.27168	1.2319	9.15097e-05	G4SG25
2.03275	1.27292	3.10394	2.56108	Q20629.G4SGI5
0.179901	1.70823	0.0733698	0.00739618	G4SI07
0.953721	0.353888	1.89088	0.0875735	G4SJU0.G5ECY7
0.000527125	0.0149823	0.000124711	0.000203136	G4SL51
0.295145	0.397284	0.223788	0.00548157	G4SLH0.3.G4SLH0.2.G4SLH0.A0A2I2LDX0.A0A2I2LG61.A0A2I2LDV8.A0A2I2LDW1.G4SLH0.4.G4SLH0.9.G4SLH0.8
0.264655	0.00513856	0.139475	0.125345	G4SLU9
0.0961291	0.170078	0.457796	0.099866	G4SNB8
0.0146221	0.0324764	0.095403	0.0380482	G4SNJ8
0.0233434	0.014459	0.0816433	0.0161367	Q9N3C5.G4SNP0
0.216603	0.0388735	0.0389892	0.215736	G4SNP7
0.00903181	0.0586866	0.178969	0.0403865	G4SNS6.Q9BKR1
0.0149558	0.332577	0.0982372	0.230932	G4SP89.U4PBY7
0.162281	0.37247	0.387814	0.325043	G4SPY0.G4SPY1
0.270065	0.239688	0.0123176	0.294013	G4SQY7.O17275
1.24969	0.170646	0.480739	2.70705	G4SRS5.A0A061AJH7.A0A061ACG9
0.0384498	0.196241	0.261283	0.0956189	G4SRU7.Q965X3.H2L0P9
1.66767e-05	0.000284984	0.0498161	0.0983294	G4SRZ6.Q9GUI5.A0A168HBA5.H2L0Q4
0.00254317	0.421674	0.157463	0.093068	G5EBE3
2.14464	0.00289322	2.43564	2.71357	G5EBE4
1.01913	0.906465	0.421145	0.639902	G5EBF0
0.27312	0.322098	0.195185	0.0222443	G5EBF1.2.G5EBF1
0.0814426	0.660729	0.787578	0.0234532	G5EBF2
0.0133924	0.310347	1.3725	0.057893	G5EBF3
0.0770597	0.0875813	0.610118	0.55026	G5EBF4
3.11468	2.16866	3.1312	1.79008	G5EBF5
0.577773	0.105532	1.61485	0.843917	G5EBG0
0.00510088	4.07286e-06	0.159757	0.108602	G5EBG1
1.23723	3.28032	1.13542	0.599565	G5EBG2.A2VA00
0.0781593	0.549352	0.0348255	0.188138	G5EBG3
1.11266	0.298947	3.09196	0.778616	G5EBG4
0.196709	1.08252	1.00339	0.125238	G5EBG6.Q0G833
1.11767	0.00726541	0.25493	2.568	G5EBH7.H2L0I1
0.0327711	0.0964598	1.07864	0.152522	G5EBI0
0.0213993	0.783863	0.233825	0.118869	G5EBI4
0.089153	0.00137775	0.00358227	0.00249958	G5EBJ0
0.163681	0.141181	0.0931449	0.188212	G5EBJ4
0.0328006	0.185993	0.114326	0.0509152	G5EBJ7
0.534685	0.32145	0.982124	0.498934	G5EBJ8
0.578312	0.433557	0.432588	0.152735	G5EBJ9
0.0374667	0.0860537	5.54931e-07	0.0428093	G5EBK1
0.136341	0.588317	0.730773	0.14894	G5EBK3.G5EES2
0.00335412	0.296328	0.00296119	0.0662933	G5EBK4
0.0246178	0.181444	0.0165563	0.00565043	G5EBK8
0.00987756	0.715831	0.0846642	0.118872	G5EBL8
0.100825	0.0280894	5.71746e-06	1.57155	G5ECA1.G5EBM0.Q6BEU7
0.0438759	0.115312	0.0781779	0.116891	G5EBM5
0.00270267	0.0218027	0.00106773	0.0694437	G5EBM7
0.48265	0.116169	0.000666636	0.677788	G5EBN5.H8ESG1
0.02601	0.032034	0.162679	0.141606	G5EBN9
0.782968	0.318863	0.730236	1.16839	G5EBP0
0.618621	0.00213932	0.476323	0.583141	G5EBP5
0.0248763	0.0963591	0.0191691	0.0580325	G5EBQ1
0.239751	0.407882	0.287854	0.222984	G5EBQ3
0.507771	0.00448983	0.517904	0.810456	G5EBR1.Q2V4S2.E9P8A8
0.00604414	0.739965	0.204167	0.0824531	G5EBR7.Q564V5
1.58529	0.484515	1.64546	1.24524	G5EBR9
0.0211625	0.0007764	1.03861	0.282179	G5EBS0
0.691187	0.0542262	1.39241	0.441409	G5EBS1
0.0152385	0.914803	0.553091	0.0261111	G5EBS5
0.0968226	0.423169	0.221995	0.0275666	G5EBT1.G5EBT1.3
0.178017	0.114586	0.241586	0.0114865	G5EBT3.A9Z1L1
0.0965125	0.451091	0.130009	0.00591583	G5EBT5
0.00030059	0.000389514	0.0021354	0.130239	G5EF46.G5EBT9
0.191441	0.54392	0.000256311	0.000738377	G5EBU2.H2KZL4
0.0180331	0.112201	0.31979	0.026228	G5EBU3
0.600274	0.153614	1.14178	0.761377	G5EBU5
0.626564	0.118535	0.836907	0.595362	G5EBU8.G5EFT0
0.00109197	0.230686	0.0485145	0.0309554	G5EBV0.3.G5EBV0.5.G5EBV0.4.G5EBV0
0.950432	0.0322074	0.142295	0.269702	G5EBV3.A0A0K3AYI6
0.481038	0.0224411	1.44278	0.101894	G5EBV4
2.34672	3.86972	1.24801	0.633318	G5EBV5
0.184172	0.192632	0.156138	0.245156	G5EBV6
0.395418	0.0315774	0.00489336	0.414605	G5EBW2
0.0149204	0.181814	0.0756069	0.00046172	G5EBW5
0.449193	0.0418147	0.357216	0.421556	G5EBW7
0.000596407	0.422545	0.0192872	0.0184999	G5EBX0
1.18271	0.843257	0.00126524	0.700259	G5EBX3
0.347682	0.303143	1.17674e-05	0.175311	G5EBX6.Q8I129
1.14087	0.0188813	1.78669	1.273	G5EBY0
0.137072	0.024573	0.14377	0.141192	G5EBY3
0.0884019	0.0984738	0.604846	0.181889	G5EBY4
0.037568	0.018095	0.293144	0.167517	G5EBY6
0.0713016	0.191167	0.00983416	0.017429	G5EBZ4
0.056601	0.0320156	0.250736	0.215875	G5EBZ8.2.G5EBZ8
0.0514995	5.93993e-05	0.0311656	0.0806104	G5EBZ9
0.022044	0.0400562	0.57493	0.0644985	G5EC03
0.00838261	1.11364	0.186443	0.0745627	G5EC05
1.48368	1.15711	1.43995	0.360115	G5EC06
0.0500267	0.0446885	0.0488654	0.0781151	G5EC09
0.0405937	0.0754786	0.109674	0.0424061	G5EC10
0.103046	1.3043	0.177475	0.190852	G5EC13
2.64446	0.486502	0.966743	2.84623	G5EC16.G5EFQ8
0.140746	0.779623	0.000552699	0.0289133	G5EC19.Q8MPR9
0.166383	0.354199	0.0205294	0.0659363	G5EC21
0.00862904	0.00238809	0.237675	0.104411	G5EC22
0.705862	1.26369	1.37969	0.203872	G5EC23
1.28209	0.88082	1.06943	0.95319	G5EC24
0.505119	0.401923	0.223756	0.491097	G5EC25
0.154807	0.264181	0.00355175	0.0521249	G5EC27
2.05649	2.65974	0.236001	0.461227	G5EC30
0.441994	0.875259	0.390091	0.542672	G5EC31.Q86N72
0.0117791	0.000204642	5.27354e-05	0.363922	G5EC34.G5EBT8
0.256629	0.370582	0.560478	0.126394	G5EC40
0.200556	0.511429	0.293728	0.0143215	G5EC43.V6CLB1.G5EG83.Q8MQ04.V6CL80.Q8MQ03
0.345553	0.458556	0.048799	0.194207	G5EC45
0.0518699	0.580388	0.000182859	0.00347262	G5EC53
1.66285	0.118528	1.45977	1.63355	G5EC63
1.39309	0.241692	0.104739	3.10066	G5EC67
0.0910967	0.294438	1.8396	0.63631	G5EC71
0.0113594	0.117034	1.12224	0.186831	G5EC72
0.101351	0.928689	0.284234	0.0907777	G5EC75
0.00807912	0.0716604	0.0120671	0.0107615	G5EC86
1.12502	0.162079	0.0215956	1.28304	G5EC87
0.00879043	0.659124	0.0208733	0.000700163	G5EC91
0.671662	0.174935	2.34661	0.209277	G5EC96
0.00124568	0.440089	0.0799306	0.137902	G5EC97
0.00303706	0.246928	0.19694	0.000966234	G5EC98
0.020453	0.901275	0.0491429	0.0016951	G5ECA0.P91247
0.0630412	0.024723	0.0283172	0.0368325	G5ECA2.Q1ZXT0
0.0123607	0.197682	0.0796306	0.00193917	G5ECA7
0.0788995	0.0803002	0.383348	0.014853	G5ECB5
0.0255312	0.30033	0.510036	0.086345	G5ECB6
0.617406	0.396216	1.35072	1.02714	G5ECB7.G5EDU2
0.124206	1.53523	0.0630296	0.0017697	G5ECB9.G2HJZ1
0.105467	0.905231	0.0778177	0.0209268	G5ECC0
0.798546	0.294936	0.27032	1.03357	G5ECC1.G5ECM7
0.0112091	0.0848218	0.162971	0.00152759	Q9N5B7.G5ECC3.G5EFP1.G5EEU7
2.16832	0.146971	2.04368	1.83656	G5ECC7.2.G5ECC7
0.234008	0.100112	0.324298	0.274022	G5ECC9
0.0808199	0.0353433	0.752693	0.00206408	G5ECD0
0.105715	0.30763	0.138381	0.0536222	G5ECD6
1.59801	0.0268534	1.88551	1.81587	G5ECD7.G5EEB3.G5EGT0.G5EG29
0.000737062	0.0472725	0.298253	0.28754	G5ECE3
0.00225647	1.14034	0.00984142	0.0848446	G5ECE7
0.379169	0.0141136	0.0120676	1.03343	G5ECF0.G5EDQ3.G5EG71.G5EFI0.I7LFF0.G5ED02.G5EBS9.I7J4D1.G5EFE4
0.0048292	0.741187	0.0861434	0.0209833	G5EGL7.G5ECF4
0.427693	0.729206	0.505249	0.176495	G5ECF6
0.0247374	0.0131682	0.184318	0.145025	G5ECF8
0.0279093	0.44276	0.205714	0.222245	G5ECG0
0.893283	0.00741725	0.929157	0.713059	G5ECG2.2.G5ECG2
0.17652	0.00754024	0.397205	0.0376367	G5ECG7
0.00286418	0.59581	0.0188175	0.0443966	G5ECG9
0.096426	0.626875	0.110321	0.0590928	G5ECH0
0.844227	0.00514568	0.0813198	0.715738	G5ECH1.G5EBK6
0.211549	2.03197	0.898934	0.0166606	G5ECH3.Q95PJ6.D7SFP2
0.499335	0.639575	0.500225	0.0980851	G5ECH5.G5ECH5.2.G5EFN0
1.46735	0.914183	1.18548	0.672452	G5ECH5.3
0.0538165	0.00134711	0.0747627	0.0204846	G5ECH7
0.105338	0.0658841	0.276697	0.182904	G5ECH9.M1Z859
1.50013	1.99387	1.04741	1.67769	G5ECI1
2.00145	0.22179	0.767574	1.32637	G5ECJ6.2.G5ECJ6.V6CL68
0.947973	0.0129776	0.388902	0.746806	G5ECJ8.A0A1X7RC69
1.28919	1.5957	1.11569	0.195668	G5ECK4.G5EE73.G5EEQ7
1.16112	0.00803591	1.67712	0.679711	G5ECK5
0.203274	0.0471782	0.00118954	0.0651827	G5ECL1
0.875632	0.518565	1.05713	0.612101	G5ECL2.2.G5ECL2.G5ECL2.3.G5ECL2.4
0.0153896	0.0594773	0.021195	0.0716635	G5ECL3
0.0546023	0.680948	0.125982	0.0117018	G5ECL4
0.00405925	1.22063	0.808103	0.0179968	G5ECL6
2.32346	1.99616	1.03058	1.35752	G5ECL7
0.25145	0.0452507	0.0153852	0.0534491	G5ECM4
0.875524	0.000357791	0.272038	2.44559	G5ECM6
5.01037e-05	0.0303018	2.60382e-06	0.0138399	G5ECM9
0.000147916	0.028206	1.39797e-05	0.00230324	G5ECN5
1.057	1.28876	1.26087	0.0855001	Q8MQ91.G5ECP8.G5ECN6
0.347284	0.0889963	0.116608	0.688806	G5ECN9.G5ECN9.2
0.0137545	0.0180583	0.0872678	0.109727	G5ECQ3.G5ECQ3.2
1.87709	1.35856	1.0213	1.00502	G5ECQ4
1.5241	0.360654	0.535009	1.71126	G5ECR0
0.0174096	0.0200845	0.713206	0.00969855	G5ECR1
0.514085	0.365887	0.194234	0.384566	G5ECR6
0.294676	0.865547	0.0372806	0.402257	G5ECR7
0.159744	0.079227	0.0142878	1.91029	G5ECR8.4.G5ECR8.G5ECR8.2
0.508769	0.451939	0.0958342	0.207904	G5ECS4
0.574021	0.557269	0.358725	0.490853	Q22580.G5ECS8
0.0404257	0.000124502	0.248484	0.00618238	G5ECS9.G5EFE6.A0A061AL65
0.371716	0.0190018	0.0666959	0.213782	G5ECT4.Q8I0G4.G5EDL2.F5GU67.G5EBV7.F5GU68
0.244953	0.244797	0.00264266	0.641301	G5ECT6
0.111647	0.364452	0.445609	0.485795	G5ECU1
0.355723	0.0196761	0.295639	0.525113	G5ECU4
0.97232	0.483304	0.900516	0.86663	G5ECU5
0.661522	0.414004	0.645074	0.0726869	G5ECU7.G5ECU7.2.A0A2C9C3E7.A0A2C9C2Y8.A0A2C9C2T0.A0A2C9C3K0.G5ECU7.6.G5ECU7.4.G5ECU7.5.G5ECU7.3
1.36212	0.0265457	0.695245	2.03654	S6EZQ4.G5ECV3.S6FWQ0.S6FN15.S6F542.S6FCZ6
1.59475	0.0440421	0.60088	2.49939	G5ECV9
0.0465296	0.00309833	0.805972	0.0355499	G5ECW0
0.086243	0.00287824	0.000138942	0.0540368	G5ECW3
0.231688	1.12601	0.0567832	0.00621949	G5ECW7.Q9U3K7
0.229256	0.0331785	0.831921	0.0290109	G5ECW8.G5ED88
0.0179014	0.113488	0.199554	0.137477	G5ECX8.G5EDV6.A5Z2T4
0.0702005	0.827395	0.302913	0.116966	G5ECX9
0.48956	1.34524	0.00685355	0.350723	G5ECY0.G5ECY0.2
0.141465	0.0941711	0.849466	0.419964	G5ECY2
0.27359	0.304106	0.229689	0.111669	G5ECY3
0.00137609	0.00707413	0.000594339	0.0964101	G5ECY6
0.00300009	0.352141	0.00231425	0.0237134	G5ECZ0
0.0142881	0.324675	0.266055	0.183625	G5ECZ1.Q8MQG0.V6CLS7.Q5TYL6.Q5TYL5
0.0920057	0.0311373	0.1024	0.0675623	G5ECZ2.G5EDI2
0.359909	0.473087	0.633021	0.768729	G5ECZ3
0.235996	0.180022	0.018119	0.945625	G5ECZ8
0.0467572	0.264878	0.309775	0.512875	G5ED01
1.01267	0.620351	0.00674346	0.820235	G5ED04
0.0128086	1.36955	0.00047529	0.0261611	G5ED07
0.691114	0.464964	0.242119	1.85145	G5ED08.Q21190
0.00878977	0.0383087	0.0549911	0.00727549	G5ED17
0.000134352	0.102997	0.0233814	0.00972431	G5ED21.G5EDG7
0.179447	0.0727263	0.0126006	0.599442	G5ED26.H2KAQ0.H2KAP9
0.0432018	0.218973	0.48699	0.0389826	G5ED29.3
1.89375	0.634619	2.22682	1.30594	G5ED31.G5EDD1
1.23174	3.02041	1.26976	0.251646	G5ED34.G5ECK7
0.438921	0.0694877	0.207944	0.214053	G5ED36.O62178
2.08116e-05	0.276041	0.0135858	0.000676243	G5ED39
0.0511622	0.0294913	0.0701793	0.184759	G5ED41
0.00158535	0.146904	0.0887587	0.581268	G5ED43.A0A0K3AS63
1.04477	0.276658	1.81852	1.86564	G5ED44
0.068384	0.0350999	0.0635295	0.0340251	X5LX61.G5ED45
0.0508438	0.987256	9.3305e-05	0.00709817	G5ED57
0.87002	0.0311601	0.476344	0.597264	G5ED60
0.713302	1.47255	0.45643	0.222574	G5ED63
0.309458	0.00269192	0.0279017	0.229288	G5ED68.2
0.00224096	0.101139	0.0199389	0.129248	G5ED74
0.412647	0.313259	0.995834	0.518067	G5ED75.Q9XU12
0.022107	0.00894438	0.0125599	0.00825745	Q5FC45.G5ED80
0.846578	1.15901	0.463775	1.20755	G5ED81
1.63005	0.90598	1.48233	0.749932	G5ED86
0.779888	0.103884	0.424426	0.480017	G5ED89.G5ED89.2
0.437303	1.12201	0.0986689	0.0671325	G5ED95
0.905451	0.134815	1.1817	1.9773	G5ED97
0.0207982	0.355802	0.11706	0.00505511	G5ED98
1.15087	2.76249	0.753694	0.402714	G5ED99.A6ZJ67
0.728772	0.260326	0.0472168	2.59962	G5EDA6.X5M911
0.300902	1.61578	0.807675	0.209744	G5EDA7
0.802462	0.110327	0.766104	1.31908	G5EDA8.G5EGA2.G5EF70
0.080077	0.133035	2.26653e-05	0.0274923	G5EDB6
0.0218653	0.0725583	0.0117858	0.158481	G5EDB7.Q8I4E0
0.201743	0.149298	0.0285526	0.683759	G5EDB8
1.9097	0.535612	1.67557	1.82894	G5EDB9.2.G5EDB9.G5ECE2.G5EDB9.3
0.0902739	0.280443	0.161184	0.307852	G5EDC6
0.161976	0.187847	0.00704047	0.379064	G5EDD4
0.0291745	0.00772048	0.12252	0.237409	G5EDD8
0.472553	0.0332599	0.000685668	0.658086	G5EDE4
0.00101837	0.593183	0.0961502	0.00252295	G5EDE7.Q8WSN6
0.123733	2.31259	0.0851961	0.00935339	G5EDE8
0.0463058	0.0798429	0.0892889	0.0258583	G5EDE9
0.517958	0.153089	0.60083	0.494785	G5EDF0.W6RT88.W6SB79
0.0211555	0.0422923	0.330516	0.054671	G5EDF5
0.0374706	0.636153	0.0108352	0.0330462	G5EDF7
0.115188	0.101004	0.00743123	0.117202	G5EDG2
0.202738	0.945162	0.00214252	0.00205436	G5EDG6
0.101799	0.376624	0.0766446	0.567671	G5EDG8
0.0365546	0.0101595	0.0222254	0.312228	G5EDG9
0.0105037	1.22294	0.0157897	0.0488051	G5EDH1
0.049329	0.0965053	0.00112138	0.0537758	G5EDH7.G4S185
0.410608	1.78836	0.0209176	0.159505	G5EDI0
0.0345062	1.2296	0.0152225	0.00700659	G5EDI1.A0A4V0IJY6.A0A4V0ILK2.A0A4V0IJU5.Q0G832
1.68912	0.165352	1.65988	1.92513	G5EDI8.V6CIX1
0.000691587	0.424043	0.107978	0.025724	G5EDJ3
0.615311	0.276708	1.10459	0.0068928	G5EDJ7
1.1774	2.11055	0.116393	0.356071	G5EDK1
0.155492	0.509822	0.105512	0.189893	G5EDL3
0.03972	0.0316283	0.0235427	0.33739	G5EDL4.G5EDV8
0.129254	0.197203	0.826423	0.274976	G5EDL5
0.328939	0.000959669	0.114748	0.544331	G5EDM4.G5EDM4.8.G5EDM4.6.G5EDM4.7.G5EDM4.5
0.274032	1.19106	0.00502254	0.05614	G5EDM4.4.G5EDM4.9.G5EDM4.3.G5EDM4.10
0.384465	0.211243	0.0392887	1.05958	G5EDM5
1.08526	0.176279	1.20618	0.831737	G5EDN3
1.13607	0.0174695	0.00540222	0.867939	G5EDN6
0.237302	0.214543	0.620094	0.644154	G5EDN8
0.321201	0.275858	1.20621	0.273149	G5EDP0
0.000154938	0.0487115	0.251538	0.0264258	G5EDP2
1.06591	0.716779	0.469269	0.343034	G5EDP3
0.201423	1.29014	0.0464597	0.199532	G5EDP6
0.0190985	0.000407737	0.180798	0.0237727	G5EDP9
0.312644	0.264983	1.35468	0.471022	G5EDQ2
0.15896	0.117096	0.108047	0.00592468	G5EDQ7
0.808825	1.65705	0.736109	0.150941	G5EDR3
0.000494978	0.0840294	0.648954	0.015222	G5EDR5
0.0200823	0.315986	0.0917714	0.00298267	G5EDS2
1.26059	0.507385	0.504974	1.19929	G5EDS8
0.022894	0.0304707	1.31007	0.359586	G5EDT1
2.19249	0.000380403	0.795472	2.21798	G5EEP7.G5EDT4
0.218388	0.294555	0.658406	0.0312034	G5EDT8.C2BR97
0.193719	0.11974	2.61592e-06	4.64023e-05	G5EDT9
0.526354	0.549917	0.1665	0.432675	G5EDU0
0.170385	0.0853144	0.395482	0.0286843	G5EDU1
0.43824	1.01776	0.0275159	0.614767	G5EDU3
0.173423	0.713607	0.00291749	0.0362632	G5EDV0
6.9733e-06	0.00881922	0.216645	0.00139453	G5EDV3
4.66018e-07	1.60315	5.41216e-06	0.0939145	G5EDV7
0.190511	0.199129	0.0518321	0.302042	G5EDW0
0.00731968	0.549416	0.336696	0.016257	G5EDW1
0.801969	0.563396	0.458294	0.798703	G5EDW2.G5EDW2.2.G5EDW2.3
0.175863	0.0238865	0.00295469	0.324287	G5EDW7
0.0138389	5.66102e-06	1.38302	0.194666	G5EDW8
0.594902	0.17187	0.794397	0.871788	G5EDW9
0.0135304	0.0501621	0.06703	0.216663	G5EDX7
0.293358	0.329035	0.117417	0.605583	G5EDX9
0.381607	0.716445	0.0241359	0.513531	G5EDY1.G5EGQ8
1.45263	1.92776	0.278549	1.94993	G5EDY2
0.100923	0.111734	0.000227356	0.266208	G5EDY3.G5EG39
0.0302797	0.178595	0.0811973	0.0493585	G5EDY8
0.312051	0.0426879	0.402248	0.724011	G5EDY9.G5EFN3.G5ED61.G5ECJ3
3.41566	0.748878	1.84775	3.60722	G5EDZ2
0.690768	1.5149	0.0832922	1.06574	G5EDZ7
0.0936138	0.731078	0.000792173	0.0358462	G5EDZ9
0.00394041	0.391179	0.0208858	0.0104975	G5EE01
0.0745414	0.307709	0.132002	0.0627962	G5EE04
0.000531647	0.415182	0.0122941	0.00255517	G5EE11
1.62053	2.76277	1.80324	1.58887	G5EE13
0.0120045	0.114949	0.174294	0.0298162	G5EE14.G5ED40
0.000632856	0.0052323	0.00112747	0.0575523	G5EE16
0.0511876	0.6273	0.504273	0.00137135	G5EE32.G5EGD0
0.812311	0.433938	0.0569733	0.104591	G5EE33
0.301776	0.360477	0.369603	0.00132524	G5EE34
0.585868	0.00601781	0.238967	0.781708	G5EE37.X5M920
0.00452635	0.933596	0.022634	0.219663	G5EE40
0.038173	1.2473	0.00863817	0.212282	G5EE41
0.0264724	0.0737839	0.554183	0.100052	G5EE42
0.000570069	0.102378	0.150209	0.230081	G5EE46
0.0745208	0.615297	0.160336	0.136981	G5EE48
0.10218	0.588785	0.0351842	0.119809	G5EE56.G5EE56.2.G5EE56.3.G5EE56.4
0.88199	0.0176751	0.0762031	1.42712	G5EE59
1.38481	0.968293	1.02261	1.17755	G5EE62
1.3699	1.25655	0.78045	0.178478	G5EE63
0.591698	0.0572799	1.4884	1.11483	G5EE66
0.0201777	0.85176	0.0220006	0.000296967	G5EE67
0.114625	0.00291271	0.0152879	0.219189	G5EE72
0.00596904	0.571122	0.00802929	0.0269986	G5EE74
0.0670682	0.676836	0.00158272	0.0510216	G5EE78.Q21734.2.Q21734.Q21734.3.Q21734.4
0.0425992	0.127671	0.0131398	0.18089	G5EE80
0.0801051	1.30233	0.057939	0.353599	G5EE89
0.362612	1.29167	0.00354854	0.120518	G5EE90
0.617021	0.174784	2.89125	0.121199	G5EE96
0.443001	0.525238	0.419808	0.545996	G5EE97.H2L2D0.Q8I4F3
0.000712031	0.303709	0.637145	0.0571505	G5EE98
0.0291021	0.0414637	0.126503	0.000521669	G5EEA2
0.000352936	0.915174	0.0306181	0.179356	G5EEA3
0.0442543	0.827636	0.0199698	0.141699	G5EEA8
0.35838	0.87986	1.14066	0.718632	G5EEB8
0.115778	0.338902	0.11722	1.30711	G5EEC9.C0KDV0.V6CJH3
0.183561	0.0520242	0.885166	0.0945245	G5EED5.X5M914
0.28193	0.00226266	0.204069	0.0339676	G5EEE1
0.235687	0.00030641	0.443319	0.654921	G5EEE5.K8ES54
1.81951	2.42998	0.971254	0.999778	G5EEF4.A8WHT8
0.118686	0.00224361	0.489262	0.538907	G5EEG4
0.0505412	0.0278008	0.183671	0.154591	G5EEG6
1.39317	0.537466	1.01283	1.45245	G5EEG7
0.0708977	1.72005	0.207084	0.00725011	G5EEG8.G5EEP9.G5EBP4.G5EFD6
1.16048	0.736572	0.337828	0.768226	G5EEH6
0.73608	0.438749	0.0425457	1.30834	G5EEH9.G5EEH9.2.G5EEH9.3
0.000252189	0.101312	0.0859242	0.0348803	G5EEI1
0.0150992	1.71829	0.393696	0.264982	G5EEI4
0.0558585	0.8825	0.546621	0.0473489	G5EEI5.G1K109
1.87099	0.102175	0.00737047	3.86716	G5EEI8
0.162377	0.0408366	0.246937	0.635248	G5EEI9
0.012281	0.0773183	0.077581	0.040874	G5EEJ4
0.180845	0.095466	0.156264	0.629281	G5EEJ7
0.494102	0.670905	0.0136833	0.161262	G5EEK0
0.00354847	0.121439	0.562317	0.167632	G5EEK3.G5EEK3.3.G5EEK3.6.G5EEK3.5.G5EEK3.7
0.956989	1.95975	1.88782	0.391421	G5EEK4
1.899	0.0084205	1.8178	1.89963	G5EEK8.A8WI68
0.00627715	0.0126555	0.215832	0.0114794	G5EEK9
0.469293	0.311648	0.276486	0.169656	G5EEL0.2.G5EEL0.Q9U3E2
1.66406	0.0837924	0.680778	2.20937	G5EEL1
0.0903282	0.387849	0.00264625	0.0490187	G5EEL2
0.203473	0.176785	0.132912	0.0576573	G5EEL9
0.22535	1.68293	0.376275	0.0909164	G5EEM1
0.0605131	0.0177177	0.0177312	0.0132366	G5EEM5
0.55637	0.809547	1.13421	0.24765	G5EEM6
0.094367	1.03729	0.343777	0.0144625	G5EEM9
0.378924	0.0903669	1.42758	0.0185254	G5EEN1.G5ECI8.B1V8K6
0.0192587	0.98931	0.0596537	0.105387	G5EEN3
0.138971	0.0945015	0.321676	0.304065	G5EEN4.2.G5EEN4.G5EEN4.3
0.0723929	0.000344228	0.0679857	0.00232019	G5EEN6
0.0575359	0.00225591	0.00522553	0.0807074	G5EEN7
0.13753	0.513036	0.0315994	0.0482269	G5EEQ4.H8ESD5.E9P898.E9P897.G5EFE5
0.0714484	0.0489216	0.0484528	0.0358456	G5EEQ8
0.334628	0.156533	0.06433	0.31251	G5EER4
0.213523	1.14669	0.247423	0.110138	G5EGR6.G5EES3
1.29391	1.1696	0.159102	0.757088	G5EES6.G5EES6.2.I2HAD6
0.233087	0.141157	0.294968	0.0154374	G5EES8.Q9N472
0.00471211	0.0507005	0.558448	0.142889	G5EES9
0.00257882	0.669624	0.00887252	0.0469689	G5EET2
0.372231	0.485083	0.0466882	0.0492753	G5EET3
0.0854865	0.3306	0.0068224	0.160615	G5EET5
0.675285	1.05496	0.434358	0.326079	G5EET6.2.G5EET6.3.G5EET6.G5EET6.4
0.000405211	0.180664	1.27922	0.0258358	G5EET8
0.0238341	0.611355	0.330551	0.12574	G5EEU1
1.9338	0.146914	1.32736	2.47924	G5EEV0
0.0564612	0.00899893	0.104885	0.228364	G5EEV2.3.G5EEV2.2.G5EEV2
0.12892	0.0710078	0.45854	0.183281	G5EEV5
0.283376	2.0186	0.158345	0.00642975	G5EEV9
0.0205384	0.132906	3.3138e-05	0.000106608	G5EEW1
0.141289	0.919657	0.560751	0.10885	G5EEW5
0.00633925	1.65042	0.0656636	0.234185	G5EEW6.G5EEW6.2
0.0387957	0.0453608	0.00616828	0.000315565	G5EEX7
2.9794	0.404193	0.641888	1.81697	G5EEY5.Q565A2
0.276714	0.0622418	0.17469	0.428268	G5EEZ0
0.449857	0.706244	0.129139	0.419917	G5EEZ1.Q7YTU8
0.0390047	0.320292	3.89946e-05	0.558511	G5EEZ4
0.0189992	0.510391	0.0358264	0.0874922	G5EF01
0.00788413	0.359034	0.000943484	0.00639106	G5EF05
0.606013	0.227898	0.026949	0.226355	G5EF07
0.289401	2.19136	2.5336	9.22907e-05	Q1RPT9.G5EF08
0.0139765	0.0522872	0.108499	0.303991	G5EF11
0.000250372	0.333053	0.0337694	0.00626818	G5EF15
0.215795	0.0475925	0.0881097	0.0598106	G5EF26
1.41527	0.0601936	0.538132	2.87573	G5EF32.Q86S16
0.0115465	0.000417156	0.320973	0.570373	G5EF37
1.14927	0.938262	0.996128	0.786616	G5EF43
2.79725	3.26606	2.5192	1.98951	G5EF47
0.00318647	0.335156	0.414227	0.00482925	G5EF48
0.18348	0.109815	0.0521186	0.117488	G5EF51.A0A131MD24
0.0127358	0.0385289	0.612143	0.00216863	G5EF53
0.168225	0.0561062	0.185127	0.207734	G5EF57
0.890325	1.47652	0.403291	0.603964	G5EF58
0.000434035	0.215434	0.0366691	0.0127163	G5EF59.G2HK18
0.0778158	0.537763	0.049082	0.0160308	G5EF60.G5EF60.2
0.400617	0.0359947	0.762316	1.01149	Q86MD1.G5EF61
0.0136896	0.000204557	0.0558624	0.271297	G5EF63.Q8I0Z4
0.0612488	0.969077	0.60722	0.0185338	G5EF65.X5M5R6
0.0470275	0.0969908	0.00460541	0.125245	G5EF77.U4PQY8
1.18932	0.522036	0.601473	0.883793	G5EF83
0.358231	0.00344972	0.275511	0.526605	G5EF84
0.0846342	0.725786	0.140278	0.232803	G5EF86
0.163351	0.595082	0.684903	0.000945922	G5EF87.H8ESF3.H8ESF4.A0A3P6NNV9.A0A3P6P9B9.A0A3P6NPD2.A0A3P6MYA1.A0A3P6N6K6
1.54377	0.541262	0.337743	1.59715	G5EF88.S6F588.Q68TI8.G5EEV7.S6FD39
0.000578588	0.0377243	0.0484706	0.000823185	G5EGA4.G5EF89.G5EDV5
1.41773	0.492101	0.522859	0.929514	G5EF90
0.0915098	0.396468	0.0994205	0.0401871	G5EF96
0.531066	0.474587	1.05328	0.172084	G5EF97
0.141035	1.73555	0.0841285	0.258282	G5EF99
1.45202	0.938513	1.37582	2.38179	G5EFA2
0.0235005	0.211113	0.105207	0.000332542	G5EFB5
0.0133713	0.609331	0.0190702	4.32694e-05	G5EFB9.G5EDL7
0.00420022	0.591365	0.287651	0.132147	G5EFC1
0.197572	0.572142	0.000154375	0.0057309	G5EFC4
0.0195872	0.802683	0.162953	0.135756	G5EFC8
0.163089	0.141766	0.0679972	0.552484	G5EFD4
0.135622	0.702128	0.0662855	0.42829	G5EFD7
1.00249	0.00465163	1.02512	0.299568	G5EFD8
7.67411e-05	0.0945706	0.0305099	0.00391682	G5EFD9
0.674719	0.184657	1.53267	0.292803	G5EFE3
0.100717	0.10507	0.0290455	0.0824889	G5EFE7
0.204949	0.830522	8.99211e-06	0.001312	G5EFF1.2.G5EFF1.3.G5EFF1.D4YW53
0.000637946	0.0264339	0.174544	0.133713	G5EFF7.G5EFF7.2.G5EFF7.3
0.00312615	0.100513	0.00468572	0.0663816	G5EFF8.Q304D5
1.61279e-08	0.206964	0.525593	0.0851921	G5EFF9.G5EG28
0.105703	0.971317	0.349719	0.0296235	G5EFG0
2.41633	1.46269	2.44843	1.84666	G5EFG3
0.922678	0.0806817	0.0634596	0.801817	G5EFG4
0.203383	0.160882	0.571917	0.455458	G5EFH0
0.871434	1.0121	0.583218	1.90683	G5EFH4
0.310689	0.32918	0.116704	0.25009	G5EFH7.Q7K783
0.00634174	0.136908	0.526831	0.0206285	G5EFH8.H9G2P9
0.142211	0.145734	0.565032	0.132334	G5EFI4
0.00787889	0.00590047	0.594024	0.0834094	G5EFI7
0.494903	2.82669	1.75827	0.0531393	G5EFI9
0.241313	0.473285	0.0513998	0.713685	G5EFJ3
0.195147	0.0465751	0.546526	0.00114875	G5EFJ4
0.039902	0.117098	0.0113799	0.185473	G5EFJ7.H2FLM2.H2FLM1.H2FLM3
0.163582	0.0100783	0.0939483	0.425522	G5EFJ8
0.438131	0.0315915	0.000222873	0.652177	G5EFK4
0.72808	0.119861	2.05929	1.25471	G5EFL0
1.18037	0.109278	0.916667	1.08229	G5EFL1
0.769197	0.428623	0.439254	1.33191	G5EFL5.G5EFG1
0.00515612	0.0846638	0.0182026	0.0123212	G5EFL7
0.039058	0.199522	0.250788	0.00754007	G5EFM0
0.190539	0.595586	0.0855422	0.151723	G5EFM4
0.000579848	0.319234	0.000499288	0.000857099	G5EFM7
0.0150639	0.043634	0.00530814	0.078687	G5EFM8.G5EFR3
0.513679	2.04511	0.070431	0.152479	G5EFM9
0.165638	0.102306	0.00667024	0.377302	G5EFN2.G5EFK2.G5ED67
0.719807	0.303772	0.531822	1.15653	G5EFP2.G5EDL9
0.469114	0.0595599	0.562441	0.481039	G5EFP3
0.373262	0.228675	1.31011e-05	0.0423492	G5EFP4
0.0176721	0.119695	9.71217e-05	0.00172653	G5EFP5
2.7819	3.42686	0.960572	2.3944	G5EFP8
0.242714	0.000599979	0.388142	0.470143	G5EFQ1
0.107016	0.673437	0.0376942	0.0377608	G5EFQ6
0.654008	0.0331863	0.27972	0.630466	G5EFQ9
0.081845	1.43321	0.0840649	0.0172295	G5EFR0
0.459304	2.93494	0.00565828	0.0478727	G5EFR6.G5EC39.G5EC04.F5GU98
0.00739354	0.0221585	0.264573	0.294381	G5EFR8
0.569394	0.373442	1.85478	0.490461	G5EFS1
0.835581	0.614183	1.17484	0.540511	G5EFS2
0.960605	0.711698	0.616099	0.167236	G5EFS4.D8FRQ0
1.65479	0.000360864	0.108459	2.92599	G5EFS5.Q9N5T2
0.00372774	0.209752	0.352068	0.493316	G5EFS9.Q9U3C6
1.74848	0.41029	0.085217	1.47795	G5EFT4.G5EFT4.2
0.00979701	0.113486	0.000573141	0.0147754	G5EFT4.3
0.0289843	0.00132546	0.0895121	0.000667699	G5EFT5
0.354978	0.553757	0.0328575	0.0350381	G5EFT7
0.264679	1.13007	0.324586	0.0295493	G5EFT9
0.17406	0.0632247	0.00796315	0.00145404	G5EFU0.2.G5EFU0
0.485793	0.457939	2.68005	0.0126495	G5EFU2.G5EFW8
0.136908	0.541636	0.137266	0.00889156	G5EFV2
0.294799	0.946119	0.0209718	0.247558	G5EFV3.2.G5EFV3
0.0489867	1.29377e-05	0.258391	0.0186068	G5EFV4
0.143654	0.00175499	0.0279257	0.394185	G5EFV5
0.334636	0.0150519	0.0285955	0.813005	G5EFV6
0.000876144	0.0251856	0.145478	0.241789	G5EFV8
1.20728	0.640049	0.378644	1.93283	G5EFW0
0.160656	0.760886	0.17421	0.145468	G5EFW3.G5EC35.G5EG97
0.167689	0.0612799	0.163011	0.362854	G5EFX8.Q0PDJ7
0.124705	1.20493	0.0239127	0.248734	G5EFY6
0.649438	0.504621	0.0154286	0.674152	G5EFZ1
0.0288857	0.0099879	0.490438	0.00402852	G5EFZ1.2
0.127389	1.03912	0.139403	0.240746	G5EFZ7
0.13311	0.209767	0.0200787	0.271091	G5EG03
0.064845	0.695833	0.0869447	0.138114	G5EG11.G5EG11.2.G5EG11.3
0.0480199	0.00586243	0.000879428	0.0170079	G5EG13
0.0160762	0.0115963	0.0651005	0.0225582	G5EG14.G5EG14.2
0.192152	0.792152	0.0360577	0.760565	G5EG17
0.00797502	0.167581	0.0923503	0.227313	G5EG18
0.164925	0.0483149	0.0771311	0.190479	G5EG22.G5EFZ5
0.0414383	0.0966079	0.0597276	0.00187341	G5EG23
0.879768	0.000920159	0.00103696	1.1411	G5EG26
0.331676	0.0798689	0.0925707	0.126558	G5EG38
2.26976	0.860562	4.82223	1.23176	G5EG41
0.446312	0.328336	0.201208	0.104145	G5EG43
0.488345	0.00491627	0.654169	0.714545	G5EG47
0.591706	0.403421	0.839373	0.544421	G5EG49
0.00177813	0.356843	0.303569	0.060568	G5EG50
0.359704	0.135914	0.206327	0.0294028	G5EG51
0.619638	0.363217	0.424937	0.0370235	G5EG53.A0A0K3AYC9.A0A0K3AW41.H2L0C7
0.135222	0.127386	0.0119863	0.216607	G5EG54
0.164332	0.195614	0.113608	0.20254	G5EG58
0.294561	1.07611	0.661966	0.315724	G5EG59
0.00347024	0.306689	0.63847	0.402629	G5EG61
0.607682	0.034915	0.0319759	0.602093	G5EG62
0.000353552	0.537838	0.000180175	0.0212765	G5EG65.Q7Z135
1.58458	1.48289	5.43402	0.792932	G5EG78
0.127969	0.025013	0.263554	0.301978	N1NVC2.N1NTH7.G5EGM9.G5EG81.N1NSH8.N1NTM2.N1NVC1.N1NV23
2.28198	0.495028	2.4733	2.13047	G5EG85
1.01696	0.0189434	0.705484	0.582811	G5EG86
0.820408	3.50521	0.189563	0.0526048	G5EG87
0.0550287	0.154194	0.124475	0.0724868	G5EGJ4.G5EG90
0.0395396	0.262508	0.00126258	0.0241785	G5EGA5.A0A061AJ35
0.437435	0.561003	0.161576	0.227383	G5EGA6
0.701754	0.163856	0.0356949	2.27484	G5EGA7
0.531535	0.712647	0.130664	0.0144319	G5EGB1
0.153328	0.66378	0.00602411	0.0506979	G5EGB2.G5EGU6.E6N0V9
0.100611	0.707446	0.320234	0.0493686	G5EGB3.A0A061ACG4
0.213416	0.905257	0.212409	0.11205	G5EGB9
0.0119115	0.18304	0.215692	0.000459384	G5EGC1
1.08629	0.964091	2.43541	1.53102	G5EGC7
0.523604	0.12557	1.32197	0.406602	G5EGD7
1.07358	1.03595	0.614184	0.778752	G5EGE0
0.430614	0.202027	1.08675	0.100285	G5EGE8
0.193203	0.47898	1.12277	0.321822	G5EGE9
0.00482177	0.0416803	0.0796948	0.00279396	G5EGF1
0.198198	0.42247	0.246476	0.0169151	G5EGF7
0.488204	2.69754	0.00896171	0.112958	Q2EEM5.G5EGG0
0.111489	0.651477	0.226823	0.0398995	G5EGG8.L8E822.Q95Q25
1.53175	2.58548	2.49403	0.350245	G5EGH2
0.0140242	0.000353633	0.021981	0.00308991	G5EGH4
0.444379	0.483828	0.122171	0.394041	G5EGH6
0.197618	0.355682	0.00131972	0.275332	G5EGH7
0.00148196	0.0388571	0.0190895	0.00062551	G5EGI1
0.438293	0.0167738	0.00900762	1.02367	G5EGI7
0.158577	0.98122	0.298111	0.48328	G5EGI8
0.092935	0.00205038	0.410654	0.083593	G5EGJ5
0.0156767	1.78705	0.0315387	0.0624479	G5EGK1.A0A0K3ATT6.G4S9F5.W6SBK6.A0A0K3AUD9
0.0246247	0.544683	1.37158	0.00869832	G5EGK5.3.G5EGK5.2.G5EGK5
0.440751	0.261402	1.19979	0.181528	G5EGK7
1.32063	0.422031	1.19198	1.17953	G5EGK8
0.286398	0.00188815	0.00257915	0.744541	G5EGL2.G2HK05
0.238561	0.250329	1.20229	0.363563	G5EGL5.Q7YXC4
0.430459	0.898867	2.8263e-05	1.11687	G5EGM3
0.709521	0.0440236	1.07284	0.527331	G5EGM4
0.00908572	0.145001	0.037052	0.0106705	G5EGN2.G5EGN2.2.G5EGN2.3
1.14474	0.252371	0.46502	1.48015	G5EGN7
0.073615	0.0342937	0.167016	0.0717232	G5EGP4
0.050524	0.0556461	0.00127208	0.0391145	G5EGP8.G5EGP8.2
0.670799	0.160623	0.00391187	0.030484	G5EGR4.G5ED16.A0A3P6N684.A0A3P6PCW4.A0A3P6NIF2.D3KFS9.D3KFT0
0.00154692	0.000328039	0.0637051	0.0644813	G5EGR8
0.147428	0.933649	0.258565	0.0596759	G5EGS3.G5EFJ0.A0A486WUN2.B3GWD7
0.0208321	2.69222e-05	0.0792214	0.0258528	G5EGS5.G5EGS5.2
0.0390046	0.0707663	0.406047	0.0262543	G5EGS8
1.40216	1.01501	0.508996	2.19523	G5EGS9
1.18945	0.69144	1.4619	0.984648	G5EGT4
0.00523923	0.0404268	0.00494628	0.0686617	G5EGT6.Q9N574
0.540417	0.000985937	0.865769	0.593516	G5EGT7
0.0135821	0.254823	0.107698	0.00149922	G5EGU1.Q8T3G5.X5LQ30
0.373066	0.000862573	0.0274645	1.6486	G8JY31.Q21268
0.131743	0.141924	0.0698048	0.0016202	Q95ZU1.G8JY81
0.00666927	0.0206126	0.559822	0.0605354	G8JY94.Q21067
0.00921174	0.366806	0.0349991	0.0352249	G8JYB2.H2L011
0.492002	1.16845	0.681619	0.0668837	G8XYY6
0.063931	0.0117392	0.0854864	0.0610386	H1UBJ9.H1UBJ6.H1UBJ8
0.155588	0.563281	0.285797	0.0083727	H1UBK1
0.0345314	0.24809	0.0714563	0.0893952	H1UBK1.2.H1UBK1.3
0.219562	2.77673	0.152439	0.00226867	H1UBK9.Q8I103.H1UBL0.Q56VX4
0.00821185	4.18352e-05	0.498096	0.00624842	H1ZUV6.O01824
1.98121e-05	0.274748	0.415587	0.036455	H1ZUV7.Q95X82.H2KYF1.A0A0K3ARI1.A0A0K3AWU0
0.00648698	0.0864968	0.074371	0.104344	H1ZUX0.H1ZUX1.G5EGQ6.G5EGQ6.2.Q8I7J1
0.133015	1.07114	0.137964	0.127685	H1ZUX7
0.739759	0.111655	0.044622	0.892747	H2FLG7.H2FLG6
0.0131847	0.00129424	0.335727	0.477251	H2FLJ1
0.0869126	1.74609	0.0185804	0.0275975	H2FLK8.H2FLL1.G5EEF0.A0A486WVH0.A0A486WUR9.A0A486WXP6
0.00121962	0.0884559	0.0557134	0.130306	Q9U372.H2FLL8.H2FLL6.O62376.H2FLL9.H2FLL7
0.566477	2.14234	1.30236	0.401548	H2KMK6.E8MDV8
3.69312	0.133345	2.92072	2.83671	H2KML7.H2KML6
0.00136641	0.123251	0.200192	0.0721404	H2KY68.H2KY69.Q2MGF0.A0A168H3M4
0.512844	0.00152551	0.216133	0.562611	Q7JNW7.H2KY72
0.347322	0.0129268	0.101574	0.936235	H2KY82
0.00607845	1.44698	0.0599464	0.175628	H2KY83.O16612
0.0322451	0.0918383	0.192348	0.00262715	Q9TZ47.H2KY96.H2KY97
0.393553	0.0758421	0.173157	0.191668	H2KY98.Q2Z1N7.H2KY99
0.127993	0.0966157	0.317394	0.152253	H2KYA0
0.1556	1.34342	0.0920864	0.175112	H2KYA5.D1MN54.D1MN51.H2KYA9.W6RYB3.H2KYA8.H2KYA7.H2KYA6.H2KYA4
0.00718196	0.303817	0.102902	0.0103978	H2KYB2.I7K4K0.H2KYB3.Q8MNV9
1.85658	0.0317003	1.5972	1.07946	H2KYB6.F8WU09
0.103574	0.154506	0.00746727	0.444473	H2KYB8.Q8MXG5
0.0134326	0.0319426	0.158903	0.123681	H2KYC5
0.0610277	0.214428	0.561354	0.0641395	V6CLC8.Q8MQF7.H2KYC9
0.110547	0.211195	2.26606e-08	0.014589	H2KYD0.Q6A578
0.0593457	0.996664	0.0298075	0.571185	H2KYE0.2.H2KYE0
2.03959	0.656735	1.03239	1.07663	H2KYE2.Q9N2N2.Q5R3Y7
0.0389582	0.0151002	0.0436372	0.00102399	H2KYG4.O45137
0.0160923	0.0381993	0.00348424	0.0563826	H2KYG6
0.358622	0.387133	0.00446621	1.09849	H2KYG8.Q8IFY8
1.2292	0.623625	0.258418	0.884132	Q95QX5.H2KYH5.Q86GT7
0.000134716	0.136794	0.155946	0.00332974	H2KYH8.Q8MQE8.W6RQS3.W6RXT0
0.217926	1.31391	0.0654027	0.265795	H2KYI3.Q7JP75
1.34435	1.96639	0.631912	0.83162	H2KYI5.Q86NI2
0.0148273	0.158281	0.0958961	0.0361885	H2KYI7.O02134.H2KYI8
0.138721	0.577341	0.180338	0.324039	H2KYI9.Q7Z299.Q7Z2A0
1.03908	0.0583791	0.0127076	2.43505	H2KYJ2
0.00494827	0.00952808	0.000875608	0.029471	H2KYJ5
0.0148681	0.0595426	0.190643	0.0258861	H2KYJ6
0.0193618	0.00702482	0.014808	0.0686848	H2KYK6
0.0937381	0.000202936	0.102115	0.128106	H2KYL3.Q9BI64
0.00335478	0.053416	0.033453	0.0742953	H2KYL8.B9WRS6.A0A4V6M4Y3.A0A4V0IK50.H2KYL7.H2KYL9
0.0289473	0.0993224	0.0667553	0.00829898	H2KYM0
0.123268	0.192721	3.54815e-06	0.0794559	O01731.H2KYM5.H2KYM6
0.443093	0.0814327	0.404721	0.473356	H2KYM7.Q8IAB8
0.556322	0.000617972	0.186249	1.34733	H2KYN0
0.0457775	0.0117456	0.021763	0.379472	H2KYN3
0.0134269	0.542169	0.131839	0.148139	H2KYN6.H2KYN7
0.454552	1.46802	0.141216	0.58954	H2KYP1.Q8I7L5.V6CLN0
0.341832	0.235973	0.15215	0.517472	H2KYP2.H2KYP4.Q8I7I7
0.00101748	1.25813	0.325242	0.216215	H2KYP3
0.172527	0.0871545	0.0413987	0.676169	H2KYP5
0.75857	0.000195126	0.155156	1.73897	H2KYQ2.Q17921.H2KYQ3
0.0164112	0.316133	0.00112765	0.173767	H2KYQ5.H2KYQ5.3
0.136693	0.0230677	0.0456857	0.015167	H2KYQ5.2
0.0872068	0.0575123	0.15559	0.465664	H2KYR1
0.0015362	0.0629881	0.0234111	0.000569192	H2KYR5.Q18914
0.467429	0.0113972	0.188216	0.416611	H2KYS1
0.875939	0.226303	0.380211	0.584172	H2KYS8.2.H2KYS8.H2KYS8.3
0.0338578	1.236	0.0115157	0.449134	H2KYU0.H2KYT9.A0A2C9C2X1
0.567856	0.10965	0.15131	0.511773	H2KYU6.2.H2KYU6
0.394897	0.781859	1.59902	0.4602	H2KYV0
0.639119	0.0339535	0.963208	0.603183	H2KYV1
0.912853	0.850496	0.446732	0.630134	Q8IA55.H2KYV5
0.027679	0.000311541	0.0060391	0.163673	H2KYW3.H2KYW1.Q95Q64.Q5R3Y6.H2KYW2
0.0715913	0.102213	0.45059	0.000771216	H2KYX4
0.00754486	0.470476	0.00452186	0.082417	H2KYX6.Q6A5A0
0.22856	0.191893	0.263252	1.91305e-05	U4PRA9.H2KYX9.H2KYY0.A8WIS5
0.307368	0.54417	0.352056	0.029073	Q18124.H2KYZ3
0.592076	2.83721	0.78615	1.1022	H2KYZ6.Q95Q79
0.314525	0.231038	0.384934	0.293045	H2KYZ8.Q8T3H1.O01760.Q7Z132
0.145679	0.14038	1.86989	0.0761614	H2KZ05
0.475255	0.350407	0.100921	0.522325	H2KZ09
0.22783	0.1415	0.205254	0.243475	H2KZ11
0.0144179	0.175659	0.000974863	0.155938	H2KZ19.H2KZ18
0.370712	1.25	0.139821	0.393663	H2KZ22.Q8WT46
0.913151	0.251992	0.601597	0.461531	H2KZ26
0.0368475	0.0381016	0.0587013	0.151511	H2KZ36
1.43657	1.44948	1.58687	0.736202	H2KZ40.Q6AW19
0.613054	0.0659636	0.498934	0.534642	H2KZ41.Q8IAB5
0.325699	0.503703	1.52829	0.309032	H2KZ48.D0G904
0.0221507	7.56045e-05	0.0708812	0.294656	H2KZ52
0.0060839	0.190023	0.207305	0.0252624	Q95QH5.H2KZ53
0.166523	0.0625764	0.0267309	0.495016	H2KZ54.Q8MQB0.A0A4V0INB7
0.0463396	1.79415	0.202031	0.0195888	H2KZ57.Q86NG3
0.000845284	0.228917	0.00260845	0.442916	H2KZ58
0.130822	1.2287	0.311011	0.00877112	H2KZ70.Q5WRS7.H2KZ71
0.00096442	0.093826	0.353068	0.0577719	H2KZ73.Q8T3B7
0.0368937	0.0137131	0.0897819	0.0992425	H2KZ74
0.118787	0.11322	0.280665	0.270613	H2KZ80
0.112799	0.0120967	0.230307	0.333963	H2KZ88.O01617
0.692574	0.218427	2.44971	0.601902	Q95Q55.H2KZA2
0.00750058	0.0848306	0.00641527	0.0134619	Q8ITY9.H2KZA6
0.116248	1.1792	0.0661432	0.0586635	H2KZB2.2.H2KZB2
0.0171208	0.546051	0.117891	0.355958	H2KZC3.H2KZC2
0.0424266	0.297847	0.203408	0.0296759	X5M8R9.H2KZC7.X5M5L3.Q19194
0.00928869	0.220427	0.348073	0.036463	H2KZC9.D5MCN8
1.90271	0.728959	2.99251	2.56509	H2KZD2
0.000339793	0.226325	0.0951092	0.0436724	H2KZD5.Q27GU1
0.186824	0.054501	1.39118	0.0794665	H2KZE2.H2KZE4.H2KZE3.A8WFK2
0.00817132	0.164687	0.117175	0.0982938	Q7Z297.H2KZE6
0.044594	0.102337	0.45694	0.406546	H2KZG6
0.0623271	0.00826099	0.153986	0.113371	H2KZH1
0.00286532	0.00127664	1.01986	0.0180521	H2KZH5.Q65ZJ1
0.0111099	0.07488	0.0559652	0.00429082	H2KZH7
0.0894337	0.148159	0.0125812	0.00710799	V6CK76.H2KZI1.Q95Y41.V6CLK9
0.656034	0.00029057	0.159582	1.31916	H2KZI9.Q18930.Q8MQ92
0.716583	0.00174185	1.14973	0.325032	H2KZJ0
0.0518739	0.357715	0.00307997	0.200582	H2KZJ5
0.21188	0.0355789	0.0399825	0.703132	H2KZJ7.Q4TTA9
0.00195251	1.04546	0.109681	0.0616973	H2KZK4.2.H2KZK4
0.0691672	0.18347	0.131444	0.00682904	Q688A5.H2KZK8
0.0242114	0.0288538	7.25587e-06	0.000831547	H2KZK9.Q9BL66
1.36747	0.338123	0.36974	1.48262	H2KZL1.Q9UA61.H2KZL0
0.0289144	0.0413821	0.0655134	0.00277579	H2KZL6.Q8MPU1
0.0864505	0.813975	0.137036	0.313143	H2KZM0.H2KZL9.Q8MXF9
0.163953	0.313764	0.629412	0.255127	H2KZP7.Q23505.Q4JFH7
0.00442513	4.52644e-06	0.516546	0.0233356	H2KZP8.Q8IA78
0.711963	0.822076	0.0473807	0.635839	H2KZQ0
0.0354629	0.695388	0.000960543	0.105154	H2KZR1
0.1184	0.6072	0.0408257	0.953115	H2KZR3.O76566
0.0117264	0.443395	0.471094	0.0883931	Q23193.H2KZR5
0.0496927	0.657752	0.00587309	0.0440995	H2KZS3.H2KZS2
0.0827796	0.0214335	0.000134174	0.120785	H2KZS8.Q6EZG9
0.366803	0.260371	0.254347	0.564975	H2KZU7.3.H2KZU7.2.H2KZU7
0.427278	0.0209431	0.0125814	0.897406	H2KZV2.H2KZV3.Q6A590
0.443659	0.343053	0.728068	0.000330476	H2KZV4
0.000124366	0.0665346	0.0137546	0.00231259	H2KZV5.Q4W525
2.25692	1.12757	1.34108	2.48688	H2KZV6
0.0364631	0.00111408	0.159844	0.17095	H2KZV8.Q9GP94
0.132627	0.00123188	0.120269	0.216036	Q8MXT2.H2KZW7.H2KZX0.H2KZW8
0.00133448	0.0447998	0.120044	0.120993	H2KZX2
0.0352955	0.00180841	0.293188	0.0344619	H2KZX7.Q86MI5
1.24483	0.00140919	0.760227	0.907061	H2KZY3
0.00118778	0.684444	0.0980564	0.0989122	H2KZY5.Q20514.Q95QF9
0.10571	0.683258	0.00609604	0.31022	H2KZY6
0.312718	0.208866	1.07709	1.05758	Q8TA50.H2KZY7
0.0864217	0.533502	0.235028	0.243275	H2KZZ1.H2KZZ2.Q86MJ3.A0A2X0T4B7.Q86MJ4.A0A2X0RWL7.Q5TYL0.H2KZZ3.H2KZZ0.H2KZZ4
0.0849481	0.00371991	0.0350926	0.409255	H2KZZ9.Q8MPS7
0.185365	0.495634	0.0393986	0.470876	H2L010
0.250618	0.0950468	0.0139519	0.173706	H2L023
0.346328	0.0123795	0.567983	0.359393	H2L028.A0A9R9
0.00193214	0.48156	0.000137366	0.00725667	H2L031.Q27420
0.00806498	0.343662	0.0996894	0.354266	H2L034.H2L035
0.452266	0.177911	0.378378	0.781206	H2L037.A9D417
0.102782	0.0304471	0.356429	0.335556	H2L043.Q9BI63
0.0117211	0.89387	0.0577722	0.0117089	H2L044
0.983619	2.32996	0.391745	1.03361	H2L045.5.H2L045.H2L045.6.H2L045.7.H2L045.8
0.013943	0.00393915	0.357329	0.0283724	H2L045.2
0.680795	1.31542	0.982722	0.00030069	H2L049.H2L048.Q8MQ42
0.163951	0.0187955	0.0808745	0.0917492	H2L051.O45189
1.59398	0.125409	0.523842	1.19079	H2L056.2.H2L056.3
0.295852	0.667307	0.00522341	0.410113	H2L060.Q20599
0.00881951	0.686392	0.0176847	0.00981547	H2L064.Q8ITV5.G4SJZ3
0.423964	4.89001e-05	0.244449	0.237125	H2L069.Q86S38
0.14847	0.265032	0.34248	0.00934427	H2L071.Q8MXS5
0.471328	0.032865	0.0620906	1.99557	H2L073.B1GRJ8
0.113174	0.0927303	0.0962204	0.00497587	H2L080.H2L079.Q8IG16
4.1932	3.14134	1.44217	4.40829	Q9N2Z3.H2L083
0.295663	0.0887704	0.397745	0.0309304	H2L086.C3JXE2.U4PS75
1.49705	1.2001	0.521567	1.33988	H2L095.E3CTH0
3.04256e-05	0.00354054	0.187771	0.0333542	H2L099.2.A0A0K3ASB9.H2L099
0.490351	0.13121	0.177239	0.319171	H2L0A6.H2L0A4.H2L0A5.Q8ITV4
0.0099775	0.00656291	0.445017	0.00348272	H2L0A8
0.0519102	0.00425834	0.167416	0.112695	H2L0B1
1.21708	0.0592312	0.718762	0.825292	H2L0B3.Q65ZJ0
0.058108	0.416265	0.28354	0.659593	H2L0B6.Q21956
0.224391	1.23693	0.000721598	0.0176551	H2L0C0.Q86S39
0.232736	0.0799256	0.0331979	0.538632	H2L0C3.Q1XFY3
0.635809	0.00167725	2.13188	0.281839	H2L0C5.Q8WSM1.A0A2C9C3D0.Q5TKA5
0.0269992	0.569123	0.077729	0.0700131	H2L0C8
0.0264491	0.803285	0.14066	0.00537594	H2L0C9
0.086237	0.131867	0.00866109	0.317129	H2L0D0.Q8MXF3
0.052458	0.313776	0.0915745	0.0631607	H2L0D2.H2L0D3
0.00725663	0.00940136	0.29804	0.0195106	H2L0D5.Q21164.A0A4V0IJI7
0.0299605	0.834387	0.58627	0.22135	H2L0D7.H2L0D8.Q6AW09
0.0079473	0.211448	0.0726122	0.00752733	H2L0E5
2.04457	1.73631	0.193047	1.71171	H2L0E9.A8WFI4.Q10022
0.955335	0.0230148	0.712111	0.948213	H2L0F2
0.147625	0.333663	0.0918575	0.176217	H2L0F7.H2L0F6.H2L0F5.Q65CL5.Q8ITW3
0.0123437	0.0870953	0.0310346	0.068914	H2L0G5.2.H2L0G5.3
0.000651451	0.0553658	0.313976	0.000577583	H2L0G8.A5HU95
0.554141	0.0458533	0.0399005	0.762569	H2L0H2.Q8MPR7.H2L0H1
0.174977	0.79151	0.0214312	0.00398956	H2L0H3.H2L0H3.4.H2L0H3.2
1.17241	0.461701	0.0131576	0.943607	Q21843.H2L0H5.H2L0H6.U4PC40.U4PCH6
0.342066	0.101489	0.223795	0.877282	H2L0I3.H2L0I4
0.108003	0.207773	0.127469	0.618639	H2L0I5.H2L0I6.U4PCD4.U4PMS5.U4PF78.U4PC02.U4PS34.U4PF86.U4PC07.U4PCE2.Q5W7E3.U4PMS9
0.206397	0.236584	0.265575	0.18572	H2L0I7.U4PBY2
0.039378	0.150703	0.0421894	0.498376	H2L0I9.H2L0I8
0.00741321	0.156848	0.744715	0.177937	H2L0J4.O16725
0.0775606	0.151378	0.000183082	0.151129	H2L0J6.Q2MGF5
0.0525921	0.00119111	0.00230378	0.753639	Q22095.H2L0K1
0.0190344	0.00149971	0.0251077	0.00853193	H2L0K4.Q8WTM0
0.758785	0.412992	1.0931	0.547429	H2L0K5
0.715018	0.613384	0.144815	0.275247	H2L0K7.Q8T3D3
0.000540913	0.00465321	1.01921	0.00053402	H2L0L8.H2L0L9.Q8IU02
0.0207824	0.296678	0.11463	0.0189083	H2L0M1
0.0615265	0.530561	0.479904	0.00268278	H2L0M2.A0A679L8V4.A0A679L8R8
0.0577939	0.128858	0.00146747	0.0350554	H2L0N0
1.01918	0.216608	1.28766	0.0271452	H2L0N5.C2BR94
0.157137	0.0033531	0.221349	0.650662	Q6EZG8.H2L0Q1
0.0551286	0.414963	0.0250646	0.0663937	H2L0Q5.O44576
0.569555	0.00241348	0.0412783	3.06515	H2L0Q6.Q9N3F8
0.36888	0.482696	0.0657732	0.204728	H2L0R7.Q95XG1.U4PC11.U4PCE7.U4PMT4
0.200751	0.726502	0.00225383	0.0166875	H2L0S1.Q8T871.U4PCF9
2.36498e-05	0.886372	0.10728	0.0142299	H2L0S5
0.0118023	0.00621893	0.164894	0.00576126	H2L0S6.Q65CM2.H2L0S7
0.00182943	0.33395	0.294672	0.173934	H2L0S8
0.356331	0.901038	0.22687	0.497242	H2L2A1.H2L2A2.H2L2A4.H2L2A3.H2L2A0.H2L299.H2L2A6.H2L298.H2L2A5.H2L296
0.00171651	0.000736372	0.0359137	0.0715423	Q9U3I7.H2L2A8
0.260783	1.57953	1.26341	0.00342564	Q7YTV3.Q20453.H2L2B3.H2L2B2.Q8I4I7
0.133706	0.478111	0.232005	0.230633	H2L2B8.2.H2L2B8
0.0385233	0.654141	0.686241	0.0031924	O18688.H2L2E8
0.975088	0.0960048	0.650365	0.4465	H2L2I7
0.107634	0.00424773	0.151817	0.00818611	Q9XWN1.H8ESF1
0.0399911	0.0434909	0.00994688	0.369729	H8ESG0.H8ESF9.Q9U1R8.H8ESF8.H8ESF6.Q7K705.H8ESF7
0.171565	0.029293	0.24323	0.0367942	H8ESG4.H8ESG5.H8ESG6.H8ESG7
0.276132	0.442798	0.258222	0.114818	H8ESH7.Q9NAA4
0.931449	0.113619	0.161469	2.31795	Q965H3.H8P172.H8P173
0.00845941	0.00258895	0.0200716	0.0810278	H9G2R6
0.00252898	0.101497	0.0945328	0.0300428	H9G2T4.Q21032
0.666267	1.86541	0.320209	0.0541198	H9G2U4
0.0503168	0.171609	0.0156363	0.113598	H9G2U9.Q17416.H9G2U8
0.335863	0.21243	0.245176	1.38875	H9G2Y7
0.376026	0.893118	0.303081	0.245801	H9G2Z4.G5ED11.Q9NF27
0.364766	0.516615	0.00632015	0.326221	H9G2Z5
0.0385505	0.958431	0.068919	0.00352608	H9G2Z8
0.250168	0.00178494	0.0506263	0.0429171	H9G301.2.H9G301
0.330425	0.00161189	0.490764	1.291	H9G316
0.714418	1.24722	0.578784	0.222505	H9G321
0.200153	0.599265	0.0145054	0.416971	H9G326.H9G327
0.268991	0.0687746	1.05761	1.55627	H9G348
0.507878	0.154426	0.381643	0.751293	H9G354
0.07918	0.0872187	0.146886	0.000292737	I2HA81.A5Z2T9
0.388844	0.380461	0.490868	0.599357	I2HA91.Q93622
0.109907	0.00919801	0.174023	0.267446	I2HA94.Q19470
1.04261	0.633176	0.392969	0.487184	I2HAB2.I2HAB1
1.28267	0.0853835	1.50774	0.79783	Q95XS3.I2HAE1.U4PRW2.U4PF08
0.0641766	0.211945	0.0214552	0.455424	Q19104.I2HAE5
0.00456281	0.00476418	0.240516	0.0877094	I2HAE9.I2HAF0.I2HAE7.G5EFU5.I2HAF1.G5ECY9.I2HAE8
0.0650128	2.03102	0.0321002	0.315539	I2HAG1.Q09581.Q95ZI4.Q8I4A4.Q8I4A5
1.82101	0.772957	0.21346	3.14267	I2HAJ8
0.586679	0.0292054	0.214254	0.482072	I7J4C8.I6Z0I7.Q23587.I7K4J2.I7LHV8.I7J4C9.I7LHV9.I7LFE6
0.000868866	0.119402	0.328123	0.0835423	I7J4C6
0.849174	1.10798	0.102404	1.32069	J7S127
0.0204075	0.238107	1.00798	0.242726	S6FCY3.J7S130.K0M7B5.S6FMZ4.S6F533.S6EZM3
1.08728	0.00128906	0.12129	1.26515	J7SA65.Q27485.J7S164.P09588
0.0502985	0.167516	0.170664	0.94829	Q9XVM8.J7SEY5
0.0449595	0.205549	0.0296462	0.0298094	K7ZUH9
0.00807982	0.175086	0.154469	0.138588	K8ERU3
8.45897e-05	0.0471799	0.0430217	0.321079	K8ERU5.U4PBW7.K8FDZ3.L8E808
0.00841049	0.291831	0.000212	0.438687	K8ERV5.O44556
0.000377214	9.8998e-05	0.197505	0.0169825	K8ERZ6
0.57142	0.241719	0.512061	0.501673	K8ES01
0.34248	2.78535	1.6793	0.251835	K8ES47.Q9NF23
0.112042	0.0926815	0.279424	0.223525	K8ESB4.Q21563.K8F7W9
0.208379	0.389977	0.110372	0.18577	K8ESC5.K8ESC5.2
2.89175	1.7083	4.91774	1.32883	Q8WQH2.K8ESC8.A0A3P6NIB1.A0A0K3ARG5
0.445155	0.420692	0.00283994	0.919575	K8ESG0
0.117561	0.0907869	0.182352	0.148342	K8ESK4
0.226199	0.107674	0.156365	0.509353	K8ESK7
0.0484943	0.228968	0.101377	0.108912	K8ESL3.Q9U207
0.171395	0.0329802	0.183965	0.626742	K8ESM2
0.0357222	0.397673	0.0522453	0.496861	K8F7T2.Q94420
0.00062739	0.0327448	0.502361	0.0553647	K8F7V7
0.00316198	0.434067	0.000215881	0.00369219	Q9NA35.K8F7X5.D3NQB3.K8ESJ1
0.0452815	0.230511	0.00648942	0.20769	K8F7X9.Q9U1U3
1.49112	0.72259	0.0831297	0.279532	K8F7Z5
0.535144	0.162997	0.933408	0.248215	K8F807
1.29814	0.00349137	0.502494	1.89505	K8FDX2
0.0379664	0.0331146	0.0520822	0.865065	K8FDY0
0.0347186	0.0171543	0.0162874	0.0146421	K8FDZ1.Q17786
0.420288	0.0947176	0.617045	0.664395	Q21605.K8FE02.Q6A582.K8ERX1
0.179024	0.00697235	2.51977e-05	1.33648	L8E6I4
0.135478	0.329779	0.0239422	1.72643e-06	L8E6J9
0.479142	0.0465065	0.042198	0.883485	L8E6L7
0.325762	1.46941	0.865736	0.0426857	L8E6W9.O61851
0.00149544	0.105532	0.0151121	0.19426	L8E712.L8E6N6
0.669186	2.47441	0.113654	0.613463	M1Z854.Q19286
0.0193958	0.0477001	0.208412	0.120721	M1ZJ62.M1ZMJ3
0.176154	0.0203142	0.028135	0.44162	M1ZJS7.Q18450
0.248534	0.449303	0.641466	0.166091	M1ZMI3.G5EGH9
0.00851611	0.233832	0.134224	0.0167925	O45623.N1NV07.N1NTD8.Q7JKC3
0.223687	0.33325	0.00149686	0.125536	N1NTJ1.Q93765
0.0157052	0.087237	0.535366	0.169591	N1NTN5.Q17971
2.56162	0.725994	0.210574	1.98703	N1NV19.Q18297
0.0068673	0.061599	0.0373681	0.13724	Q19515.N1NVB6
0.0629179	0.122185	0.0384896	0.290083	O01159
0.568114	0.00942816	0.00233447	0.608855	O01254
0.17076	0.14718	1.22697	0.109687	O01255.Q565B4
0.364798	0.457546	2.3968	0.601143	O01257
0.941341	1.38536	1.65185	0.385616	O01263.G5EE65
0.222057	0.0607206	0.837194	0.143576	O01299
0.181628	0.188827	0.0359461	0.099057	O01300
0.66282	1.12924	0.550541	1.04238	O01302
0.497489	0.460516	0.254843	0.574231	O01312
0.334604	0.149953	0.0751812	0.162814	O01314
0.463399	0.000388719	0.0103078	1.4937	O01317
0.643823	1.88668	1.25254	0.0403358	O01320
3.24661	2.04194	6.94447	2.33266	O01323
4.6854	3.97248	4.78824	3.66681	O01324
0.615063	0.0145972	0.063242	0.206788	O01422
0.440585	0.061911	0.651916	0.171447	O01426
0.218819	0.000818265	0.000696176	0.0121458	O01427
0.731934	0.503434	0.0108223	0.326541	O01429
0.0238918	0.797436	0.000555468	0.0231679	O01440.Q2L6V0
0.0166172	0.02765	0.103002	0.0113228	O01441
0.057354	0.198525	0.00883414	0.041624	O01442
0.347725	0.006506	0.139002	0.308223	O01454
0.035903	0.241141	0.049268	0.0208449	O01460
0.501392	0.251925	1.07798	1.04069	O01470
0.127908	0.295858	0.0460393	0.180741	O01477
1.42585	0.366958	0.938182	2.1747	O01479.2
0.00568279	0.34708	0.186223	0.0223066	O01483
0.189644	3.62508e-06	0.117421	0.807025	O01485
0.416254	1.00127	0.634016	0.613445	O01496
0.412062	0.000359067	0.129363	0.486704	O01497
0.103098	0.023816	0.157273	0.222865	O01498
0.341279	0.239362	0.527969	0.12565	O01498.2
0.000340309	0.145919	0.309726	0.0526772	O01502
1.20136	0.352752	0.0574919	0.594651	O01503
0.12809	0.483987	0.157292	0.0970502	O01504
0.079689	0.0158001	0.350931	0.126415	O01510.O01510.2
0.735836	0.952218	1.37035	0.0431823	O01513
0.596473	0.0130528	0.157827	1.50176	O01516
0.486672	0.366009	1.21747	0.286045	O01517
0.00618856	0.0612179	0.660317	0.0660636	O01524
0.049013	0.85285	0.00448059	0.0670038	O01530
0.353232	0.00402544	0.470696	0.611678	O01531
0.0303211	0.940903	2.43988e-05	1.40992	O01532
2.15463	2.57201	0.739711	1.71805	O01541
0.431148	0.367359	0.535035	0.000428818	O01542
0.609399	0.928267	0.0618379	2.2263	O01549
0.652358	0.636409	0.947051	0.288074	O01554.O01553
1.44982	0.548826	2.81489	1.98572	O01555
1.86815	0.177238	1.10374	1.79879	O01556.Q9TY27
0.0176543	0.00409596	0.239852	0.772902	O01558
0.818751	0.143531	0.773708	0.941654	O01567
1.07791	0.0832967	0.205393	2.99521	O01571
0.000349559	0.116664	0.669893	0.659158	O01572
0.367184	0.31755	0.170873	0.234898	O01576
0.760901	0.247194	0.0189537	0.724033	O01577.A0A2C9C2Y0
0.082368	0.21294	0.180175	0.0853305	O01578
0.19906	0.550026	0.0109651	0.0303958	O01581
0.445721	0.133552	0.00639299	0.450885	O01582
0.623058	0.394093	0.205897	0.189965	O01584
0.01753	4.21151e-05	0.0742744	0.041902	O01590
0.186959	0.578748	1.02975e-05	0.547627	O01591.O16247.O44538
0.0522351	0.18064	0.015505	0.024155	O01592
1.70209	0.0155021	0.2307	3.06477	O01593
0.656761	0.0912058	0.328504	0.00654259	O01598
0.2137	0.73729	0.00120281	0.0357282	O01600
0.30315	2.00121	0.0224745	0.0369291	O01603
0.581967	0.0123566	0.264125	0.139792	O01606
0.0938284	0.0233302	0.352106	0.000490327	O01614
0.0427638	1.05317	0.109457	0.0433868	O01615
0.401848	0.00217144	0.000151065	0.84045	O01616
0.398256	0.239512	0.503248	0.32399	O01628
0.486412	0.289968	0.590286	0.283788	O01634
0.256345	0.728972	0.0166932	0.0536127	O01658.O01658.2
0.108641	0.565917	0.132642	7.33929e-06	O01661
0.517307	0.74479	0.633316	0.478334	O01681
0.282836	1.32726e-06	0.273798	0.506854	O01683
0.0642839	0.51993	0.586587	0.100111	O01685
0.625407	0.230623	0.952177	0.594378	O01686.Q8I7N6
0.148134	1.07991	0.000384679	0.00696605	O01692
0.0837211	0.105456	0.229638	0.379147	O01733
0.0445259	0.244562	0.00514535	0.516358	O01734
0.0582448	0.493127	0.122299	0.0214382	O01738
5.47956e-07	0.0207255	0.161963	0.000600087	O01739
0.0632995	0.991162	0.312689	0.0104149	O01755
0.771077	0.194681	2.30449	0.242056	O01756
0.0196863	0.130226	0.168953	0.0981991	O01757
0.00403527	0.0862158	0.201971	0.00424823	O01758.Q86NJ7.H2KYZ9
0.152033	0.182664	0.273988	0.532983	O01759
0.0529188	0.628585	0.00712477	0.747425	O01761.A0A2C9C2S8.O01761.6.A0A2C9C2W9.A0A2C9C2V5.A0A2C9C332.O01761.7.A0A2C9C3B7.O01761.2.A0A2C9C330.A0A2C9C2V3.O01761.5.A0A2C9C2G8.A0A2C9C365.O01761.3.O01761.4
0.208525	0.0671249	0.122585	0.0654359	O01763
0.126775	0.0116006	0.00212627	0.502617	O01765
0.143967	0.570988	0.817021	0.257437	O01768
0.708839	0.103459	0.243409	1.06376	O01775
0.977604	0.737368	0.543841	0.568049	O01776
0.394056	0.557161	0.29656	0.0847132	O01777
0.164441	1.10192	0.161331	0.156894	O01780.X5M5P2
1.43551	0.000738077	0.962113	1.20362	O01789
0.297608	1.1156	1.12456	0.00206257	O01802
0.486808	0.00923678	1.53554e-05	0.697207	O01803
0.0684555	0.20781	0.0801375	0.220457	O01804
0.45165	0.000433552	0.00326511	1.21062	O01805
1.16848	0.00296003	0.00532054	0.634202	O01806
0.377415	0.000413762	0.00686622	0.189327	O01810
0.472796	0.249236	0.878964	0.137173	O01812
2.51207	1.24867	1.92919	2.66276	O01813
0.0146463	0.083989	0.0501186	0.17268	O01814
0.153263	0.521284	0.245027	0.677056	O01815
1.34983	0.593682	0.788121	1.79008	O01816
1.03665	1.55612	0.633021	0.629316	O01820
0.0958716	0.0115438	0.0242131	0.107392	O01826
0.400746	0.641355	0.0744074	0.0622959	O01833
1.31411	1.67424	1.77608	0.768774	O01835
0.0349468	0.000252445	0.030022	0.00198488	O01836
0.24072	0.0552653	0.00398319	0.0110737	O01837.Q960A2
0.669309	0.989273	0.611832	0.000941273	O01839.G8XYY4
0.235747	0.00752855	1.08858	0.452527	O01840
0.0203654	0.6727	1.12087	0.0236585	O01854
0.600307	0.703139	0.189613	0.133265	O01858
0.269135	0.156756	0.121396	0.110623	O01862
0.690157	0.763037	0.0177715	0.195439	O01864
0.2346	0.415757	0.423229	0.0172493	O01868
0.333367	1.39448	0.0982109	0.397878	O01869
1.74831	1.49018	0.56944	1.38388	O01870.H2KZB3
0.0029711	0.016902	0.0494254	0.000414601	O01871
0.029598	0.0449712	0.0736039	0.0073373	O01876
0.0319594	0.0361144	0.0499209	0.0187924	O01878
0.28546	0.00665528	0.19392	0.423162	Q86FS9.O01881
1.29529	3.88508	1.0552	0.186743	O01882.A0A486WXW2
0.228111	0.352703	0.000617245	0.501245	O01883
1.25868	0.513818	0.548607	0.845445	O01884
0.00170184	0.388466	0.247237	0.0241618	O01889
0.146936	0.00029376	0.0761616	0.3916	O01893.A0A168H9S8
1.43842	0.122587	0.0750314	2.27061	O01900
0.262543	0.000943071	0.067419	0.000421299	O01904
0.148546	0.237186	0.0331607	0.00789903	O01905
0.537684	0.139067	1.13757	0.0657112	O01916.2.O01916
0.411927	0.321879	0.150974	3.34905	O01917
1.2096	0.0599844	1.93147	1.02263	O01918
0.284363	0.35101	0.0765619	0.316171	O01925.O01925.2
0.0887957	0.236797	0.725043	0.0235332	O01927
0.0670924	0.476064	0.0221343	0.0377946	O01965
0.0452014	0.289043	0.0702128	0.272988	O01969.X5LVA8
0.0160471	0.252575	0.0826144	0.00458413	O01971
0.0984034	0.0414766	0.0479235	0.107954	O01974
0.00108541	0.214752	0.239618	0.0156378	O01991.O01991.2
1.00842	0.672794	0.634769	0.573734	O02042
0.054586	0.585808	0.0205767	1.07149	O02051
0.0179525	1.06306	0.00185637	0.000845327	O02053
0.34457	0.889601	0.821571	0.0317894	O02056
0.00116652	0.3288	0.0132268	0.00554193	O02058.2.O02058
0.287068	0.566318	0.530221	0.515989	O02063
0.209775	0.0067653	1.06932	1.07696	O02064
1.0837	2.95855	0.672519	0.170201	O02075
0.97529	0.474516	1.90295	0.674489	O02082
0.000181282	0.471069	0.0226666	0.126161	O02086
0.066897	0.345316	0.00736055	0.0189901	O02089
0.499509	0.236394	0.0019462	0.499475	O02092
0.447103	0.647898	0.261601	0.22087	O02096.A0A061ACX4
0.158762	0.188873	0.407087	0.482208	O02097
0.280525	0.759139	0.418859	0.177998	O02101.Q21177
0.194708	0.182764	0.000768373	0.1205	O02106
0.00283201	0.0420808	0.190517	0.00175938	Q336L8.O02108
0.276233	0.819744	0.0439528	0.644677	O02109
0.00233952	0.597337	0.00813303	0.0634738	O02115
0.0764423	0.440117	0.378568	0.157221	O02129.A0A1C3NSN2
0.413925	0.0185473	0.538817	0.171259	O02141
0.0687562	1.53253	0.000508508	0.0438447	O02153
0.368927	0.268355	0.150591	0.197446	O02155
0.322611	0.0112203	0.00259454	0.5788	O02158
0.0393885	0.114198	0.0363385	0.246935	O02159
0.110748	0.0677856	0.00952498	0.433856	O02161
0.067802	0.129339	0.00329752	0.349722	O02163
0.871293	0.380218	0.647172	1.33907	O02164
0.0240105	0.0206445	0.00395613	0.0631034	O02168
0.0673848	0.0353255	0.113496	0.000397611	O02169
0.0320693	0.350609	0.0339426	2.7843e-05	O02173
0.343863	0.0789968	0.709861	0.357052	O02200
0.0223317	0.0852619	0.282024	0.00192755	O02207
0.807581	0.436792	3.10642	0.257929	O02208
0.179891	0.0667013	0.580794	0.0105137	O02209
0.435499	0.0111386	0.167229	0.808561	O02215.A5JYW2
0.0221543	0.566295	0.0432892	0.174727	O02219.O02219.2
0.377936	0.013299	0.500491	0.422497	O02220
0.00161982	0.271935	0.0871984	0.0546284	O02225
0.106151	0.0155287	0.0637537	0.431392	O02238.H2L2J6.H2L2J5
0.0232953	0.469511	0.0385678	0.00619147	O02252
0.251974	0.0435413	0.257519	0.455966	O02266.G3MU66
0.829502	0.315536	0.285816	0.456067	O02267
0.00271873	0.00102261	0.0404058	0.255401	O02268
0.11161	0.0117678	0.278017	0.750018	O02286.Q7JKI2.Q7JKI3.Q7JKI1
0.0436166	0.233867	0.124895	0.0398773	O02293
0.400002	0.000538811	0.126963	1.24408	O02322
0.0702367	0.181616	0.120127	0.0741652	O02323
0.0323052	0.414743	0.0152435	0.0806835	O02325
0.522849	0.11335	0.565377	0.592908	O02327
0.00172696	0.0675769	0.0185825	0.00860676	O02328
0.0852167	0.0083712	0.694076	0.273633	O02329.Q58A95.A5JYW0
0.727752	0.921568	0.662211	0.114804	O02332
0.155228	0.635877	0.000157055	0.258463	O02334
0.240278	0.874027	0.136561	0.00117052	O02343
0.0129892	0.0154531	0.0118238	0.589998	O02345.E5QCI0
1.54296	0.224858	2.06578	2.90077	O02357
0.362158	0.124977	0.530828	1.7954	O02358
0.517814	0.54366	1.10378	0.48375	Q52GX8.Q52GY1.Q52GY0.O02360
0.0336821	0.0432214	0.542293	0.12117	O02362
0.0279062	1.48706	0.000214033	0.00285852	O02365
0.123426	0.0263731	0.158962	0.67	O02482
0.378438	0.281586	0.20406	0.0576013	O02485
0.124441	0.147437	0.485007	0.0462633	O02495
0.0730285	0.586538	0.0484518	0.0448785	O02592.P90973.H2KY94
0.513413	0.777269	1.23597	1.34498	O02621
0.954013	2.01872	0.639487	0.357766	O02626.2.O02626
0.0177716	0.00092504	0.0350919	0.094668	O02628
0.602323	0.231498	0.103351	0.693213	O02637
0.00173943	0.0828784	0.113052	0.314591	O02639
0.0419554	0.0494957	0.136028	0.393404	O02640
0.244934	0.0741064	0.0634432	0.0318288	O02641
0.34701	0.505833	0.195283	0.32298	O02642
0.00584876	0.586234	0.00156556	0.128765	O02655
0.615883	0.15519	0.0253882	0.508077	O02658
0.194804	1.19309	0.373689	1.2875	O16000.O16000.2.O16000.3
0.0386359	1.08363	0.0286846	0.246403	O16198
0.123701	0.0536355	0.0280827	1.1607	O16202
0.298199	0.0328928	0.389158	0.160893	O16206
0.396195	0.051963	0.399903	0.448024	O16207
1.20756	1.49514	0.903105	0.082346	O16214
0.0359907	1.02145	0.22106	0.216764	O16215
0.0871308	0.298598	0.000566872	0.0066473	O16216
0.0730969	0.109082	0.0224877	0.00827726	O16226
0.0548721	0.426708	0.932782	1.52816	O16243
0.203174	0.00258868	0.0536353	1.13757	O16254
0.193332	0.520339	0.744372	0.35812	O16259
0.0250099	0.244481	0.128457	0.0963813	O16265
0.0388413	0.769365	0.0642565	0.126781	O16266
0.0575166	0.0204214	0.0553153	0.0256823	O16276
1.21765	1.96554	0.773984	0.901325	O16284
0.418479	0.515369	0.0419383	0.537018	O16289
0.00743507	0.0141238	0.0412422	0.360225	O16294.A0A168H4W1
0.0505081	0.486514	0.0620929	0.0694604	O16297
0.0148108	2.84669e-07	0.0895743	0.363613	O16298
0.0886396	0.412863	0.0499525	0.198754	O16299.A0A168H4I0.A0A168H4M8
0.177157	0.0116827	0.0145854	0.163687	O16303
0.0168909	0.00357116	0.0174153	0.00371092	O16305.A0A0K3AVX0
0.00429655	0.582973	0.0576932	0.00743974	O16309
0.315284	0.788216	0.332465	0.158894	O16310
1.32891	2.35903	1.72533	0.450325	O16311
0.686208	1.17837	0.184356	0.0742775	O16312
1.4882	1.23103	0.34588	0.926803	O16314.A6PVA5
0.408683	0.0530714	2.09527e-05	0.989684	O16315
0.00103466	0.0953262	0.60885	0.0537522	O16319
1.95827	0.101597	1.4342	3.66279	O16322.A0A131MBT3
1.07619	1.20504	0.29055	0.660748	O16327
0.0898692	0.440416	0.160988	0.0102956	O16331
0.386567	0.00804031	0.00169575	0.247669	O16338
0.327894	0.0168559	0.000122081	0.2379	O16343
2.00725	1.03359	1.55792	0.58264	O16368
1.17306	1.41971	0.490683	0.788319	O16369
0.147322	0.08052	0.0816849	0.011692	O16374
0.958008	0.00994985	1.57624	1.38296	O16405
1.66809	0.000749936	1.96941	1.95634	O16406
0.730254	0.0425778	0.704627	0.905676	O16408
0.392266	0.000525281	0.565397	0.451155	O16410
0.739944	0.174345	0.238068	0.929603	O16424
0.0837917	0.00446196	0.627194	0.298064	O16454
0.0496383	0.026737	0.464443	0.000373297	O16458
0.180623	1.15405	0.00208446	0.0816283	O16462
1.04151	1.58007	1.30967	0.235554	O16463
1.16685	0.0126042	0.426496	2.44153	O16465
0.692625	0.424607	0.000113988	0.174457	O16466.2.O16466
0.303581	0.350666	0.458998	0.626933	O16481
0.455276	0.035129	0.27716	1.03108	O16482
0.913675	0.189184	0.0266351	0.347213	O16486
0.354258	0.343708	0.0788934	0.359206	O16487
0.813797	1.29795	0.00302203	0.286866	O16497
1.3701	0.262096	0.202703	2.74794	O16515
1.0012	0.211677	0.309037	4.35223	O16517
0.0103258	0.00299824	0.233629	0.00749583	O16519
0.0197307	0.654995	0.0937428	0.138967	O16520.2
0.190294	0.305441	0.12534	0.143296	O16521
1.93253	2.57202	0.573263	1.47594	O16541
2.66128	1.70906	0.536222	2.33846	O16547
0.228518	0.348612	0.212579	0.13559	O16561
1.59711	0.426345	1.01973	0.619875	O16575
0.113912	0.669427	0.00435181	0.531134	O16580.2.O16580
0.0254668	0.0290064	0.30909	0.0197661	O16582
0.000669316	0.363256	0.165678	0.0439321	O16583
0.572964	0.0838458	0.145028	0.141798	O16614
1.77602	2.00785	1.33556	0.950181	O16619
0.0463417	0.331156	0.0528191	0.229611	O16628
0.224374	1.66732	0.763076	0.445034	O16632
0.0635116	0.28724	0.14022	0.0254725	O16633
1.0645	0.519757	0.55943	0.585986	O16637.Q95X88
0.0282161	0.409923	0.131074	0.156297	O16642.Q4W5S7
0.203098	0.000412285	1.83384	0.12885	O16656
0.390623	0.591569	0.334071	0.091763	O16657.A0A0K3AWR8
0.187486	0.16918	0.0113112	0.518671	O16658
1.26892	0.457177	2.33851	1.62442	O16660
1.09492	0.5791	0.406909	0.535536	O16673
0.00791981	0.0154177	0.00790518	0.735689	O16682
0.276667	0.217267	1.49695	0.932544	O16689
0.761519	0.184127	2.38523	1.06236	O16701
0.0599784	0.317228	1.10553	0.111018	O16719
0.138105	0.141303	0.00244027	0.0512448	Q86B39.O16720
0.0371853	1.56565	0.00276325	0.0519633	O16728
0.727001	0.766843	0.0718236	0.573033	O16746
0.0540501	0.292284	0.00144561	0.000122606	O16761
1.11872	0.0653945	0.336668	0.842624	O16784
0.0510338	0.210917	0.00255527	0.0331319	O16785
0.230263	0.397404	0.629537	1.09469	O16786
0.284244	0.554556	0.791396	0.10395	O16787
0.409939	0.892763	0.949039	0.0135451	O16795
0.592797	0.0231318	0.496164	0.548663	O16796.O16796.2
0.780598	0.628978	0.0776821	0.650048	O16887
1.01389	0.20574	0.227783	0.794307	O16900
0.205915	0.11045	0.287785	0.369773	O16919
0.620045	0.0727056	0.0631133	1.95446	O16922
0.0997683	0.531651	0.289112	0.14892	O16924
1.48514	1.10137	1.60196	0.740511	O16927
0.130183	0.30731	0.29028	0.124137	O16928
0.218585	0.0750146	0.246874	0.0964111	O16929
0.573082	1.27378	0.999879	0.157212	O16945
1.46831	0.356272	1.43296	0.341173	O16948
1.53811	0.125888	0.699937	0.39632	O16949
0.04437	0.016687	0.0401436	0.0254125	O16991
0.38685	0.0036316	0.0241444	0.122717	O16997
0.439884	0.0652971	0.062255	0.478956	O16999.A0A0K3AV63
0.278127	0.0548378	0.00101368	0.640057	O17002
0.00298288	0.0463077	0.0208312	0.0334211	O17003
2.26939	1.05502	1.44253	2.20322	O17004
0.662307	0.0634685	0.495227	0.681932	O17005
0.0431971	0.418876	1.04044	0.000922435	O17018
0.0444661	1.7711e-05	0.00347437	0.00900245	O17019
0.0756374	1.7899	0.000615848	0.017779	O17038.O17036
0.630503	0.169387	0.0230003	1.25248	O17040
2.73016	0.753847	0.750243	1.58435	O17065
0.136687	0.0983547	0.214532	0.112976	O17066
0.223516	0.106251	0.117222	0.0461151	O17067
0.0402138	0.0897153	0.0160328	0.13614	O17071.2.O17071
0.073895	1.02975	0.0695436	0.00855848	O17087.A0A0K3AWQ7.O17087.4.A0A0K3ARE1
0.1409	0.0178891	0.00580157	0.342532	O17108
0.0329458	0.293014	0.398893	0.656654	O17109
0.0165316	0.0684964	0.000153073	0.753538	O17123
0.013881	0.181245	0.0469294	0.0292622	O17157.A0A0K3AQY8.A0A0K3AUI3
0.0320714	4.43698e-06	0.126207	0.132264	O17168
0.00628413	0.00275971	0.173304	0.145089	O17190
0.688195	0.0436415	0.715457	0.440404	O17209
3.61807e-06	0.00332197	0.0872511	0.0641279	O17213
0.339118	0.23233	0.210038	0.0461754	O17214
0.614326	0.787974	0.245129	0.631703	O17218.A8WIR1
0.0396203	0.510779	0.0349832	0.172988	O17234.Q8IA74
0.99197	1.35502	1.82151	0.306722	O17237
0.00119511	0.82988	0.00666702	0.297097	O17245
0.753956	1.43009	1.81774	0.169389	O17268
0.0935668	0.981938	0.438013	0.159129	O17271
0.0172631	0.576063	0.00671662	0.0168118	O17274
0.20439	0.866046	0.55053	0.0240331	O17286.O17286.2
1.10966	0.19337	0.929559	0.00776737	O17287
1.01012	0.477243	0.844946	0.592179	O17303
0.0388755	1.66908	0.00715205	0.371217	O17323.2.O17323
0.269397	0.645343	0.268091	0.200409	O17328
0.0580105	1.07764	0.0942067	0.0181317	O17345
0.250796	0.0369862	0.162124	0.731866	O17347
1.9948e-06	0.0432205	0.415717	0.00156864	O17351
0.00736437	1.14755	0.00206112	0.101215	O17352
0.201913	1.05561	0.157328	0.114197	O17365
0.0235078	0.773866	0.0052382	0.00720473	O17369.A0A0K3AUL0
0.00816788	0.520286	0.66604	0.012012	O17373
0.108096	0.851259	0.000296604	0.00190739	O17387
0.549493	0.0586308	0.319191	0.437239	O17388
0.0191441	0.640844	0.0105719	0.0139194	O17389
0.169898	0.167402	0.336402	0.511742	O17395.A0A0K3AVL7
2.57931	1.7962	0.579367	1.89319	O17397.A0A5E4LZ56
0.4867	0.158115	0.461791	0.141776	O17403
0.415392	0.469909	0.0862535	0.503109	O17405.O17405.2
0.00477397	0.0432462	0.444208	0.000614714	O17406
0.970914	1.07651	0.983446	1.01758	O17514
0.138722	0.764811	0.299728	0.00369236	O17525
0.0129741	1.81007	0.00745796	0.060567	O17528
0.0257484	0.0162301	0.768746	0.0639445	O17536
0.0518766	0.003622	0.798594	0.0264053	O17562
0.000711304	0.339983	0.0376103	0.335534	O17566.A0A4V0IKG6
0.0143171	0.488103	0.00035622	0.1721	O17570
0.00654235	0.493893	0.000216837	0.0703638	O17577
0.190338	0.00059211	0.0354299	0.260526	O17579
0.0811302	0.342718	0.3587	0.0351719	O17580
0.104705	0.126844	0.169152	0.178376	O17581
0.0579934	0.861557	0.00531366	0.0362788	O17586
0.00476436	0.114489	0.145587	0.0470518	O17587
0.0894376	1.48336	0.0078963	0.0577106	O17589.Q8T3F0
0.151734	0.00584997	0.0129293	0.782696	O17590.A5Z2U3
2.87884	3.17533	2.05436	1.65492	O17591.A0A2K5ATM8
0.0349103	0.400853	0.107346	0.463344	O17594
0.24034	0.087352	0.999395	0.153785	O17599
0.323696	1.84658	0.000582324	0.984513	O17606
0.626102	0.0108216	0.34958	0.550353	O17607
0.117295	0.888765	0.000207542	0.0071078	O17608
0.0166613	0.309984	0.0688177	0.0100209	O17609.Q9NAR1.O02226.Q9NAR2
0.0190961	0.00458734	0.67601	0.00459974	O17612
0.793417	0.8006	0.00426643	0.55862	O17616.A5JYV2
0.53468	2.13916	0.00464907	0.211265	O17620
0.0021846	0.474117	0.640025	0.000134177	O17621.A0A0K3AWA7
0.57849	0.602532	0.033438	0.675759	O17622
0.0352779	0.936298	0.295056	0.412393	O17624
0.0494721	0.0454662	0.0116647	0.116223	O17626
0.364542	0.232609	0.347036	0.173202	O17635
0.00367095	0.742523	0.00311722	0.154962	O17636
0.203576	0.00348427	0.457923	0.0300508	O17642
0.0453218	0.204337	0.294817	0.000113845	O17643
0.00858431	0.000276045	0.0205353	0.0599008	O17644
0.723297	5.0149	0.84097	0.0491431	O17666
0.0261231	0.000435395	0.379922	0.469584	O17680
0.258935	0.196049	0.0570626	0.240039	O17685
0.0394002	0.0942692	0.125223	0.169182	Q9U2P5.O17686
0.00598206	0.69602	0.00024628	0.00527455	O17687
0.931085	0.347539	0.30949	0.782763	O17690
0.0523603	0.133727	2.42021e-07	0.227588	O17694
0.150166	0.875214	1.284	0.0979509	O17695
0.0013484	0.0384825	0.169119	0.183714	O17721
1.12259	2.91131	0.00211563	1.51929	O17725
0.13546	0.614887	0.198539	0.00671602	O17726
0.123386	0.38658	0.0708383	0.00431392	O17729
0.0279185	1.69513	0.0808121	0.000585301	O17730
0.6816	0.594574	0.730468	0.108775	O17731
0.288348	0.171529	0.568425	1.23345e-05	O17732
0.000738041	0.0598398	0.0127189	0.113182	O17735
0.173656	0.41952	0.859596	0.05852	O17736
0.263739	0.718852	0.0111685	0.0606698	O17742
0.235804	0.738944	0.0344223	0.321845	O17753
0.205924	0.222654	0.0569386	0.197241	O17754
0.435045	0.333205	0.254794	0.804715	O17759
0.333848	0.472775	0.0970148	0.13855	O17761
0.138423	2.23685	0.00221329	0.0312508	O17766
0.0845082	0.104905	1.30942	0.1207	O17767
0.491449	0.193312	0.360843	0.576779	O17768
0.126548	0.485181	0.0601463	0.00055159	O17772
0.00460692	0.0069699	0.0897404	0.00556582	O17773
0.00270543	0.14752	0.995626	0.027595	O17799
0.608345	1.58222	0.329351	0.399999	O17805
0.000153013	0.254867	0.951001	0.151037	O17807
0.113911	0.185676	0.544542	0.389228	O17815
0.691846	0.645206	0.443363	0.902084	O17828
0.0441315	0.163764	0.00355842	0.384463	O17829
0.0140385	0.0212346	0.130437	0.021535	O17835
0.0301618	0.563977	0.452113	0.0230244	O17836
0.000342197	0.0290555	0.00437196	0.148975	O17839
3.50923	0.621392	3.22828	3.1411	O17840
0.975395	0.784841	0.524147	0.932252	O17849
0.359677	0.308226	0.573154	0.069784	O17850
0.229544	1.07049	0.317257	0.125346	O17859
0.625825	0.14143	0.355263	0.486046	O17860.B7WNA1
0.517191	0.117601	0.00894556	0.67513	O17861
0.000471362	0.0598276	0.0299624	0.0816645	O17869
0.903606	0.000225288	0.199362	1.25599	O17890
0.0408171	0.0178394	0.151856	0.130914	O17891
0.0236019	0.0103392	0.000944282	0.00345494	O17892
0.105487	0.00959668	0.183012	0.175613	O17893
1.04735	0.595612	1.56304	1.26644	O17895
0.00197366	0.250703	8.89154e-05	0.126522	O17901
1.62561	0.477802	1.74643	0.810681	O17907
0.028459	0.101655	5.88282e-05	0.00875174	O17909
0.0763592	0.420831	0.0412711	0.00192183	O17915
0.0215727	0.22832	0.0114933	0.0791652	O17919
0.0811387	0.487562	0.000298138	0.155343	O17921
0.00220514	0.261978	0.000129526	0.0479471	O17939
0.703859	1.46272	0.857076	0.403551	O17944.Q564S2
0.0381679	0.847732	0.166674	0.120995	O17948
0.2381	0.0476756	0.033676	0.631105	O17953.O17953.2
0.897221	0.18872	0.177627	1.01734	O17954.G3MU72.D3YT80
0.0349999	0.00300996	0.39892	0.371452	O17966.2.O17966
0.00453451	0.162094	0.4012	0.000293107	O17969
0.486064	0.0689187	2.34603	0.642563	O17982
0.00823505	0.211381	0.142396	0.00163089	O17983
0.000976886	0.0228642	0.168115	0.00230522	O18000
0.0296371	0.142485	0.000541178	0.0945463	O18002.H2L2K2.H2L2K3
0.0743936	0.139148	0.0519569	0.205738	O18005
0.0269949	0.533605	0.015686	0.0976338	O18008
0.252104	0.10195	0.122799	0.214068	O18009
0.244891	1.27668	6.79483e-05	0.0203973	O18015
0.0755234	0.289556	0.0171732	0.000297506	O18023.O18016.O18023.2
0.0512689	1.09007	0.202954	0.147879	O18030
0.733893	0.45828	0.0287038	1.4549	O18054
0.285621	0.513317	0.212584	0.118647	O18089
0.0219752	1.29743	0.0928886	1.08724	O18092.Q1ZXS4.Q1ZXS3
0.956802	0.0871769	0.206685	0.891541	O18131
0.342472	0.0374757	0.0748548	0.284152	O18154
0.281837	0.104502	0.168589	0.620691	O18155
0.292397	1.83093	1.11882	0.0581286	O18156
0.0143598	0.0981907	0.0403614	0.0102233	O18158.Q2L6Y4
0.123014	0.037134	0.448429	0.0674833	O18167
0.0760518	1.04119e-06	0.0084455	0.067568	O18178
2.23549	0.586226	0.973994	1.51612	O18180
0.00222235	0.00613395	0.168251	0.00258972	O18181
0.111763	0.377773	0.000446521	0.0282494	O18183
1.01145	0.317285	0.54488	1.2865	O18188
1.74806	1.07083	1.07782	0.842203	O18191
0.330982	0.099326	0.557719	0.0272601	O18196
0.475652	0.0365499	1.68949	0.390751	O18197.B7WNB0
9.84168e-06	0.0429125	0.00133525	0.000305053	O18199
0.897441	1.06805e-06	0.63528	0.731822	O18211
1.22605	1.10307	0.27181	0.24619	O18212
0.0243233	0.0141115	0.0860378	0.000417637	O18215
0.0886624	0.167125	0.000239472	0.0528461	O18216
0.145564	0.792536	0.334696	0.0301843	O18218.O62486
0.266084	0.163258	1.63521	0.628766	O18221
1.34391	2.1153	1.15947	0.540417	O18222
0.0168217	0.110805	0.0255674	0.0703209	O18224
1.88589	0.00158429	0.219623	1.25819	O18229.2.O18229
0.202255	0.0987293	0.746431	0.497698	O18230
0.0233509	0.671826	0.030713	0.284885	O18235
0.0704712	0.0959947	0.0142454	0.14421	O18236
0.287696	0.487435	0.323972	0.109638	O18239.G3MU88
0.0405519	0.602363	0.224274	0.0174105	O18240
0.122213	0.022972	0.0514278	0.171034	O18253
0.935142	1.67699	0.601736	0.0474461	O18256
1.20921	0.199817	3.05258	1.98207	O18282
0.190186	0.0218767	0.0989719	0.374442	O18286
0.00742389	0.193601	0.0152535	0.307624	O18301
0.109042	0.158357	0.499037	1.09447	O18307
0.0920385	0.329738	0.0138547	0.00857264	O18650
0.0160556	0.487155	0.00545869	0.0527582	O18686
0.0301351	0.658198	0.484145	0.265883	O18687
0.344817	0.0634807	0.127928	0.00300383	O18693
0.731204	0.253936	1.79759	0.830055	O18694
0.868135	0.0777873	0.000236314	0.626753	O44133
0.484308	1.69548	1.28821	0.0100239	O44134
0.412769	0.155907	1.79483	0.499598	O44136
0.00622736	0.105593	0.00344886	0.0403545	O44139.U4PBT4.U4PF13.U4PMK7.U4PC61
0.114094	0.0666909	0.915167	0.00676434	O44144
0.0747342	3.85398e-05	1.07188	0.00336807	O44145
0.00322502	0.227171	0.461026	0.0752508	O44149
2.44201	0.0154513	1.97133	3.6113	O44150
1.12976	1.41068	0.336407	0.80153	O44151
0.0726677	0.0411946	0.368135	0.281862	O44152
[truncated: 5,509 more rows]

## Sheet: coef.df
Average lifespan	25% mortality	50% mortality	75% mortality	Protein (uniportID)
-0.205275	-0.351882	-0.0801855	-0.390959	A0A061ACH4.Q9U1W6.Q9U1W7.A0A061ADS3.Q95Q10.A0A061AKN1.A0A061ACK7.D3NQB6
0.82266	0.486114	0.507231	0.800644	A0A061ACH8.A7LPH1.Q17412
-0.72052	-1.68526	1.19793	0.0338709	A0A061ACL3.Q965I6.O76618
0.140914	1.15417	0.391316	-0.257274	A0A061ACQ8
0.0238462	-0.027287	-0.267111	0.267169	A0A061ACS5.H2FLH1.F5GUB1.B2D6L7
0.492747	0.471804	0.475269	0.869594	K8ESI6.K8ESB8.K8F7X2.A0A061ACS9.G5EE94.G5EBY2.G5EBE2
-0.376562	0.547741	-1.37018	-0.951289	A0A061ACU2.3.A0A061ACU2.7.A0A061ACU2.2.A0A061ACU2.6
-0.108597	-0.0380047	0.0707432	-0.341219	D3YT53.A0A061ACU6.Q19370.D3YT54
-0.580376	1.80169	0.932779	-2.26819	A0A061AD21.G5EEV6.A0A061AJI9.C1P641.C1P640.Q21313
0.863049	0.408168	-0.0547561	1.47462	Q27GQ4.Q20109.A0A061AD39.Q067Y1.A0A061AL87.A0A061AJK4.A0A061AEC1.A0A061AD72
0.527676	1.63916	0.182087	-0.309091	Q86CZ7.A0A061AE99.A0A061AD47.H2L2L1
-0.0600366	0.177906	-0.416676	0.1665	A0A061AD51.D3YT30.Q7JLY9.Q7JLZ0.Q22435
-0.0619015	-0.0322476	0.176258	-0.0552272	Q8T3G7.A0A061AD62.H2KZX9.A0A061AEB3.A0A061AL74.A0A061AD26.Q86NI8.A0A061AJJ3.A0A061AEA8
-0.786103	-1.17632	-0.958306	-1.78461	Q22501.A0A061AE05
0.16617	-0.0137308	-0.216743	0.386072	A0A061AKU6.O17762
-0.132109	0.0726237	0.00105227	-0.243688	A0A061AKY5.Q19837
-0.899311	-0.599433	-0.809959	-1.64903	A0A061AL52.A0A061AJH3
-0.0615899	0.185255	0.404842	-1.13016	A0A061AL58.O62020.D3YT69
-0.256742	-0.0760111	-0.744134	-0.485142	A0A5S9MMF7.A0A078BPF6.Q9N4G4.A0A078BPE0.A0A078BQI3.Q9N4G4.2.A0A078BTJ0
0.162688	0.891489	0.0820547	0.407269	A0A078BPG0.H2KZI2
0.123251	0.191542	0.533679	-0.406027	H2KYK3.A0A078BPH7.A0A078BTK3.Q65ZH8.A0A078BS39.H2KYK2.A0A078BPF7.A0A078BQJ7.A0A078BQK0.A0A078BTK6.A0A078BPG8.A0A078BPI1.A0A078BQK4.A0A078BPG4.A0A078BS43.A0A078BPI6.A0A078BTK9.A0A078BS47.A0A078BPJ1
0.163868	0.243845	0.678795	-0.108191	G4S1A4.A0A078BPH9
1.32616	1.45529	1.08994	1.8688	A0A078BPN7.A0A078BS85.D3DEL7.Q9U308.A0A078BPM1.Q9U308.2.A0A078BQQ1.D3DEL8
0.275567	-0.0416182	-1.44083	0.395632	O62444.A0A078BQL1.Q2XMY1.Q2EEM2.N1NV17.D3YT98.M1ZJ43
-0.219578	-0.0681364	-0.126136	-0.419719	A0A078BQN0.A0A078BTN1
-1.34539	-0.653287	-1.6713	-1.54533	H1ZUX6.A0A078BS63.O45000.A0A078BPJ4.A0A078BPL3
0.0677439	0.168929	0.0200634	-0.037498	A0A0K2WNK1.A0A0K2WN06
-1.26496	-0.51652	-0.593736	-1.96404	A0A0K3AQM0.A0A0K3ATK8.G5EF39.G5EEA4
1.04506	1.07326	1.72801	1.85437	A0A0K3AWK1.G5EDF9.A0A0K3AU66.A0A0K3AQN5
-0.00852505	0.0445189	-0.635625	-0.199682	A0A0K3AR72.A0A0K3AQN9.G5EFZ9.A0A0K3ATM4
-0.580747	0.308795	-0.455921	-0.454932	A0A0K3AQT4
0.129457	-0.0862877	-0.0337844	0.157602	A0A0K3ATS5.A0A0K3AUC6.A0A0K3AQT9.A0A0K3AWP8
0.190322	0.0423557	-0.000881585	-0.720644	G5EGQ3.A0A0K3AQV8.G5EGQ3.2.A0A0K3AUE7.G5EGQ3.3.G5EGQ3.4
0.28494	-0.172178	0.0538184	0.447635	A0A0K3AR51.G5EBE8.G1K0Y1
0.450056	0.385073	0.136743	0.429379	A0A0K3AR90.A0A0K3AWL6.A0A0K3ATN9.A8WFN4
0.0812868	0.120723	0.0448137	0.0386902	A0A0K3AR95
-0.904838	-0.38917	-1.08484	-1.81086	A0A0K3ARA8.P34566.P34566.2
-0.152972	-0.607086	1.0755	-0.0160758	A0A0K3AXB1.A0A0K3AUY6.A0A0K3ARF3.A0A0K3AUA6.A0A0K3AX41.A0A0K3ARS2
-0.519123	-0.740308	-1.00754	-0.973364	A0A0K3AWS8.A0A0K3AWS4.A0A0K3ATV0.A0A0K3ARG6.A0A0K3ARG1.Q09228.A0A0K3ATV3.A0A0K3AQX3.A0A0K3AUG2.Q09228.2.A0A0K3AQW8.A0A0K3ATV6.A0A0K3AQX8.A0A0K3AUH3.Q09228.4.A0A0K3AWT1.Q09228.3.A0A0K3AUG7
-0.0711256	-0.168749	0.164714	-0.188436	A0A0K3ARK6
0.165497	0.0879775	0.197704	0.575214	A0A0K3ARN9.O16286.A0A0K3AV71.A0A0K3AT27
-0.0755703	0.0612652	-0.164457	-0.605478	A0A0K3ARR4.Q95XZ6
0.0758022	2.22129	1.34469	-0.510919	A0A0K3AXH8.G5EBH0.G5EBH0.2.A0A0K3AS71.A0A0K3AXJ0.A0A0K3AS80.A0A0K3AUM3.A0A0K3ARR7.A0A0K3AS74.A0A0K3AUL3.A0A0K3ARQ7.A0A0K3AV97.A0A0K3AXJ6.A0A0K3AUL7.A0A0K3AS90.A0A0K3AV83.A0A0K3ARS4.A0A0K3AXI3.A0A0K3AVA5.A0A0K3AS85.A0A0K3AUN1.A0A0K3ARR2.A0A0K3AV92.A0A0K3AXK2.G5EBH0.3
-0.657638	-0.365176	-0.912	-1.11824	C7IVS5.A0A0K3ARW1.C7IVS6.A0A0K3AX73
-0.142878	0.342277	0.0143126	-0.519136	A0A0K3ARZ7.A0A0K3AVH4
0.279289	0.0625628	0.710942	0.207449	A0A0K3AS47.A0A0K3AUI7
0.781212	0.516482	0.705791	0.813609	A0A0K3AS98
-0.0565143	-0.0580451	-0.146142	-0.21144	A0A0K3ASB6.A0A0K3AVV8.A0A0K3ASV9.A0A0K3AY51
0.122458	0.143124	-0.130856	0.11733	A0A0K3ASC2.A0A0K3AV55
0.165329	0.100064	0.057993	0.0575406	A0A0K3AUV1.A0A0K3ASG1
-0.385647	0.243659	0.0137891	-1.27458	A0A0K3ASH2.O16264
-0.00967298	-0.0335653	0.208178	-0.135643	A0A0K3ASH9.A0A0K3AT32.A0A0K3AYC5.A0A0K3AVD4.A0A0K3ASI0.A0A0K3AW37
0.0821065	0.179209	0.0544254	0.0169874	A0A0K3ASI3.A0A0K3AXT9
0.129309	0.0321438	-0.199651	0.248477	A0A0K3ASM2
0.252777	0.291523	0.230933	0.124562	A0A0K3ATB5.A0A0K3AYL0
0.139706	-0.178919	0.227047	0.332092	Q7Z1Z1.2.Q7Z1Z1.3.Q7Z1Z1.A0A0K3ATP9
0.191878	0.0135978	0.0102191	0.287308	A0A0K3AU39.A0A0K3AR82.A0A0K3AUT7.A0A0K3AX50.A0A0K3ART4
-0.144136	0.224718	0.0680643	-0.576084	A0A0K3AUC2
-0.519555	-0.585381	-0.712301	-0.6617	A0A0K3AUD2.Q18408.W6SBE0
-0.165043	-0.0148085	-0.0459011	-0.308115	A0A0K3AUE4.16
0.113166	-0.062837	-0.877142	1.39794	A0A0K3AUJ9.2.A0A0K3AUJ9.3.A0A0K3AUJ9
0.390898	0.399067	0.336975	1.10511	A0A0K3AUW1.O16671
0.539397	0.761056	0.615701	0.59117	A0A0K3AUY1.A0A0K3ARZ1.A0A0K3AXA0.Q968Y9.A0A0K3AUA1.A0A0K3ARE8
0.280856	0.141152	0.133864	0.715439	A0A0K3AUY4.A7DTF6.A0A0K3AXA5
-0.0813471	1.6597	-0.164312	-1.0473	A0A0K3AUZ7.O01583
-0.193695	0.216066	-0.337208	-0.108881	A0A0K3AV08.2.A0A0K3AV08.A0A0K3AV08.4.A0A0K3AV08.3
-0.255257	-0.198548	-0.239217	-0.429281	A0A0K3AVA9.Q965W2
0.037141	0.105131	0.0447297	-0.0640182	Q95QI7.A0A0K3AVK9.A0A0K3ATA0.A0A0K3AYJ4.A0A0K3AWB3.A0A0K3ASQ1.Q95QI8
-0.0482946	0.113449	-0.109609	0.124281	A0A0K3AVS5.A0A0K3AY18
1.17224	0.930738	1.20585	1.77145	A0A0K3AVV4
-0.189595	0.0896065	-0.367798	-0.122726	Q965S4.A0A0K3AW57.A0A0K3AT49.A0A0K3AYE4.A0A0K3ASJ8.A0A0K3AVE9.H2KZS7
0.186275	-0.0477084	0.137304	0.325645	A0A0K3AWM6.2.A0A0K3AWM6
0.857125	2.11932	1.18322	-0.442	A0A0K3AWN6.A0A0K3ATL6.A0A0K3AUB5.A0A0K3ARB1.A0A0K3ATR0
-0.184515	0.0378243	-0.313278	-0.445302	A0A0K3AX46.A0A0K3ARS9
-0.566902	-0.465985	-0.925715	-0.688904	A0A0K3AX54.Q86DA5.2.Q86DA5.5
-0.253653	-0.326254	-0.30057	-0.27531	A0A0K3AXD0.A0A0K3AV18
-0.213184	0.462605	0.176723	-0.586586	A0A0K3AYJ1.Q19698
-0.300168	-0.211872	-0.437649	-0.439103	A0A0M7REP5.A0A0M7RF66.P91316
-0.184707	0.1825	0.376125	-0.699872	A0A0M9JJ73.O16686.A0A0M7RF85
-0.276905	-0.0659617	0.0251584	-0.760105	A0A0M9JJ86.A0A0M7RFG6.A0A0M7RDV8
4.19967	3.23216	4.07356	4.17676	O01808.A0A0S4XR36
2.29506	2.46643	1.49656	2.26085	A0A0S4XR43.A0A0S4XRD3.G5EBS4
-1.39544	0.244424	-1.122	-1.99484	A0A0S4XR45.Q23238.A0A0S4XRS7
0.117536	0.484566	-0.242827	0.468417	A0A0S4XR68.A0A0S4XR74.O17261.A0A0S4XRI4
-0.0710455	-0.491272	-0.418045	0.15311	A0A0S4XRY0.Q9GZI6.A0A0S4XR63.A0A0S4XRA5
-0.904424	-0.0208228	-0.477882	-1.34623	A0A0T7CIX3
-0.159765	0.234372	-0.22497	-0.407375	A0A0U1RML5.A0A0U1RML6
0.0169343	-0.882219	0.68754	1.155	A0A131MAZ4.A0A131MBF0.A0A131MAU8.Q09931.A0A131MCC3
-0.342951	-0.185464	0.00463823	-0.970438	A0A131MB12.P50488.A0A131MBJ8.Q8ITX8.G8JY02
0.381553	0.164463	0.426722	0.821275	A0A131MBA2.Q95X60.A0A131MCX4.A0A131MC59
2.38223	2.17529	2.34919	4.35516	A0A131MBB2.Q18916
-0.375022	-0.336149	-0.0804027	-0.607699	A0A131MBC3.G5EER7.A0A131MCY4.G5EG67
0.0279015	0.0160687	-0.167257	0.632167	A0A131MBD0.A0A131MBV3.A0A131MBB4.A0A131MCR9
0.00290164	0.235605	-0.0820118	-0.160272	A0A131MBG0.A0A131MCT5
-0.412063	-0.274678	-0.314531	-0.814765	A0A131MBJ3.A0A131MD72.A0A131MCY1.A0A131MB32.A0A131MCG3.A0A131MBK4.U4PRZ7.A0A0F6YQF6.A0A131MCS7.A0A131MAZ6.A0A131MBL6.O76368.U4PMN6.A0A131MBQ9.O76368.2.A0A131MBJ4.U4PC95
-0.377169	0.0997742	-0.202855	-1.07142	A0A131MBU3.A0A131MBU3.2
-0.113082	0.515772	0.584551	-1.14103	A0A131MBX4.Q21286.2.Q21286
-0.137913	0.0299506	-0.157285	-0.323645	A0A131MCJ0.Q8MNR7.A0A131MDA6
-0.238991	-0.132405	-0.356061	-0.403918	A0A131MCR8.P46941
0.170408	0.264198	0.480673	-0.0998325	A0A131MCZ8.A0A131MCZ8.3
-0.0652945	-0.306637	0.0423752	-0.825082	A0A131MD37.A0A131MBH5.A0A131MBP2.A0A131MCR0.A0A131MCW2
-0.00730463	-0.348079	0.0717567	-0.205437	A0A131MD51.Q09463
0.0372604	-0.0785757	0.174214	-0.0324987	A0A163UT06.2.A0A163UT06
0.543859	-0.474776	0.591054	1.29323	A0A163UT65.A0A168H2Z9
-0.409801	0.320629	-0.215315	-1.26236	A0A163VU72.A0A168H9C2.A0A168H995
0.161029	0.211234	0.053773	0.288307	A0A164D3B2
-1.01698	-0.261768	-0.903812	-0.88345	O16293.A0A164D3G3
1.37642	-0.176309	-0.250394	3.97923	A0A168H1X0.A0A164D380
-0.15024	-0.441504	-0.328995	0.0897577	G5EFZ3.Q9XXH4.A0A168H2F9.A0A168H287
-0.784675	-0.498436	-0.94885	-1.30379	A0A168H2S6.Q22622
-0.0378802	0.111869	-0.0614506	-0.172404	A0A168H431
0.343366	0.26636	0.635232	0.451967	A0A168H459
0.938844	0.713561	0.979638	1.67951	A0A1C3NSL5.Q23307
0.978608	1.84375	0.806356	0.979546	A0A1C3NSL9.A0A1C3NSL9.5.A0A1C3NSL9.4.A0A1C3NSL9.10.A0A1C3NSL9.9.A0A1C3NSL9.7.A0A1C3NSL9.3.A0A1C3NSL9.2
0.0763531	0.197355	-0.235568	-0.270456	A0A1C3NSL9.8
0.986673	1.43365	1.35298	0.919082	A0A1C3NSM7.A0A1C3NSP0.Q3V5K9
0.112368	0.0528735	0.253835	0.360684	O18003.A0A1C3NSN4.A0A1C3NSJ0
0.295706	0.0590542	-0.0854058	-0.103819	A0A1C3NSQ4.Q9U230.A0A1C3NSJ2
-0.115223	0.0246544	-0.305661	0.0170522	A0A1D3PCM1.Q19143.2.A0A1D3PCL3.Q19143
-0.0341538	-0.0933694	0.0402978	-0.116566	A0A1D3PD11
0.0854777	0.226844	0.00927573	0.0545224	A0A1D3PDA8
0.600412	1.00571	-0.111529	0.561051	A0A1E1JKH1
0.143494	-0.134581	-0.262915	-0.141142	A0A1I6CM66.A0A1I6CM80.A0A1I6CM55.G5EG57.H9G2Q5.G5EGJ0
-0.639868	-0.634094	-0.359285	-0.961862	A0A1I6CM73
0.277034	-0.30354	-0.150148	0.939877	A0A1I6CM87.F3Y5Q3
-0.0911723	-0.498167	-1.42058	-0.0942892	A0A1I6CMA1
0.30841	0.315116	0.0969906	0.388179	A0A1I6CMB1
-0.147109	-0.024355	-0.00414446	-0.338277	A0A1I6CMB8.H2KZM6.4.H2KZM6.H2KZM6.2.H2KZM6.3
0.00449185	-0.491299	0.960034	-1.38912	A0A1I6CMC9
2.25141	3.24711	1.57142	3.06932	A0A1N7SYN9.G5EDD3.A0A1N7SYQ0
-0.622822	-0.843375	-0.576776	-0.179538	A0A1N7SYP3.G5EFD1
0.100906	0.0923272	-0.0587322	0.625259	H2L2F4.H2L2F3.H2L2F1.H2L2F2.H2L2F0.Q7JL32.H2L2E9.A0A1N7SYV9.A0A1N7SYP5
-0.00684397	-0.224718	-0.163459	0.268148	A0A1N7SYP6.Q95QW0.2.A0A1N7SYP7.A0A1N7SYR1
-0.0904644	-0.0690735	-0.194314	0.203729	A0A1N7SYQ5.Q9XWV0.A0A1N7SYS5.A0A1N7SYR4
0.196553	0.146676	0.0921002	0.300058	A0A1N7SYR7
0.307902	-0.0667998	0.174309	0.0810887	A0A1N7SYS3.A0A3B1DVM8
-0.763375	-0.15981	-1.51808	-1.15244	A0A1N7SYW5.Q17744.A0A1N7SYT5
0.443175	0.395134	0.637291	0.594057	A0A1N7SYZ4
0.447584	0.3143	0.212365	1.61741	Q8I4H6.A0A1N7SZF7.P90914.Q8I4H5
1.4571	1.67903	1.65699	1.62589	A0A1Q2U2F4
-0.191794	-0.404479	-0.24337	-0.228039	A0A1T5HUY1.A0A1T5HUG1.A0A1T5HUI7.A0A1T5HUJ8.A0A1T5HUI4
0.63949	-0.53383	0.714137	1.16066	A0A1T5HUK6.A0A1T5HUK0.A0A1T5HUL7.A0A1T5HUK4.A0A1T5HUI8.A0A1T5HUL4.Q9N490.A0A1T5HUK3.A0A1T5HUL3
-0.58546	-0.306763	-0.888849	-0.395845	A0A1T5HV05.A0A1T5HUK8.Q23138
-0.771173	-0.580379	-1.21705	-1.11815	A0A1T5HUK9.A0A1I6CM91
0.0719378	0.142438	0.275423	-0.0944191	A0A1T5HUZ1.Q06561.2.H9G349
0.0430862	-0.246633	-0.230673	-0.00451282	A0A1X7RBI4
-0.0491141	-0.0613836	-0.62405	0.0968692	A0A1X7RC50.A0A1X7RBJ5.A0A1X7RBJ2.A0A1X7RCT5.A0A1X7RBR4.A0A1X7RC48.A0A1X7RBK4.A0A1X7RBM7
0.0949188	0.0296617	0.0882905	0.181823	A0A1X7RBK7.A0A1X7RC39.A0A1X7RC32
0.785108	-0.223599	1.86434	1.69341	A0A1X7RBP4.A0A1X7RBR0
-0.225485	0.193088	-0.243783	-0.540884	A0A1X7RBP7.O18184
0.566763	0.968788	0.599417	0.402111	A0A1X7RBT0.Q86MI0.A0A1X7RBW4.Q86MH8
-0.5522	-0.712157	-0.868978	-0.795633	A0A1X7RC97
-0.107756	-0.105302	-0.447232	0.0999521	A0A238UKJ7
-0.0778063	-0.183448	-0.255055	0.046359	A0A238ULT2.A0A238UKK1.Q9TXU1.H2KZD1
0.384244	0.855006	0.272566	0.465098	A0A2C9C2L0.H2KY60.A0A2C9C2E8.Q95R18
0.268094	0.119172	0.101159	0.478324	A0A2C9C2U4.A0A2C9C301
0.0231409	-0.197022	0.156821	0.188481	A0A2C9C2Z4.A0A2C9C2Z6
0.434387	0.389631	1.29795	0.289025	A0A2C9C320.Q27888
1.21019	1.79423	1.31233	1.99815	A0A2C9C326.H2L0B7.A0A2C9C375.A8WIT0
0.210012	0.388055	0.159347	0.11	A0A2C9C327.A0A2C9C3B5.A0A2C9C355.Q22579
0.475572	0.635722	0.453434	0.619767	A0A2C9C343.Q9N5K0
0.217232	0.244142	0.425697	0.766152	Q86S80.A0A2C9C352
-0.247826	-0.0987544	-0.571113	-0.73808	A0A2C9C380.Q10038.A0A2C9C2Y5.A0A2C9C3G0.A0A2C9C318.Q10038.2.Q10038.3
-0.228038	0.404216	-0.416343	-0.170618	A0A2C9C3G3.A0A486WVJ1.J7S146.Q22523
-0.984239	0.50415	-0.758459	-2.46335	A0A2C9C3J8
-0.594592	-0.217919	-0.394271	-1.06896	Q22638.A0A2C9C3M8
-0.162762	0.0529093	-0.293357	-0.00060345	A0A2K5ATL4.G5EDD5
-0.129616	-0.417488	-0.263032	-0.153943	O02218.A0A2K5ATL7.A0A2K5ATL6.A0A2K5ATM4
1.27394	1.61381	1.42914	1.71069	A0A2K5ATM0.Q18846.A0A2K5ATN2
0.329945	0.40983	0.754074	-0.0270335	A0A2K5ATN1
-0.00840352	0.0538651	-0.0551752	0.0111498	A0A2K5ATP2
0.630124	0.642172	1.05015	0.225929	A0A2K5ATR9.A0A2K5ATQ8.A0A2K5ATQ3.A0A2K5ATR5
0.209484	-0.218712	0.86602	-0.653126	A0A2K5ATR7.A0A2K5ATS3
1.94848	1.18283	1.41202	2.33898	A0A2K5ATS4.Q10954.A0A2K5ATS7.A0A2K5ATT0
-1.66658	0.259605	-1.9189	-3.6111	A0A2K5ATU0.Q18217
-0.162754	-0.206715	-1.05639	-0.294222	A0A2K5ATW5
-0.406364	0.516577	0.0105434	-1.87793	C5NU64.A0A2K5AU25.A0A2K5AU32.A0A2K5AU28.A0A2K5AU29.A0A2K5AU23.H2KZX8
0.0184488	-0.107441	-0.422415	0.47273	A0A2R8F5A8
0.231264	0.214364	-0.21642	-0.248136	A0A2R8F5N2
-0.403776	-0.313282	-0.19814	-0.290286	A0A2X0RE13
-0.0440578	0.146148	-0.202981	-0.382099	A0A3B1DV80.A0A3B1DQ22
-0.113408	1.45725	-0.297607	-1.12583	G5EDB2.A0A3B1E657
-0.0233976	-0.364791	-0.17414	0.455546	Q94177.A0A3B1E8S8.V6CLD5
-0.0854017	-0.0050282	-0.610464	0.371789	A0A3P6MY87.Q22551.A0A3P6N6I4.A0A3P6N661
0.116441	0.177132	0.159776	0.299949	A0A3P6PCZ1.A0A3P6NIH1.Q5WRT0.A0A3P6N6A0
0.533949	-0.0225305	0.177786	0.763867	A0A3P6P962.A0A3P6NNQ0
-0.0157871	0.0667454	0.189581	-0.431084	A0A3P6NNU2.A0A3P6P9A6.A0A3P6MY96.Q9U3H8
-1.02903	-0.975096	-1.07468	-1.71724	A0A3P6P940
2.42697	1.89321	2.43389	2.79317	A0A3P6PCP8.A0A3P6N624
1.69245	0.497481	1.64762	2.21596	A0A3P6PCS5.Q9U1R7
0.328923	0.754947	0.163969	-0.134172	A0A486WX00.A0A486WTK6.A5JYS5.A0A486WVD0.Q7JM28.Q18798.X5LQ14.Q5WRP6.X5LXA1.A0A486WXK7.A0A486WWK3
0.0319397	0.341685	0.141885	-0.219899	A0A486WTM4.C6KRI7.H2FLG9.H2L276.C6KRI8.H2L275
-0.218992	-0.139055	-0.122514	0.161925	A0A486WTR7.H2L2C1.A0A486WWS2.A0A486WWL8.H2L2C3.A0A486WX54.A0A486WXR6.G5EBQ9.A0A486WYD5.L8E7Y6.G5EBY5.A0A486WXF2.H2L2C2
2.01195	1.94624	1.1337	4.00865	A0A486WTT8.A0A486WX74.Q3Y409.H2L003.A0A486WXA9.H2L005
0.455144	0.084632	1.39866	-0.248759	A0A486WUJ5.Q22307
0.422065	-0.147382	0.774979	1.9522	A0A486WUL5
1.16662	0.626185	0.772497	1.33534	A0A486WUW0.G5EGD6.G5EC56.G5EBV1
-0.0588074	-0.30127	0.171823	-0.0147788	A0A486WV16.A0A486WVM9.C6KRN1.4
-0.17836	-0.8181	1.51511	0.721277	H2L0N9.A0A486WV52
0.786983	0.285769	0.216533	1.65	A0A486WV58.A0A131MBG4.B9DF69
-0.470779	-0.523158	-0.363127	-0.350311	A0A486WVK8.A0A486WWU3.D7SFN6.D9N138.D9N139.Q18874
0.27518	0.241402	0.321848	0.511481	Q6AW03.A0A486WWC6
0.563171	0.0389087	0.482881	1.13943	A0A486WWP8.A0A486WVD1.A0A486WTP6.H2FLK9.H2FLK7.G5EDH9.G5EBW6.G5EGB8
0.553199	0.712778	0.321516	0.39941	Q8MXJ7.O16518.Q86S57.A0A486WWU7
-0.0560083	-0.0558423	-0.20053	-0.0154745	A0A486WX07.B5BM24.B5BM23
-0.230389	-2.74642	-2.69006	-0.852879	Q5WRT8.A0A486WY01.A0A486WX27.Q5WRT9
0.158669	-0.583044	0.519612	0.131231	H2KY88.A0A486WX46.Q8MQ22.A0A486WY26
-0.125586	0.0574564	-0.0180268	-0.293108	A0A486WXC9.G5EF98.A0A486WYB4.G5EBX2
0.134219	-0.520083	-0.185277	0.448242	A0A486WXD9.Q9N5D3
1.0406	0.934461	1.11505	1.42758	A0A486WXG9
-2.19594	-1.31641	-2.0864	-2.30829	G5EDJ6.A0A486WXP9.D7SFQ5.D7SFQ6
0.228754	0.0917632	0.210002	0.279783	Q8I100.A0A486WY48
0.34383	0.150744	0.42134	0.504543	A0A486WY49.G5EF49.A0A486WX36.A0A486WVV5
1.71349	0.78464	1.91613	1.83678	G5EE12.A0A486WY88
2.03856	4.58472	3.2147	1.94911	A0A4V0IIR6.P90901.2.P90901.4
0.0590298	0.639879	0.0506031	-0.186561	A0A4V0IIT3.A0A4V6M3B8.A0A4V0IK39.A0A4V0IN02.Q94250.3.Q94250.2.Q94250
0.834828	0.63127	0.375879	0.539644	A0A4V0IJD5.A0A4V0IKJ7.Q20626.A0A4V0IKE7.A0A4V0IKI2.Q565D1.A0A4V0ILU3.Q565D2.A0A4V0IM76.O45541.A0A4V0INR9.A0A4V0IKZ1.A0A4V6M3D2.A0A4V0INJ4.Q20625.O45544.Q6BEV6.O45543.O45542.Q8I4I3
-0.00705675	-0.201902	0.0867734	0.0265746	A0A4V0IJG9.A0A4V0ILX5.A0A4V0IKM4.Q8WQC0.3.Q8WQC0.Q8WQC0.2.Q1W0R0.H2KYQ7
0.335904	0.624091	-0.697769	-0.0491732	A0A4V0IJW4.G5ED33.O18250.Q7YTG1.Q7YTG2.A0A061AKT4
-0.524801	0.600693	1.56253	-3.27609	A0A4V0IK01.A0A4V0ILL2.G5ED27.G5EG33.A4UVK0
0.626209	0.914591	0.753471	1.43909	A0A4V0IK09.A0A0K3AT74.A0A4V0IN32.A0A4V0IK63.A0A0K3AYH6.A0A0K3AVH8.A0A0K3AWA2.A0A0K3AT86
0.0356242	0.214876	0.0241339	0.10651	H2KZZ5.A0A4V0IKC0.H2KZZ6.Q5LK42
0.671962	0.859616	0.550098	1.03733	A0A4V0IKE1.A0A4V6M3D3
-0.428204	-0.988639	-1.44076	-0.853671	A0A4V0IL10.G5EC32
0.145894	-0.0373236	0.519995	0.26124	A0A4V0IL30.U4PMU1.Q95XJ2
2.49935	2.69908	3.33221	4.04773	G5EFX2.A0A4V0IL76.G5EGE3.A0A4V0ILM7
0.265553	-0.100173	0.426686	0.215235	A0A4V0ILE7.Q45FX5.2.Q45FX5
-0.0247245	-0.0963109	-0.107168	0.0949984	A0A4V0ILL1.A0A4V0IKS1.A0A4V0IKC9.A0A4V0IND1.A0A4V0IM10.A0A4V0INJ5.A0A4V0IK92.H2KZ94
0.0474282	1.23434	0.0598797	-0.936106	H2KZQ9.A0A4V0IM30.Q95ZV3.H2KZQ8.A0A4V0IKA6.A0A4V0IKE4
0.475978	0.594986	0.66196	0.440205	Q9XXK5.A0A4V0IN69.A0A4V0IKH6.A0A4V0INN2.A0A4V0IL24.A0A4V0IKL1.A0A4V0INV4
0.184843	-0.17878	0.364175	0.0586133	A0A4V0IN84.Q9GYK2
0.138808	1.02488	0.573731	-0.224994	A0A4V6M3D6.A0A4V0INE6
-0.0766716	0.881354	1.877	-0.462573	H2KZN9.A0A4V0ING2.Q5WRR1.H2KZN8.Q8MPV0
0.585581	1.47643	-0.796639	0.802538	A0A4V0INT8.A0A4V0IM91.D6R8W9.A0A4V0IL12.A0A4V0IKG1.A0A4V0ILV9.J7S122.A0A4V0IKJ4
0.135825	-0.106681	0.222787	0.0639133	A0A4V6M3U0.A0A061ACP8.A0A061ADW6.A0A061ACM2.G5EFE0.A0A061AJ42
0.0118526	0.0277118	-0.0346624	-0.0241219	A0A4V6M3X3
-0.206378	0.091033	-0.300762	-0.180814	A0A5E4LWH3.Q95QC9
0.198329	0.241873	0.690016	-0.280418	A0A5E4LWN1.A0A5E4M2N5.H2KZS4.H2KZS5
-0.0761173	-0.157517	-0.507548	0.0109193	A0A5E4LWP2
0.570286	0.413723	0.884367	0.347299	A0A5E4LXR0
0.59701	1.86599	-0.361591	1.30586	A0A5E4LYE2
-0.0912514	0.489565	-0.183088	-0.802534	H2KZP5.A0A5E4M3E5.A0A5E4LZK1.A0A5E4LZF2.A0A5E4LYH5.Q8IFX6.H2KZP6
0.0313484	-0.0497686	0.23984	-0.00872239	A0A5E4M3L3.A0A5E4LZC5
0.749552	1.14559	0.235905	1.8142	A0A5E4LZG5.A0A5E4M3B1
0.196376	0.111883	0.0675871	0.343361	A0A5E4M2I1.A0A5E4LZ74
-0.0693623	-0.187908	-0.392675	0.214722	A0A5E4M3F7.Q21067.2
-0.284229	-0.182392	-0.101051	-0.1562	A0A5K1I7Y9.O01574
-0.123882	0.152804	0.0657826	-0.0409968	A0A5K1IAD3
0.191016	-0.345661	0.218711	0.771511	A0A5K1IB90
-0.354641	1.36074	-1.69738	-1.70987	A0A5K1IC26.O61967.2.A0A5K1I8A6.A0A5K1IAV7.O61967.A0A5K1I804
-0.692304	-0.142596	-1.18594	-1.80207	A0A5S9MMD4.A0A5S9MQE5.A0A5S9MMP9.A0A5S9MPT0.Q95Y80.2.A0A5S9MM65.Q95Y80.A0A5S9MN31
-0.284396	0.215416	-0.534984	-0.272363	A0A5S9MML0
-0.465216	0.439511	-0.658374	-1.05738	A0A5S9MNN4.G5ECB4.A0A5S9MMB0.A0A5S9MMI0.G5ECB3.A0A5S9MRP0.G5EDB1.A0A5S9MPU7.A0A5S9MQJ1.A0A5S9MMA9.A0A5S9MNG3.A0A5S9MMS0
-0.424344	-0.0858396	-0.811564	-0.942029	A0A5S9MQG4
-0.00653751	1.29957	-0.726373	0.339632	A0A679L8M9.Q09165
0.446213	-0.68169	-0.105954	0.844846	A0A679L8N0.A0A679L8S1
0.0329031	0.00667669	-0.0324812	-0.0649847	A0A679L8N1
0.815325	0.381585	0.384175	1.87924	A0A679L8R0
0.601204	-0.289282	-0.13719	1.90311	L8EC34.A0A679L8U9.P34675.2.P34675.L8E805
-0.779953	0.130444	-0.498044	-1.058	A0A9S2.U4PMK1.Q86FM9
0.177965	0.106145	0.114038	0.249327	A0PD34
-0.255484	0.0512573	-0.31609	-0.702667	A0T4F9
0.0677969	0.210767	-0.11692	0.0714349	A2V8C7
0.103152	0.0542787	-0.0646457	0.226251	A3FPI3
-0.0878131	-0.122753	-0.145452	-0.135403	A3FPI6
0.0855282	0.1121	0.0739324	0.118005	A3FPJ3
0.204015	0.570851	0.704049	0.472017	A3FPK9
0.193008	0.191367	0.168677	0.292703	A3FPL3
1.23215	1.75403	1.54155	-0.657521	A3QM97
-0.099807	-0.133987	-0.436651	0.0667747	A3QM98
0.397949	0.407665	0.457016	0.233428	A3QMB3.A0A061AD29
1.0508	0.976355	0.720337	1.90389	A3QMB6.D3TDG8
-0.133701	-0.0501115	-0.18928	-0.30459	A3QMB7
0.24049	-0.642122	0.0158223	0.32049	A3QMB9
-0.139567	-0.013641	-0.0948331	0.142463	A3QMC3
-0.303091	-0.0785293	-0.324085	-0.0217231	A3QMC5
0.370482	0.214305	0.174729	0.47832	A3QMC6
-0.872137	0.397564	-1.04388	-2.33634	A3QMC8
-0.0627229	-0.0476393	-0.0490033	-0.0471584	A4F318.O16285
-0.0901292	-0.182292	0.018457	0.249201	A4F333
-0.32309	1.19107	0.512952	-0.718956	A4UVK2.J7SF86
0.129435	0.107023	0.0918015	-0.0588562	A4UVK7
-0.292337	0.0223034	0.0995509	-1.46278	A4UVL1
0.0250231	0.327069	0.648617	-0.910002	A4UZ35
0.0307554	-0.087596	-0.094628	-0.075249	A5A631
-0.330803	-0.327284	0.0102796	-0.792496	A5A8P5
-0.0557682	-0.133145	-0.416831	-0.018438	A5A8R5
0.112705	-0.0438215	-0.0520662	0.279297	A5HU97
0.950076	0.0175502	0.594148	1.69071	A5HU98.P91425
-0.562497	-1.392	-1.3408	0.164782	Q9XW51.A5HWA4
-0.0714465	0.261888	0.122829	-0.263385	A5HWA5.Q9U2F1
-0.0146297	0.0604066	0.120282	-0.0268279	A5HWA8.A5HWA6
0.284898	0.351427	0.637044	0.0727427	Q9NES9.A5HWB2
-0.127053	-0.0520611	-0.244945	-0.419089	A5JYQ9
0.779952	0.390662	0.770885	0.912873	A5JYR6
-0.82509	-0.122935	-0.283521	-1.3849	A5JYR9.A5JYR8
0.214071	0.188579	-0.722762	0.683936	A5JYS0.2.A5JYS0
0.118049	-0.212612	0.00322343	0.383606	A5JYT2.Q17581
0.376289	0.464532	1.47946	1.12532	A5JYT3
-0.164635	-0.16721	-0.22244	-0.123142	Q17813.A5JYT6
0.0488654	0.165265	0.0126302	0.26876	A5JYT9.Q20130
0.700364	0.819428	1.17524	0.667031	A5JYU1
-0.120545	-0.145046	-0.149882	-0.181677	A5JYU3.Q21798
0.202568	-0.605834	0.383831	0.874757	A5JYU5.O44199
-0.360259	-0.229364	-0.627439	-0.400083	A5JYU6.A5JYU7
-0.237628	-0.17302	-0.332129	-0.356182	Q93652.A5JYV7
0.219917	-0.329278	-0.0176811	0.628516	A5JYW9.2.A5JYW9
0.435766	0.297947	-1.15042	0.651896	A5JYX3.P90947.I7J4D2.I7LFF2.I7K4K5.F5GUG3
0.0701096	-0.138252	0.0131182	1.48728	A5JYX5.2.A5JYX5.A5JYX5.3
1.19912	1.24393	-0.169481	0.50531	A5JYX8.2
0.207567	-0.274674	-0.100789	0.385596	A5JYZ1.O45692.A5JYZ2
-0.594517	-0.42042	-0.834209	-0.616497	A5PEW7.Q9XXN3
0.0828153	-0.0613096	0.243344	0.403264	A5PEX5
0.146272	0.163794	-0.136325	0.419518	A5PEY0
-0.0889762	0.477152	-0.153421	-0.417364	Q8WQA3.A5PEY3
0.370729	0.482316	0.27878	0.356169	A5Z2S2
-0.172502	-0.446883	-0.566785	-0.385191	A5Z2S3.O62263
-0.122938	0.233934	-0.025275	-0.260289	Q20149.A5Z2T1
0.448875	-0.00221262	0.542711	0.929152	A5Z2T6
-0.322811	-1.20646	0.102919	0.749689	A5Z2T7.Q23316
0.534791	-0.625908	1.66157	1.70965	A5Z2U6.P90758.Q9U3P0.A5Z2U5.P90759
0.167818	-0.116638	0.271337	0.498835	A5Z2U7
-0.112307	-0.333606	-0.543186	-0.139399	A5Z2V1.Q8I4J5.Q9XVN9.A5Z2V0
0.626753	0.0146989	0.392555	1.47669	A5Z2V3.A0A486WTC7.O45247.A0A486WXC8
-0.43096	0.204601	-0.925553	-0.726497	A5Z2V7.Q95QM9.Q564V0
-0.110474	-0.0272294	-0.0336576	-0.405155	A5Z2W3
0.463973	0.490096	0.286944	0.26851	A5Z2W4.O18052
-0.0737916	0.24054	-0.208151	-0.687567	A5Z2W6.O46010
-0.124564	-0.380511	-0.229632	0.976412	A5Z2X2
-2.38711	-2.13705	-2.6794	-2.66927	A6PVA1
0.267921	0.201839	0.153545	0.346085	A7DT33
-0.277595	0.0664286	-0.177455	-0.332973	G5EEJ3.A7DT38
2.36552	2.29578	1.81312	3.56742	A7DT40
0.0538502	0.683854	-0.128704	-1.86365	A7DT45
1.76111	0.129418	2.02119	3.44571	A7DTF0.2.A7DTF0
0.610774	0.247004	-0.301135	1.54902	A7DTF5.Q9U222
0.31504	0.110313	0.186372	0.858358	A7LPD5.H2KZW2
0.232824	0.866306	0.290003	-0.00671761	A7LPF3.Q20364
0.192496	0.23646	0.169487	0.148494	Q9U377.G5EDQ5.A7LPF8
0.0183603	0.225106	0.0786433	-0.396484	A7LPI3
-0.535623	-0.405848	-0.429664	-0.847351	A7LPI4.Q93616
0.504009	0.0727426	1.17029	0.22199	A7LPI7.Q9XVD4
0.49476	0.835675	0.210135	0.704784	A7LPJ5
-0.331495	-1.13603	-0.31117	-1.14094	A7WK39.Q9N426
-0.676832	0.0576172	-0.583889	-1.18134	A7WK41
-0.4549	-0.141384	-0.0597207	-1.16454	A7WK43.U4PE54
0.508023	0.763361	1.25551	0.299151	A8DYS0.A0A0K3AX05.A0A0K3AUQ1.A0A0K3AR37
-0.0834867	0.0333644	0.0792994	-0.12674	A8E0Q0
0.0423462	0.221376	0.224866	-0.475355	H2KY87.A8WFF4.H2KY89
0.528009	0.706295	0.854947	0.381829	A8WFH0.A0A238UKM2.A0A238UKI8.Q9N391
0.0962283	-0.266424	0.0431787	0.0370203	A8WFI3.Q10023
0.917151	0.325456	0.683408	1.75576	Q1WBU8.A8WFI7
-0.0214226	0.0583274	-0.042785	-0.0689516	H2KYI4.A8WFJ7
0.059829	1.04718	0.0297202	-0.123359	A8WFJ8.H2KYH9
0.045693	0.121498	-0.002374	-0.0563663	A8WFK3
0.286134	0.686171	0.30678	0.456386	A8WFK6.A8WFK7
-0.04589	0.179581	0.276116	-0.0131916	A8WFM5.H2KZN7
-0.139876	0.216976	0.255098	-0.538171	A8WFM7
0.21479	0.133373	0.219014	0.300047	A8WHN5
-0.171827	-0.509093	0.620909	-0.111265	A8WHP8.3
-0.0955451	-0.348388	0.367767	-0.0144827	A8WHS3.Q19751.E1B6T5
-0.537106	-0.519931	-0.356487	-1.16232	A8WHS8
0.295583	0.052746	-0.00264809	0.39263	A8WHT1
-0.179244	-0.0389924	-0.291069	-0.163068	A8WI97
-0.300718	-0.423508	-0.484646	-0.690854	A8XQE0.Q8WQA7
-0.195355	0.116659	0.369681	-0.162858	A9D0C6
3.58192	1.48608	2.99844	5.52725	A9D4S6.O16376
0.410953	0.533154	0.654949	-0.179901	H2KYJ0.A9D649
0.139556	-0.015307	0.155854	0.37929	A9D7B8.O44769
-0.680661	-0.942595	-1.00081	-0.804705	A9QY30
-0.389834	-0.792835	-1.05401	-0.0295211	A9UJN4.H9G2X3
0.106892	-0.243795	0.12226	0.104496	A9UJN7
-1.25651	-0.131591	-2.06425	-2.58364	A9Z1L6
-0.0668676	0.00829353	0.516333	-0.177506	B0M0L8
-0.105667	0.0647185	-0.123071	-0.197047	B1GRK2
0.178143	-0.032654	0.106717	0.394412	B1GRK5.O16457
0.044972	0.164019	-0.207435	-0.0465597	B1GRK6.H2KYD9
-0.101186	0.067457	0.100843	0.0146759	B1GRL5
0.378326	0.203096	0.564376	0.276269	B1Q233.Q18931
0.200556	0.235732	0.156809	0.152816	B1Q240.A0A0K3AWU4
0.352709	0.703866	0.268045	0.214677	B1Q250.H2KYQ0
0.431319	0.588272	-0.091342	0.595079	B1Q254.B1Q255
0.132274	0.304347	0.434552	0.496743	Q5FC40.B1Q273
2.17661	0.149657	1.49126	3.89772	B1V898
0.178369	0.424568	-1.54795	-0.370617	B1V8A0.B1V8A0.2.B1V8A0.4.B1V8A0.3
0.444347	2.21744	0.123722	1.14188	B2D6K9.3.B2D6K9.2
0.472894	0.167327	0.279552	0.852248	B2D6L8
0.48689	-0.44029	0.0791864	0.375165	B2D6M2.B2D6M2.2
0.94494	-0.252141	1.38908	1.92481	B2D6P1
0.624876	0.9706	0.682092	0.758287	Q93485.B2D6P3.G1K0Y0
-0.31927	-0.483847	-0.105586	-0.289677	B2D6P4.2.B2D6P4
0.14553	0.137389	0.190228	0.244406	B2D6P5.A0A486WXY0.A0A486WVP3.P92004.A0A486WTX8.Q9XVK9.A0A486WWY4.E1B6V0.N1NV21
1.01263	0.722298	1.48751	1.45435	B2FD96.B2FD95
1.63473	-0.611679	0.71157	2.80736	B2FDA8.B2FDA8.2.B2FDA8.3
-0.00933686	-0.00465093	-0.0360726	-0.0769003	B2MZB1.P18834
0.223825	0.200759	0.294338	0.152209	B2MZB2
-0.192441	-0.114356	-0.00701408	-0.234659	B2MZC4
0.583055	-0.423449	-0.516712	1.73023	B2MZD0.A0A0K3AXB9
0.872437	2.29103	0.965325	0.727651	B3CJ34
0.2066	-0.200042	0.238757	0.440543	B3CKG1
1.22075	1.8678	0.926037	0.327573	B3GWA1.Q8I7K5.B3GWA0.Q95QI9
-0.0239863	-0.0163176	0.0988054	0.201639	B3GWB3
0.578405	0.176363	-0.0111397	1.21268	B3GWB9.O01258.L8E6W6.L8E917
0.414372	-0.56724	-0.989683	2.79703	B3GWC0.Q19427
-0.636441	-0.611347	0.695403	-1.47134	B3GWD5.A0A061AIW1
0.38911	0.28693	0.416336	0.294183	B3KYC0
0.302958	0.324385	0.759662	0.382324	B3WFT8.H2KYS2
0.865263	0.663224	-1.68741	2.50671	G5EC65.G5EDF4.B3WFV9
-0.329569	-0.208908	0.224701	-0.611778	B3WFW4
0.408306	0.709126	-0.0452759	2.47156	Q7YTF9.B3WFW5
0.484061	0.244339	-0.638344	0.0267533	B3WFW9.C7FZU5
-1.15564	-1.64061	-1.47167	-0.991942	B3WFX4.O17583.O17583.2
-0.429448	-0.438241	-0.559653	0.19084	B3WFZ3
-0.122676	-0.385011	-0.261362	-0.106152	B5BM29
2.59609	1.13398	3.6631	2.46205	B5BM32.Q9XVS7
0.321621	0.600062	0.125457	0.165531	B5BM47.Q9XTY7
0.393222	0.0162933	0.411697	0.699683	X5MD71.B5D5N6.Q8WTK1.X5ML92
-0.114922	-0.232646	-0.330276	0.107744	B5U8L3
0.0599491	-0.201141	-0.140238	0.401668	B5U8N2
1.45322	0.500026	0.649603	3.67367	B5WWL2.U4PBM5
0.0336191	-0.0804908	-0.153885	-0.0967676	B5WWM0
-0.336349	-0.0236443	-0.802238	-0.296457	Q20928.B6EU60
-0.183478	0.0349603	-0.374282	-0.577438	B6EU65
0.368661	-0.251118	-0.0092118	1.58452	B6VQ55.B6VQ56
-0.18332	-0.110755	-0.15588	-0.392213	B6VQ73.Q23162
-0.0319427	0.0604006	-0.042317	0.0323548	B6VQ78.Q17645
-0.102442	0.155172	-0.237557	-0.259045	B6VQ93.O17970
1.13632	1.6067	1.20776	0.664306	B7FAR9
1.14747	0.567731	0.782274	1.67386	B7FAS0.B7FAS0.2
0.0236647	-0.0268045	0.0249417	0.144078	B7FAS6.B7FAS6.2
0.462537	0.435414	0.838835	0.309419	B7WN63.H2KZC8
-0.276623	1.29118	-0.943586	-1.69392	I2HAA7.B7WN66.I2HAA6.Q94279.A0A2C9C390.A0A2C9C354.A0A2C9C325.A0A2C9C3I4.A0A2C9C3F1.A0A2C9C3E8.A0A2C9C2X2.A0A2C9C3P6.A0A2C9C370.A0A2C9C388.A0A2C9C3G1.A0A2C9C384
0.679674	0.746485	0.324899	0.843678	B7WN91.Q21524
0.453422	0.979217	0.0841674	1.32442	B7WN92.Q22467
-0.471596	-0.639803	-0.499527	-0.576763	B7WN95
-1.53387	-2.87717	-1.16932	-2.44069	B7WNA0
0.106528	-0.0409576	0.0579888	0.349107	O17977.B7WNA3
-0.920476	-0.195547	-1.19706	-1.57924	B7WNB4
0.188165	0.0689229	0.000748003	0.386714	B9WRT8.Q4JFB7
-0.589294	-0.994184	-0.660083	-0.272653	B9WRU1.Q9U2H8.F5GUI4
-0.0159213	0.533811	-0.859486	-0.355694	C0HKD6
0.444555	0.0205957	0.281115	0.643813	C0HKD7
-0.427721	0.468372	-0.234506	-1.0633	C0HLB4.C0HLB3
-1.00665	-1.03037	-0.825032	-1.54273	C0P278
0.2078	0.513367	-0.0647347	-0.0117373	C0P283.G5EGP9.Q10658
-0.190929	-0.00512292	0.0353255	-0.482122	C0P287
0.252173	0.125646	0.318365	0.467443	C0VXV5
1.73466	0.357835	1.71292	2.35138	C0VXV6
-0.0889192	-0.0197496	-0.194356	0.03715	C0Z1Y1
-0.0846577	-0.118614	-0.12725	0.119292	C0Z1Y2
0.00243229	0.785814	0.595127	-0.878339	C0Z1Y6
0.304185	0.469157	0.432472	0.717833	C0Z1Y9
-0.124227	-0.134514	-0.252451	-0.37772	C0Z3L5.A5HW96
0.103651	-0.987719	0.56985	0.771564	C0Z3L6
-0.419576	-0.714342	-0.626296	-0.759245	C0Z3M2.Q9U226
2.62119	-0.322004	3.22451	5.27391	Q09517.C1P622.S6FCZ1
1.64046	1.13373	1.1773	1.0135	C1P633.C1P635.C6KRJ8.D3YT29.C1P634
0.0812559	0.057431	0.0311723	0.0812122	C1P659.B9WRT9.C1P658.H9G336.C1P660.H9G334.H9G335.O45881
-0.0095708	0.261915	0.887465	-0.341437	C2BR91
0.452139	0.293887	0.404079	0.524019	C3JXD8
0.037112	0.115419	-0.00592884	-0.0568185	C4ALD3
-0.0566593	-0.120148	0.0266614	-0.162973	C6KRG1
-0.188516	-0.136365	-0.552444	-0.742579	C6KRH8.Q20498.Q20498.2
0.192475	0.398736	0.3055	-0.00825154	C6KRH9
0.679621	0.929595	1.33166	1.37491	C6KRI9.X5M900
-0.114323	-0.388751	-0.393647	-0.167632	Q18937.C6KRJ2
-1.20167	-0.493992	-1.00959	-2.56934	C6KRJ5
0.161445	0.156347	0.498557	0.225267	C6KRL2
-0.604563	-0.611907	-0.861487	-0.970309	C6KRN1.C6KRN1.2.C6KRN1.3
2.00729	1.2284	1.81751	3.49867	C6KRN3.D7SFP5.O02335
-0.0700269	0.0264031	0.205644	-0.218174	C6KRN4.Q5FC39
0.180013	0.120678	0.346435	0.350247	C6KRP5.O62133.C6KRP6.A0A061ADY3.M1ZJZ0.M1ZJU1
-0.572676	-0.366913	-0.61652	-0.756235	C7GIK1
1.13426	0.8213	0.75163	1.62236	C7IVR4.C7IVR4.2.C7IVR4.3
0.205411	-0.418853	-0.0896842	0.720941	Q9NAH1.C7IVS4
0.042389	-0.122542	0.0654526	0.24527	C8JQQ0
-0.666195	0.206773	-0.201328	-1.21109	C9IY21
0.21455	0.299978	0.536967	-0.337473	D0FK02
1.28279	-0.293452	1.41548	1.20222	D0PV95.D0PV95.2
2.0775	4.73194	1.35144	2.29371	D0VWL6.A0A4V0IKI4.A0A4V0INA2.A0A4V6M3C1.A0A0K3AW96.A0A0K3AT80.A0A0K3ASN4.A0A0K3AYI1
1.99232	1.16864	0.696998	3.09153	D0VWM8.2.D0VWM8
-0.247206	-0.161593	-0.696955	0.0673058	D0Z5N1.D0Z5N2.G5ECG1.Q8I4D8.G5EBL5.Q8I4D7
-0.731555	-0.350851	-0.833699	-1.29131	D0Z5N4.2.D0Z5N4
-0.144383	0.733409	-0.145617	-1.51499	D0Z5P0
0.0456966	-0.0266412	-0.00334473	0.109346	D1MN65.P34295.G5ECA3.G5EFC5.G5EFV0.P49808
0.447626	-0.495488	-1.96081	-0.278673	Q20184.D1MN80
0.0906226	0.0639423	-0.17762	0.0807437	D1MN85
0.0642071	-0.0499206	-0.141074	0.217209	D3KFX0
0.0320384	-0.130967	0.0753841	0.175576	D3YT16.3.D3YT16.D3YT16.4.D3YT16.2
-1.49908	-0.401164	-2.54533	-3.57548	D3YT36
-0.145616	0.0593099	-0.098762	-0.234467	D3YT50.Q21921
-0.0513248	0.216303	-0.0102325	-0.0189281	D3YT56
0.173041	-0.1147	-0.0599681	0.460007	D4PH96.G5ED29.2
0.0966433	0.440148	-0.0719447	0.0811097	D4YW54.V6CK39
0.227533	0.0364022	-0.79095	-0.556517	D5MCN2.D5MCN2.2
0.594115	0.573865	0.455889	1.33165	D5MCR4.Q7JMB8.D5MCR3.D5MCQ1.D5MCQ7.D5MCQ0.Q7Z204
1.01116	0.3865	1.14395	1.55551	O17698.D5MCU1
-0.798793	-0.772682	-1.16768	-1.54616	D5MNM9
0.237353	0.205112	0.529534	-0.305898	D5SGZ9
0.524825	0.591668	0.538695	0.801112	D6R8X6.D6R8X7.H9G320
-0.781512	-0.588442	-0.839544	-0.982512	D6RYD3.Q966A8
-0.0161634	-0.0678127	-0.195746	-0.240788	D6RYD9
0.0606124	0.27896	0.330488	-0.0614857	D6VPA0
-0.645704	-0.257421	-0.650122	-1.33413	D7SFI3.O45352
-0.0062641	0.00996531	-0.0270366	-0.0815887	D7SFI5.D7SFI4.P55112
0.0545342	0.00828234	-0.0713986	0.180117	D7SFJ0
-1.27532	-0.603876	-0.841364	-1.98539	D9N129.A0A1N7SYT4
1.90153	1.73264	1.63664	3.10143	D9N146.A9UJP1.D9N147
-0.337138	-0.663353	-0.423995	0.000961744	D9PTN9.Q9XWX7
-0.682322	0.199558	-0.333595	-1.45389	D9PTP5.D9PTP6.D9PTP7.D9PTP8
-0.0531369	-0.135703	-0.115654	0.231227	E0AHD3.E0AHD4
-0.0536206	-0.028381	0.00189593	-0.0722131	Q52GX9.E0AHD7.O02361
-0.409049	0.542818	-0.0726624	-1.50949	E0DBL0
0.816564	-0.0338483	1.06242	2.17066	E0R7L2.E0R7L3
-0.213178	-0.250628	-0.319628	-0.268156	E1B6Q6
-0.722188	0.401973	-0.683188	-2.15616	E1B6Q7
-0.248638	0.129674	0.0354109	-0.846006	E1B6R3.P34445
-0.319851	-0.140482	-0.142199	-0.475304	E1B6R8
-0.238107	0.0188869	-0.275411	-0.390238	E1B6S3.G5EEX3.G5EBZ2.G5EF34
0.0424879	-0.0306554	0.0617581	-0.0618126	E1B6T7.A0A3B1E507.E1B6T8.E1B6T9
-0.852784	-0.653771	-0.683178	-1.96573	E1B6U2.B5BM33.P90754.2.P90754
0.0401109	-0.21222	0.00476938	-0.175625	E1B6W2.Q9XTU2
0.478755	0.222242	1.30568	0.190975	E2JL03
1.26329	0.908468	1.36731	0.0470247	E2JL04
0.26723	0.00699388	0.393945	0.739377	E2S7J2
0.115137	0.575961	0.585835	-0.0900697	E3W741.Q18878
0.0644954	0.28028	0.227087	0.360484	E3W745.E3W744.P90755.2.P90755
-0.0629323	-0.0108799	0.200721	-0.0647187	E3W759.O17902
0.0418379	-0.052393	0.0415787	0.21448	E3WIS3
-0.187453	0.276924	-0.695051	0.185646	Q21162.E5QCE7
-0.129628	-0.0867592	-0.123733	-0.242425	H2KYP9.E5QCF3
-0.203736	-1.18343	-0.916705	0.549908	E5QCF5.P91040
0.0330934	0.232568	0.513055	0.363382	E5QCF6.E5QCF8.P34558.E5QCF7
0.326722	-0.89215	0.117357	0.392429	Q23271.E5QCH1
0.136929	0.0305162	0.237142	0.202954	Q93762.E5QCH3
-0.0418392	0.0133841	-0.428923	-0.0201563	E5QCI3.E5QCI4
-0.10547	-0.149895	-0.149602	-0.248984	Q7YWT5.E5QCJ3
0.278849	0.0726082	-0.0177473	0.306691	E7FM69.Q966P1
0.351767	0.0354979	0.469652	0.346321	Q9U2S7.E8MDW0
-0.00817466	0.0139508	-0.00397851	-0.1357	E8MDW1.E8MDW2
0.0242226	0.0599374	0.0123286	0.230671	E9P851.H2KZJ6
0.540226	0.16925	0.630288	0.959043	E9P860.E9P860.2
0.410809	-0.0595121	-0.0292246	1.09875	E9P886.2.E9P886
1.224	0.749852	1.28585	-1.37545	E9RKC7
-1.09223	-0.92364	-1.22481	-1.46931	F0IWS9
0.194747	-0.122651	0.299484	0.445032	F0IWT2.H2L082
0.0765088	0.0374856	-0.231966	0.400639	F0IWV1.Q9XWL5
0.364435	0.176566	0.270221	0.240943	F3NWW3.H2KYT1
-0.281773	-0.0981931	-0.932762	-0.401845	F3Y5P8.G5EEZ5
-0.133994	-0.538084	-0.125778	-0.0324489	F3Y5Q7
-0.0943467	-0.166964	-0.20135	-0.174535	F5GU62
1.01407	0.285781	1.00026	1.93115	Q27533.F5GUA7.D3YT44
1.1706	0.506793	0.926148	-0.28137	F5GUC6.Q18843
-0.463308	-0.073871	0.012738	-0.977956	F5GUC7.Q19553
-0.000172111	0.268396	0.384423	-0.57988	F5GUD0.F5GUC9.P49809
-0.332943	-0.104831	-0.241455	-0.779458	F5GUD3.F5GUD4
0.0997223	0.015728	-0.319043	0.0483343	F5GUG4
1.72469	0.970744	0.973765	2.73165	F5GUG6.F5GUH2.F5GUG7.F5GUG8.F5GUH1.F5GUG9
0.246774	0.138488	0.261709	0.346003	F5GUH0
-1.24507	-0.718815	-0.623542	-2.9334	F5GUI0.O17883
-0.934533	-0.893368	-0.512333	-0.735403	G1K0V8.P34563
0.315957	0.255876	0.189279	0.601421	G1K0V9
0.556332	0.344063	0.325793	0.543437	G1K0W1.Q8WR51
0.0883187	0.175494	0.0663667	-0.00963001	G1K0X0.Q22656.Q1ZXU6
0.40871	0.391641	0.306513	0.68177	G1K101.G1K104
-0.264571	-0.0302492	-0.428756	-0.690701	G2HK03
-0.278648	-0.269297	-0.579216	-0.549311	G2HK08
0.124632	1.0581	0.151366	-0.309242	G2HK16.G2HK17
-0.440843	-0.59246	0.044834	-0.555218	G3MU08.Q17424
0.985645	0.649043	0.809023	1.17376	G3MU11.P90887.Q2L6U7.H9G2W4.I2HAA1
-1.31062	-1.28283	-0.544833	-2.33223	Q23318.G3MU28.G3MU29.Q7JLE3.G3MU30
0.0107053	0.0154071	-0.172036	-0.0460755	G3MU38.Q18785.D6R8W7
0.165365	0.339808	-0.535346	0.134638	G3MU40.G5ECM1
-0.242702	-0.282447	-0.326802	-0.316019	G4RT11.3.G4RT11.4.G4RT11.2.G4RT11
2.19926	2.43233	0.908121	1.28668	G4RYA5
0.0274882	0.0262724	0.0800712	0.0581964	G4RZ48.G4RZ45.G4RZ49.G4RZ46
0.253816	1.86773	-0.875582	0.897748	G4S034
-0.0592404	0.013854	-0.022478	-0.182621	G4S035
0.0656212	-0.208942	0.0504791	0.296978	G4S703.Q95Y57.A0A0K3AVC2.A0A0K3AT22
-0.147347	0.233489	-0.231898	-0.596036	G4S708.Q8WTM8
0.302025	0.646642	0.586181	-0.114346	G4SCE4
-0.133594	-0.0717913	-0.238881	0.0129547	G4SDH4.3.G4SDH4.2.G4SDH4.A0A168HBE9.A0A168HBC9
-0.0239915	-0.440481	-0.022672	0.630091	G4SF15.Q95XR3
-0.320042	-0.487876	0.340299	-0.349218	G4SF79
0.0301907	0.0198683	-0.11971	0.0882352	G4SF97.Q1XFX9.G4SFA7.G4SFA6
-0.057027	0.392474	-0.213802	-0.853735	G4SFM6.Q19852
-0.12706	-0.495636	-0.391699	-0.00485663	G4SG25
0.757069	0.568849	1.1179	1.45473	Q20629.G4SGI5
0.788599	2.27591	-0.606039	0.274882	G4SI07
-1.3009	-0.751727	-2.19056	-0.6805	G4SJU0.G5ECY7
0.0354172	-0.178461	-0.0207177	-0.0377572	G4SL51
2.13057	1.67445	1.60064	0.358178	G4SLH0.3.G4SLH0.2.G4SLH0.A0A2I2LDX0.A0A2I2LG61.A0A2I2LDV8.A0A2I2LDW1.G4SLH0.4.G4SLH0.9.G4SLH0.8
0.223591	0.0294933	0.195352	0.264471	G4SLU9
-0.195818	-0.246084	-0.512794	-0.342743	G4SNB8
0.0517309	0.072864	0.158836	0.143284	G4SNJ8
0.080132	0.0596137	-0.180161	0.114418	Q9N3C5.G4SNP0
0.0897412	0.0359732	0.0458378	0.153805	G4SNP7
-0.0451943	0.108858	-0.241694	-0.164088	G4SNS6.Q9BKR1
0.119851	0.533196	0.369224	-0.807736	G4SP89.U4PBY7
0.966362	-1.38207	-1.79413	2.34636	G4SPY0.G4SPY1
-0.476133	-0.424057	-0.122478	-0.85302	G4SQY7.O17275
2.52954	-0.889267	1.89551	6.33799	G4SRS5.A0A061AJH7.A0A061ACG9
0.198394	0.423241	0.621126	-0.537082	G4SRU7.Q965X3.H2L0P9
0.00182578	-0.00714846	0.120215	-0.241109	G4SRZ6.Q9GUI5.A0A168HBA5.H2L0Q4
0.0335439	0.407236	-0.317129	0.348284	G5EBE3
-0.283147	-0.00995707	-0.362254	-0.545099	G5EBE4
0.928149	0.827942	0.720123	1.26589	G5EBF0
-0.261342	-0.26818	-0.26582	0.128276	G5EBF1.2.G5EBF1
-0.202967	-0.544534	-0.755838	0.187108	G5EBF2
0.00711363	0.0323097	0.0859006	0.0253924	G5EBF3
0.176521	0.177864	-0.595417	0.807744	G5EBF4
2.66333	2.11247	3.83659	3.49487	G5EBF5
0.915115	0.370724	1.82848	1.89626	G5EBG0
-0.0323625	-0.000863903	0.217614	-0.256285	G5EBG1
0.343616	0.522441	0.396113	0.412358	G5EBG2.A2VA00
0.104608	0.261394	0.0839968	0.278528	G5EBG3
-0.286079	-0.140848	-0.566778	-0.411796	G5EBG4
0.173565	0.382809	0.469144	0.23793	G5EBG6.Q0G833
-1.15768	0.0888145	-0.668373	-2.9875	G5EBH7.H2L0I1
0.14698	0.238257	-1.00773	0.544138	G5EBI0
0.0518105	0.295038	-0.205703	-0.209579	G5EBI4
-0.135738	-0.0159582	-0.0327383	-0.03905	G5EBJ0
0.157401	0.138191	-0.142854	0.289809	G5EBJ4
-0.236339	-0.531453	0.530361	-0.505608	G5EBJ7
0.343444	0.252027	0.558278	0.569859	G5EBJ8
-0.125586	-0.10287	-0.130739	-0.111119	G5EBJ9
0.103625	0.148398	-0.00047892	-0.190215	G5EBK1
1.07142	2.09797	2.97244	1.92294	G5EBK3.G5EES2
0.122157	1.08337	-0.138036	0.932273	G5EBK4
0.0405101	0.103855	0.0399545	-0.033333	G5EBK8
-0.046033	-0.368837	-0.162005	0.27406	G5EBL8
-0.106475	0.0531444	0.000963184	-0.777041	G5ECA1.G5EBM0.Q6BEU7
-0.0777997	-0.119164	-0.124866	-0.217977	G5EBM5
-0.0261382	-0.0701637	0.0197581	0.227441	G5EBM7
0.897839	0.417263	-0.0402447	1.82501	G5EBN5.H8ESG1
-0.17125	-0.17963	-0.514627	-0.685712	G5EBN9
0.805729	-0.420228	0.807123	1.5857	G5EBP0
-1.25871	-0.0702247	-1.32943	-2.09913	G5EBP5
0.0273962	-0.0509435	0.0289232	0.0718446	G5EBQ1
-0.570689	-0.70287	-0.75181	-0.945247	G5EBQ3
-1.87081	-0.166784	-2.27207	-4.05151	G5EBR1.Q2V4S2.E9P8A8
-0.0663583	-0.690938	-0.463261	0.420697	G5EBR7.Q564V5
-0.163241	-0.0858666	-0.199936	-0.248962	G5EBR9
-0.0248006	-0.0044903	-0.207672	0.155276	G5EBS0
0.672788	0.178804	1.14358	0.924697	G5EBS1
-0.0712944	0.519304	0.514873	-0.160255	G5EBS5
-0.0676086	-0.133335	-0.123022	-0.0619774	G5EBT1.G5EBT1.3
-0.538147	-0.408252	-0.753645	-0.23499	G5EBT3.A9Z1L1
0.172881	0.352521	0.241256	-0.0735411	G5EBT5
-0.0166108	-0.0178714	-0.053243	-0.593301	G5EF46.G5EBT9
0.118997	0.189187	0.0052424	0.0127061	G5EBU2.H2KZL4
-0.0770135	-0.181471	-0.389314	0.15949	G5EBU3
0.317548	0.152245	0.524979	0.613564	G5EBU5
-1.42724	-0.588557	-1.98121	-2.38963	G5EBU8.G5EFT0
0.0112879	-0.15487	-0.0904625	0.103196	G5EBV0.3.G5EBV0.5.G5EBV0.4.G5EBV0
-0.682609	-0.11943	-0.319186	-0.627011	G5EBV3.A0A0K3AYI6
-0.199058	0.0407509	-0.412204	-0.157689	G5EBV4
0.730875	0.879114	0.645212	0.658758	G5EBV5
0.323741	-0.312935	0.358542	0.641199	G5EBV6
0.852948	0.228329	-0.114377	1.49971	G5EBW2
0.234079	0.771583	0.633472	0.0707163	G5EBW5
-0.305359	0.0882777	-0.327664	-0.50809	G5EBW7
0.0126271	-0.31687	-0.0863447	0.120755	G5EBX0
0.339404	0.271438	0.0134456	0.44979	G5EBX3
1.26833	1.11972	0.00889098	1.54825	G5EBX6.Q8I129
-1.01448	-0.124192	-1.52088	-1.83882	G5EBY0
0.484391	-0.193986	0.596574	0.844231	G5EBY3
0.0728582	0.072679	0.22848	0.179371	G5EBY4
0.108391	-0.0711115	0.363566	0.392752	G5EBY6
-0.845795	-1.30808	-0.377899	-0.718356	G5EBZ4
-0.201824	-0.143495	-0.510259	-0.676226	G5EBZ8.2.G5EBZ8
-0.0378244	-0.00121327	0.0353904	-0.0812518	G5EBZ9
0.0562728	-0.0716924	0.344466	0.165259	G5EC03
-0.159117	-1.72204	-0.901491	-0.814627	G5EC05
-0.336646	-0.281559	-0.398949	-0.286747	G5EC06
-0.0708665	-0.0633112	-0.084231	0.152048	G5EC09
-0.215775	-0.278048	-0.426353	-0.378728	G5EC10
0.140515	0.469126	0.221671	0.328225	G5EC13
1.895	0.722782	1.29261	3.34824	G5EC16.G5EFQ8
0.54495	1.20765	-0.0411035	0.424448	G5EC19.Q8MPR9
0.0414901	0.0571545	0.0175424	0.044881	G5EC21
-0.0249266	0.0123949	-0.157109	-0.148815	G5EC22
-1.8783	-2.36756	-3.14535	-1.73877	G5EC23
2.57201	2.01991	2.8286	4.21656	G5EC24
-0.417034	-0.351839	-0.334368	-0.706221	G5EC25
-0.0727184	-0.0897307	-0.0132586	-0.0725081	G5EC27
0.476679	0.51056	0.19633	0.391398	G5EC30
-0.891765	-1.18306	-1.00783	-1.69587	G5EC31.Q86N72
0.125638	0.0156532	0.0101068	1.19671	G5EC34.G5EBT8
0.48598	0.551618	0.862141	0.58616	G5EC40
0.207166	0.312112	0.30134	0.0951739	G5EC43.V6CLB1.G5EG83.Q8MQ04.V6CL80.Q8MQ03
0.550605	-0.599113	-0.24928	0.709507	G5EC45
0.12051	0.379814	0.00860761	-0.0535632	G5EC53
-0.439225	-0.111873	-0.495515	-0.747736	G5EC63
-1.81011	-0.717591	-0.601531	-4.59051	G5EC67
0.169438	-0.287574	-0.906125	0.7665	G5EC71
-0.0312176	0.0946504	-0.370672	-0.217185	G5EC72
0.104949	0.298793	0.211132	-0.17058	G5EC75
-0.0151426	-0.0426105	0.0222549	0.0300111	G5EC86
-2.00013	-0.721743	-0.335481	-3.66464	G5EC87
0.0949135	0.773801	-0.175875	0.046004	G5EC91
0.383427	0.185512	0.853296	0.368571	G5EC96
-0.0335458	0.594404	-0.323005	-0.605627	G5EC97
0.113844	-0.968859	1.10122	0.110272	G5EC98
-0.0544914	-0.340101	0.101563	0.0269432	G5ECA0.P91247
0.272561	0.161373	0.219734	0.357833	G5ECA2.Q1ZXT0
0.146744	-0.554083	0.447752	0.0998176	G5ECA7
0.17877	0.170467	0.473026	0.133254	G5ECB5
-0.0444842	0.143971	-0.238412	-0.140435	G5ECB6
0.265729	0.201476	0.4706	0.587144	G5ECB7.G5EDU2
-0.0597451	-0.196864	-0.0512024	-0.0122561	G5ECB9.G2HJZ1
-0.137859	-0.379925	0.142435	-0.105511	G5ECC0
-0.956709	-0.551235	-0.671545	-1.86652	G5ECC1.G5ECM7
0.246792	0.641426	1.13069	0.156454	Q9N5B7.G5ECC3.G5EFP1.G5EEU7
2.5977	-0.619683	2.90682	3.93975	G5ECC7.2.G5ECC7
1.05161	-0.650668	1.488	1.95377	G5ECC9
-0.0946375	-0.05917	-0.345926	-0.0259853	G5ECD0
-0.0840125	-0.135298	-0.115573	-0.102785	G5ECD6
-1.76674	-0.21853	-2.30398	-3.23003	G5ECD7.G5EEB3.G5EGT0.G5EG29
0.0104339	-0.0789573	-0.251956	0.353289	G5ECE3
-0.0373463	0.788169	-0.0937941	-0.393083	G5ECE7
0.0943157	0.0172372	-0.0202799	0.266346	G5ECF0.G5EDQ3.G5EG71.G5EFI0.I7LFF0.G5ED02.G5EBS9.I7J4D1.G5EFE4
-0.0563881	-0.657373	0.286264	-0.201831	G5EGL7.G5ECF4
-0.0452492	-0.0557456	-0.0591183	-0.0499934	G5ECF6
-0.0927169	-0.0639449	0.304078	-0.385247	G5ECF8
-0.198255	-0.744518	-0.64661	0.959622	G5ECG0
0.326668	-0.0282863	0.40058	0.501753	G5ECG2.2.G5ECG2
-0.513928	0.1005	-0.925896	-0.407868	G5ECG7
0.0182036	-0.247275	0.0561069	0.123044	G5ECG9
-0.337993	-0.811973	-0.434741	-0.454486	G5ECH0
0.872228	-0.0646871	0.327053	1.38025	G5ECH1.G5EBK6
-0.237893	-0.689318	-0.587315	-0.114783	G5ECH3.Q95PJ6.D7SFP2
-1.04638	-1.11841	-1.25951	-0.798342	G5ECH5.G5ECH5.2.G5EFN0
0.46617	0.348948	0.50476	0.544532	G5ECH5.3
-0.169977	-0.0254254	-0.240908	0.180132	G5ECH7
-0.249603	-0.186629	-0.486004	-0.564563	G5ECH9.M1Z859
-0.284888	-0.309531	-0.287062	-0.516833	G5ECI1
0.719687	0.228878	0.539969	1.06659	G5ECJ6.2.G5ECJ6.V6CL68
-0.734881	0.08173	-0.567969	-1.12148	G5ECJ8.A0A1X7RC69
2.60195	2.73116	2.91401	1.75226	G5ECK4.G5EE73.G5EEQ7
-0.504498	-0.0399464	-0.72692	-0.664787	G5ECK5
0.604196	-0.275385	0.0556488	0.588044	G5ECL1
-0.755716	-0.550882	-0.997508	-1.08678	G5ECL2.2.G5ECL2.G5ECL2.3.G5ECL2.4
0.281663	-0.523238	-0.397502	1.04342	G5ECL3
0.152832	0.508227	-0.279065	-0.121533	G5ECL4
-0.0116258	-0.189171	-0.196322	0.0420356	G5ECL6
-0.241413	-0.200345	-0.184218	-0.329177	G5ECL7
0.189639	0.0761344	-0.0564928	0.150327	G5ECM4
-2.13391	-0.0409895	-1.43569	-6.06735	G5ECM6
0.00673971	0.156652	-0.00184495	0.192367	G5ECM9
-0.00783407	-0.102264	-0.00289398	-0.0530983	G5ECN5
-0.198584	-0.206975	-0.260518	-0.09756	Q8MQ91.G5ECP8.G5ECN6
-0.457899	0.219439	-0.319536	-1.10517	G5ECN9.G5ECN9.2
-0.0377214	0.0408533	-0.114217	0.18286	G5ECQ3.G5ECQ3.2
0.730302	0.589082	0.651165	0.922489	G5ECQ4
-2.14596	-0.993619	-1.53815	-3.90059	G5ECR0
-0.0938435	-0.0952718	-0.719333	-0.12029	G5ECR1
-0.500669	-0.399596	-0.370816	-0.744221	G5ECR6
-0.82102	-1.32545	-0.351742	-1.64626	G5ECR7
0.246841	-0.164393	-0.0888586	1.51907	G5ECR8.4.G5ECR8.G5ECR8.2
0.0996418	0.0887968	0.0521373	0.109583	G5ECS4
0.220478	0.205354	0.209879	0.350299	Q22580.G5ECS8
-0.35127	0.018429	-1.04603	-0.235955	G5ECS9.G5EFE6.A0A061AL65
0.452516	0.0969114	0.230941	0.589892	G5ECT4.Q8I0G4.G5EDL2.F5GU67.G5EBV7.F5GU68
-0.37466	0.35402	0.0468686	-1.03857	G5ECT6
0.399658	0.681477	0.958288	1.42843	G5ECU1
-0.202542	0.0451163	-0.222139	-0.422172	G5ECU4
1.31824	0.881054	1.52633	2.13859	G5ECU5
0.31611	0.236723	0.37544	0.180582	G5ECU7.G5ECU7.2.A0A2C9C3E7.A0A2C9C2Y8.A0A2C9C2T0.A0A2C9C3K0.G5ECU7.6.G5ECU7.4.G5ECU7.5.G5ECU7.3
-0.413701	-0.0550292	-0.356872	-0.865202	S6EZQ4.G5ECV3.S6FWQ0.S6FN15.S6F542.S6FCZ6
2.20665	0.349857	1.63869	4.71849	G5ECV9
-0.215743	-0.0526347	-1.07492	0.323865	G5ECW0
-0.638179	0.110249	-0.0308213	0.867678	G5ECW3
-0.5815	-1.20521	-0.346571	-0.163835	G5ECW7.Q9U3K7
-0.175612	0.0632213	-0.400857	-0.10741	G5ECW8.G5ED88
-0.206708	0.491656	-0.829076	-0.983014	G5ECX8.G5EDV6.A5Z2T4
0.232775	0.751922	-0.580689	0.515844	G5ECX9
1.00969	1.57391	0.14409	1.46884	G5ECY0.G5ECY0.2
-0.103585	-0.0799059	-0.303962	-0.30598	G5ECY2
-0.126687	-0.126224	-0.139634	-0.139128	G5ECY3
0.0461477	0.0988943	-0.0364734	0.662954	G5ECY6
0.127716	1.30513	-0.134898	-0.61655	G5ECZ0
0.0614673	0.276437	0.3185	0.378028	G5ECZ1.Q8MQG0.V6CLS7.Q5TYL6.Q5TYL5
0.3625	-0.199403	0.459887	0.533533	G5ECZ2.G5EDI2
-0.118231	0.128038	-0.188261	-0.296006	G5ECZ3
0.316448	0.261328	0.105588	1.08318	G5ECZ8
-0.425061	-0.955002	1.31366	-2.41078	G5ED01
0.186281	0.138135	-0.0183918	0.288238	G5ED04
0.226281	2.19365	0.052422	0.555305	G5ED07
0.881307	0.684195	0.629022	2.45999	G5ED08.Q21190
0.16121	-0.318067	-0.484809	0.251873	G5ED17
0.0277749	-0.726435	-0.44058	-0.405763	G5ED21.G5EDG7
-0.763312	0.459602	-0.243498	-2.38976	G5ED26.H2KAQ0.H2KAP9
-0.278077	-0.591125	-1.11981	0.453638	G5ED29.3
1.64639	0.907681	2.14278	2.35617	G5ED31.G5EDD1
-2.21569	-3.24467	-2.70483	-1.73001	G5ED34.G5ECK7
1.50617	0.567707	1.24849	1.80873	G5ED36.O62178
-0.00234458	-0.254884	0.0720572	-0.0229592	G5ED39
0.559645	-0.401671	0.788168	1.82489	G5ED41
-0.0332041	-0.301866	-0.298643	1.0881	G5ED43.A0A0K3AS63
0.173313	0.0846882	0.273712	0.395771	G5ED44
0.0802523	0.054356	-0.0930276	0.097233	X5LX61.G5ED45
0.138228	0.572496	-0.00712252	-0.0887158	G5ED57
0.412592	0.0741774	0.368019	0.588025	G5ED60
-0.420679	-0.568722	-0.405321	-0.404742	G5ED63
-0.236776	0.0209111	-0.0856479	-0.350174	G5ED68.2
0.0208872	-0.132556	-0.0749208	-0.272205	G5ED74
1.12275	-0.925191	2.09021	2.15901	G5ED75.Q9XU12
-0.218632	0.131457	-0.198196	-0.229483	Q5FC45.G5ED80
-0.344491	-0.380277	-0.307343	-0.70502	G5ED81
-0.196623	-0.139157	-0.225694	-0.230241	G5ED86
1.48669	0.514957	1.32178	2.0066	G5ED89.G5ED89.2
1.72881	2.60673	0.989598	1.16583	G5ED95
-0.667788	0.244689	-0.915938	-1.68383	G5ED97
0.101545	0.396191	0.289551	0.0859798	G5ED98
-0.614823	-0.891728	-0.599787	-0.627383	G5ED99.A6ZJ67
-0.38667	0.219055	-0.11885	-1.24017	G5EDA6.X5M911
-0.593028	-1.28871	-1.16489	-0.850729	G5EDA7
-1.65014	0.580745	-1.93943	-3.62198	G5EDA8.G5EGA2.G5EF70
0.63926	0.778568	-0.0129305	0.643442	G5EDB6
0.214071	0.368486	0.189023	0.988912	G5EDB7.Q8I4E0
0.181483	-0.147614	-0.0821927	0.572102	G5EDB8
0.789022	0.398231	0.890068	1.32666	G5EDB9.2.G5EDB9.G5ECE2.G5EDB9.3
-0.461258	-0.767561	-0.740908	-1.46086	G5EDC6
-0.458659	0.466789	0.115104	-1.20337	G5EDD4
-0.161735	0.0786504	0.398369	-0.791318	G5EDD8
0.467206	0.117468	-0.0214612	0.945769	G5EDE4
-0.0111627	-0.253746	-0.13037	0.0301731	G5EDE7.Q8WSN6
0.677254	2.7314	0.675998	-0.319983	G5EDE8
0.112691	0.13984	0.188143	0.144634	G5EDE9
0.272714	0.140447	0.353058	0.457799	G5EDF0.W6RT88.W6SB79
0.26539	-0.354639	1.2592	0.73251	G5EDF5
0.185946	0.721582	-0.120271	0.299887	G5EDF7
0.641426	0.567777	0.196055	-1.11109	G5EDG2
0.109686	0.222857	0.0135769	0.0189847	G5EDG6
-0.19073	0.346185	0.199058	-0.771298	G5EDG8
0.0968771	-0.0482813	0.0908525	0.48541	G5EDG9
-0.0699158	-0.7079	-0.103087	0.258752	G5EDH1
-0.226819	-0.299782	0.0411378	-0.406683	G5EDH7.G4S185
0.209217	0.409306	0.0569228	0.224271	G5EDI0
0.0426854	0.239123	0.0340998	-0.0330373	G5EDI1.A0A4V0IJY6.A0A4V0ILK2.A0A4V0IJU5.Q0G832
2.08721	0.62293	2.48872	3.82119	G5EDI8.V6CIX1
0.0208521	0.486793	-0.313133	0.218358	G5EDJ3
-0.443085	-0.281425	-0.711855	-0.0808304	G5EDJ7
1.76064	2.21569	-0.66999	1.67095	G5EDK1
-0.307231	-0.524713	-0.304453	-0.582936	G5EDL3
0.10252	-0.0864736	0.0949292	0.512195	G5EDL4.G5EDV8
-0.274287	-0.320104	-0.830601	-0.68643	G5EDL5
-0.266268	0.01362	-0.189374	-0.587455	G5EDM4.G5EDM4.8.G5EDM4.6.G5EDM4.7.G5EDM4.5
1.06539	2.0879	-0.173741	0.829196	G5EDM4.4.G5EDM4.9.G5EDM4.3.G5EDM4.10
-0.343683	-0.241047	0.132401	-0.975843	G5EDM5
-0.372874	-0.142821	-0.472404	-0.561428	G5EDN3
-1.10329	-0.13019	-0.0921205	-1.65873	G5EDN6
-0.275994	0.24808	-0.535308	-0.778979	G5EDN8
-0.642704	-0.563133	-1.48988	-1.01811	G5EDP0
0.017391	0.291433	0.841578	0.390042	G5EDP2
0.353251	0.27438	0.282889	0.345639	G5EDP3
0.377096	0.896195	-0.218005	0.644544	G5EDP6
0.0664079	-0.00917218	-0.245485	0.12723	G5EDP9
-0.618137	-0.538047	-1.53776	-1.3017	G5EDQ2
0.162515	0.131874	-0.161181	-0.0539303	G5EDQ7
-1.77982	-2.39572	-2.04285	-1.32561	G5EDR3
0.0242497	0.298519	-1.05193	-0.230936	G5EDR5
-0.160457	-0.600531	0.412324	0.106201	G5EDS2
-2.11755	-1.27558	-1.61912	-3.54825	G5EDS8
-0.202191	0.220473	-1.82523	-1.37331	G5EDT1
-1.5347	0.0193593	-1.12105	-2.65041	G5EEP7.G5EDT4
-0.600223	-0.658585	-1.25004	-0.390062	G5EDT8.C2BR97
1.25235	-0.931072	-0.00545329	-0.033326	G5EDT9
0.357688	0.345526	0.24246	0.557233	G5EDU0
-0.659155	-0.441095	-1.20608	-0.464844	G5EDU1
-1.24044	1.78056	0.374723	-2.52033	G5EDU3
0.123811	0.236619	0.0193324	0.0973069	G5EDV0
-0.00501165	-0.168523	-1.06139	0.121759	G5EDV3
-0.000666431	-1.15495	0.00272585	0.512502	G5EDV7
0.31691	0.306231	-0.198959	0.684801	G5EDW0
0.120907	0.986888	-0.984218	-0.309422	G5EDW1
0.179653	0.142532	0.163663	0.307895	G5EDW2.G5EDW2.2.G5EDW2.3
-0.151239	0.0527321	-0.0236001	-0.35237	G5EDW7
0.111736	0.00211581	1.33238	-0.71892	G5EDW8
0.438205	0.190834	0.520056	0.833205	G5EDW9
-0.0328546	0.0597818	-0.0879162	-0.225504	G5EDX7
-0.397407	-0.397733	-0.302683	-0.978709	G5EDX9
0.475997	-0.615233	0.144274	0.947502	G5EDY1.G5EGQ8
-3.4213	-3.71478	-1.81448	-6.78698	G5EDY2
0.0616415	-0.061302	-0.00351998	0.171753	G5EDY3.G5EG39
-0.333833	-0.765638	-0.657227	-0.731863	G5EDY8
0.170701	0.0597728	0.23295	0.445416	G5EDY9.G5EFN3.G5ED61.G5ECJ3
2.24636	1.01017	2.00562	3.95986	G5EDZ2
0.59536	0.829253	0.249534	1.37493	G5EDZ7
0.202021	0.531584	0.0223615	0.214755	G5EDZ9
-0.00902698	-0.0848154	-0.024991	-0.0253013	G5EE01
0.473847	-0.908711	-0.758061	0.746934	G5EE04
-0.0405563	1.06857	-0.234522	0.152678	G5EE11
1.53616	1.88297	1.94664	2.61263	G5EE13
-0.226634	-0.662464	-1.03751	0.613295	G5EE14.G5ED40
0.0388706	-0.105639	0.0623935	0.636339	G5EE16
0.419989	1.38489	1.581	-0.118085	G5EE32.G5EGD0
0.545524	0.377731	0.174537	0.337594	G5EE33
0.356356	0.368006	0.474087	-0.0406259	G5EE34
0.401193	-0.0385661	0.308784	0.794894	G5EE37.X5M920
-0.0407134	-0.549594	0.109476	0.486432	G5EE40
0.213621	1.14585	-0.122232	-0.864203	G5EE41
-0.193402	0.305107	-1.06082	-0.645404	G5EE42
-0.0181889	0.230249	0.354744	-0.626642	G5EE46
-0.0597022	0.161626	0.105262	-0.138952	G5EE48
0.308114	0.697048	0.217524	0.572894	G5EE56.G5EE56.2.G5EE56.3.G5EE56.4
-0.616192	-0.0828805	-0.218878	-1.34165	G5EE59
-0.796483	-0.631099	-0.824909	-1.26286	G5EE62
-0.38508	-0.348835	-0.350786	-0.24041	G5EE63
-1.45336	0.428794	-2.75723	-3.41513	G5EE66
0.134073	0.819262	-0.168364	0.0279286	G5EE67
-0.434038	0.065442	-0.190743	-1.03008	G5EE72
-0.143648	-1.3236	0.200351	0.524563	G5EE74
-0.0729153	-0.21814	-0.013476	-0.109226	G5EE78.Q21734.2.Q21734.Q21734.3.Q21734.4
-0.509799	0.833768	0.340557	-1.80255	G5EE80
0.072106	0.272797	-0.0737583	0.259733	G5EE89
0.5466	0.969682	0.0651685	0.541941	G5EE90
1.79471	0.765604	3.89793	1.15867	G5EE96
-0.645444	0.663968	-0.755734	-1.22978	G5EE97.H2L2D0.Q8I4F3
0.00766415	0.149337	0.274655	0.117873	G5EE98
0.0203901	0.0230031	-0.0510948	-0.00468824	G5EEA2
-0.00711004	0.340379	-0.0796354	-0.274983	G5EEA3
0.433184	1.7624	-0.350014	2.09699	G5EEA8
-0.198726	-0.293398	-0.424372	-0.482215	G5EEB8
-0.101364	0.1637	-0.122657	-0.580713	G5EEC9.C0KDV0.V6CJH3
-0.547547	-0.275745	-1.43992	-0.67512	G5EED5.X5M914
-0.576561	0.0489019	-0.590192	-0.344193	G5EEE1
0.793413	-0.0270788	1.307	2.26557	G5EEE5.K8ES54
2.37939	2.58961	2.1013	3.04381	G5EEF4.A8WHT8
-0.281932	-0.0366652	0.686866	-1.02908	G5EEG4
0.202011	-0.141629	-0.462746	0.606337	G5EEG6
3.55645	2.09868	3.6551	6.23384	G5EEG7
0.808596	3.72747	1.66059	-0.444223	G5EEG8.G5EEP9.G5EBP4.G5EFD6
-1.58365	-1.19558	-1.03266	-2.21795	G5EEH6
1.85505	-1.35614	0.538589	4.23259	G5EEH9.G5EEH9.2.G5EEH9.3
-0.00535155	0.101359	-0.118775	0.108097	G5EEI1
0.237277	2.36817	1.45377	-1.70442	G5EEI4
-0.589636	2.20429	-2.21172	-0.932312	G5EEI5.G1K109
-2.3911	-0.533793	-0.182515	-5.83366	G5EEI8
0.20972	-0.0994826	0.310869	0.71033	G5EEI9
0.0207005	-0.049076	-0.0625468	0.0648426	G5EEJ4
-0.256748	-0.176413	0.287063	-0.930483	G5EEJ7
0.726224	0.799022	0.145762	0.713912	G5EEK0
0.0213009	-0.117704	0.321403	0.251179	G5EEK3.G5EEK3.3.G5EEK3.6.G5EEK3.5.G5EEK3.7
-0.211065	-0.283781	-0.354526	-0.232598	G5EEK4
-2.64092	-0.168119	-3.10888	-4.53598	G5EEK8.A8WI68
-0.151463	-0.20327	-1.06675	0.351731	G5EEK9
-0.293853	-0.226559	-0.271567	-0.303964	G5EEL0.2.G5EEL0.Q9U3E2
-0.758469	-0.162407	-0.586872	-1.49595	G5EEL1
0.65032	1.27144	0.133933	0.822904	G5EEL2
0.165059	0.145447	-0.160501	0.151022	G5EEL9
-0.151539	-0.388022	-0.235278	-0.16543	G5EEM1
0.534905	-0.273656	0.348302	0.429737	G5EEM5
1.17128	1.33342	2.00423	1.34447	G5EEM6
0.72715	2.26584	1.66658	-0.489081	G5EEM9
0.850638	0.39333	1.97315	-0.323691	G5EEN1.G5ECI8.B1V8K6
-0.0811655	-0.546667	-0.171752	0.325895	G5EEN3
-0.636635	0.496347	-1.16355	-1.61556	G5EEN4.2.G5EEN4.G5EEN4.3
0.130705	-0.00852242	0.152332	0.0402001	G5EEN6
0.327019	-0.0612271	0.118557	-0.665039	G5EEN7
-0.386716	-0.704394	0.22307	-0.393475	G5EEQ4.H8ESD5.E9P898.E9P897.G5EFE5
0.687252	0.537596	0.680715	0.836133	G5EEQ8
0.645317	0.417623	0.340827	1.0711	G5EER4
0.882121	1.92142	1.14173	1.08865	G5EGR6.G5EES3
3.0904	2.77928	1.31216	4.07268	G5EES6.G5EES6.2.I2HAD6
0.182803	0.134537	0.247216	0.080896	G5EES8.Q9N472
-0.165749	0.513735	2.16273	-1.56609	G5EES9
0.0270771	-0.41077	-0.0603999	0.198395	G5EET2
-0.345591	-0.372647	-0.147481	-0.216352	G5EET3
-0.20185	0.374642	-0.0686092	-0.474921	G5EET5
-0.678146	-0.799348	-0.655027	-0.810959	G5EET6.2.G5EET6.3.G5EET6.G5EET6.4
0.00169354	0.0337623	0.113554	0.0232185	G5EET8
0.189661	0.904721	0.847853	-0.747637	G5EEU1
0.334951	0.0822307	0.312261	0.635657	G5EEV0
0.153184	0.0578209	0.251011	0.528502	G5EEV2.3.G5EEV2.2.G5EEV2
0.0255083	0.0179	0.0577396	0.0522136	G5EEV5
0.275277	0.687263	-0.247655	0.0713254	G5EEV9
0.159535	0.383337	0.00770465	0.0197374	G5EEW1
-0.115066	-0.276187	-0.274986	-0.173475	G5EEW5
-0.113328	1.7114	0.438478	-1.18126	G5EEW6.G5EEW6.2
0.100984	-0.103208	0.0484348	-0.0156424	G5EEX7
2.28339	0.807291	1.29254	3.08353	G5EEY5.Q565A2
-0.420055	-0.188546	-0.401624	-0.896598	G5EEZ0
0.791631	0.936098	0.511067	1.31368	G5EEZ1.Q7YTU8
-0.349302	0.944509	0.0132853	-2.26279	G5EEZ4
0.0258301	0.126171	0.0426528	0.0951506	G5EF01
-0.0387995	-0.246968	0.0161428	-0.0599907	G5EF05
0.685137	0.398035	0.17436	0.720723	G5EF07
-0.867512	-2.2308	-3.04569	0.0266495	Q1RPT9.G5EF08
-0.105113	0.192121	0.352001	-0.84037	G5EF11
0.00423203	-0.14561	0.0590984	0.036364	G5EF15
0.664381	-0.295214	-0.510941	0.601228	G5EF26
-0.947952	0.186297	-0.706684	-2.30038	G5EF32.Q86S16
0.192235	0.0345382	1.21663	2.31243	G5EF37
0.806444	0.689608	0.903745	1.14824	G5EF43
0.680832	0.693428	0.778308	0.990798	G5EF47
-0.0472807	0.457424	-0.646706	0.0999592	G5EF48
0.117176	0.0857225	0.0751642	0.161087	G5EF51.A0A131MD24
-0.289799	-0.476367	-2.40755	-0.205371	G5EF53
0.251778	-0.13753	0.317607	0.480362	G5EF57
1.16466	1.41268	0.945434	1.65014	G5EF58
0.00992965	-0.208824	-0.109734	0.0922904	G5EF59.G2HK18
0.569035	1.41002	-0.543588	-0.4437	G5EF60.G5EF60.2
0.347335	-0.0986235	0.574955	0.944315	Q86MD1.G5EF61
-0.0757644	0.00875044	-0.184009	-0.578305	G5EF63.Q8I0Z4
0.154901	0.579216	0.584626	-0.146366	G5EF65.X5M5R6
-0.351874	-0.477499	-0.13246	-0.985668	G5EF77.U4PQY8
0.517743	0.325523	0.444356	0.767858	G5EF83
0.760275	-0.07067	0.802235	1.58138	G5EF84
0.411186	-1.13376	0.636417	1.17009	G5EF86
-0.750784	-1.35096	-1.84304	0.0982093	G5EF87.H8ESF3.H8ESF4.A0A3P6NNV9.A0A3P6P9B9.A0A3P6NPD2.A0A3P6MYA1.A0A3P6N6K6
1.30372	0.734068	0.738681	2.27653	G5EF88.S6F588.Q68TI8.G5EEV7.S6FD39
-0.0213282	0.162742	0.234692	0.0436859	G5EGA4.G5EF89.G5EDV5
0.511384	0.286364	0.375494	0.713175	G5EF90
-0.0578175	-0.113543	-0.0724723	-0.0658188	G5EF96
1.18388	1.0582	1.99881	1.15981	G5EF97
0.218158	0.716466	0.2027	0.506632	G5EF99
0.417954	0.318586	0.489495	0.914166	G5EFA2
-0.131815	-0.37301	-0.335246	0.0269304	G5EFB5
0.0615464	0.391297	0.0883892	-0.00600197	G5EFB9.G5EDL7
0.098113	1.09653	0.974806	-0.944368	G5EFC1
1.06812	1.7142	-0.0359467	-0.312764	G5EFC4
-0.280831	-1.69126	0.973278	-1.26876	G5EFC8
0.671214	-0.591584	0.521519	2.11659	G5EFD4
-0.674631	-1.44596	-0.567441	-2.05518	G5EFD7
0.956778	-0.061974	1.16339	0.901983	G5EFD8
0.00261514	-0.0867226	0.0626959	0.0320832	G5EFD9
-0.590664	-0.292934	-1.06511	-0.669746	G5EFE3
0.510538	0.492869	0.329861	0.793537	G5EFE7
0.469571	0.890118	0.00373251	0.0646003	G5EFF1.2.G5EFF1.3.G5EFF1.D4YW53
0.0512427	0.311772	1.01842	-1.27318	G5EFF7.G5EFF7.2.G5EFF7.3
-0.140866	-0.754555	0.207405	-1.11432	G5EFF8.Q304D5
0.000235307	-0.824701	-1.66894	0.96202	G5EFF9.G5EG28
0.736463	2.09923	1.60865	0.669834	G5EFG0
1.43179	1.05896	1.73296	2.15684	G5EFG3
-2.49558	-0.701067	-0.791163	-3.99802	G5EFG4
-0.635939	-0.534749	-1.27965	-1.63181	G5EFH0
-0.689722	-0.701985	-0.679753	-1.74126	G5EFH4
-1.07808	-1.04878	-0.795547	-1.66165	G5EFH7.Q7K783
-0.0550084	-0.241391	-0.601068	0.170357	G5EFH8.H9G2P9
0.828194	0.79244	1.98028	1.37206	G5EFI4
-0.0245234	-0.0200598	-0.255179	0.136962	G5EFI7
-0.26332	-0.586586	-0.592386	-0.14857	G5EFI9
0.123414	0.163139	-0.0685766	0.363444	G5EFJ3
0.384056	-0.177503	-0.771314	0.0506599	G5EFJ4
0.112011	-0.181283	-0.0719485	0.414348	G5EFJ7.H2FLM2.H2FLM1.H2FLM3
-0.320254	-0.0752057	-0.291998	-0.885625	G5EFJ8
-1.10929	-0.28224	-0.0301667	-2.32119	G5EFK4
0.510563	0.196524	1.02443	1.14737	G5EFL0
-1.29093	-0.373666	-1.37029	-2.12406	G5EFL1
-1.75319	1.23955	-1.59645	-3.94845	G5EFL5.G5EFG1
-0.0165552	-0.0633788	0.0374056	-0.0439465	G5EFL7
-0.291722	-0.622616	-0.887859	-0.220153	G5EFM0
1.01256	1.68799	0.816433	1.55203	G5EFM4
0.0410545	-0.908745	-0.0458082	-0.0857106	G5EFM7
-0.133504	-0.214727	-0.0953116	0.523781	G5EFM8.G5EFR3
0.801746	1.49827	0.35798	0.751771	G5EFM9
-0.122375	-0.0909395	-0.0295615	-0.316773	G5EFN2.G5EFK2.G5ED67
-1.40549	-0.865182	-1.45453	-3.05145	G5EFP2.G5EDL9
0.889589	-0.300349	1.17077	1.54687	G5EFP3
0.132563	0.0981589	0.000946319	0.0768334	G5EFP4
0.101823	-0.250322	0.00907755	0.0546616	G5EFP5
-1.71683	-1.79418	-1.22653	-2.7416	G5EFP8
-0.17792	0.00837301	-0.270346	-0.424663	G5EFQ1
-0.0832467	-0.196715	-0.0594409	-0.0849549	G5EFQ6
-0.683003	0.145969	-0.53839	-1.15178	G5EFQ9
0.149764	0.58758	-0.182531	0.11805	G5EFR0
0.9651	2.27204	0.129175	0.536398	G5EFR6.G5EC39.G5EC04.F5GU98
0.0337846	-0.0552777	-0.242672	0.365462	G5EFR8
-0.51029	-0.328435	-0.923052	-0.797078	G5EFS1
1.5345	1.24516	2.18376	2.1232	G5EFS2
0.879577	0.716681	0.848892	0.633262	G5EFS4.D8FRQ0
0.491923	0.00693479	0.152868	1.11484	G5EFS5.Q9N5T2
0.0801305	-0.567432	-0.934548	1.57834	G5EFS9.Q9U3C6
2.17602	1.00436	0.58352	3.4412	G5EFT4.G5EFT4.2
0.024433	0.0785537	-0.00710744	-0.0515284	G5EFT4.3
-0.087054	0.0175992	-0.183917	0.0226951	G5EFT5
0.123196	0.145266	0.0451628	0.0665954	G5EFT7
0.104868	0.203754	0.13961	0.0602586	G5EFT9
0.122401	0.0697745	-0.031516	-0.0192302	G5EFU0.2.G5EFU0
0.680388	0.624503	1.89682	0.189084	G5EFU2.G5EFW8
0.271372	-0.50895	0.326782	0.118854	G5EFV2
-0.246236	-0.415327	-0.0791136	-0.387612	G5EFV3.2.G5EFV3
-0.23726	-0.0036288	-0.654499	-0.251156	G5EFV4
0.217458	0.0227375	0.115384	0.617668	G5EFV5
-0.346253	-0.0695454	0.121951	-0.924167	G5EFV6
0.00471553	-0.0238936	-0.0730117	0.134331	G5EFV8
-0.757796	-0.523313	-0.512923	-1.63947	G5EFW0
0.68338	1.40066	-0.855736	1.11682	G5EFW3.G5EC35.G5EG97
0.637213	-0.36433	0.755578	1.6078	G5EFX8.Q0PDJ7
1.08382	3.16376	0.571106	2.62666	G5EFY6
-1.34351	-1.12037	-0.24999	-2.35035	G5EFZ1
-0.045014	-0.0250217	-0.222444	0.0288733	G5EFZ1.2
0.453418	1.21735	0.570382	1.0697	G5EFZ7
0.299461	0.355165	0.139967	0.733293	G5EG03
-0.199546	-0.615512	0.27784	-0.499893	G5EG11.G5EG11.2.G5EG11.3
0.38279	0.126453	0.0623118	-0.391298	G5EG13
-0.203404	-0.163292	-0.492105	-0.41376	G5EG14.G5EG14.2
-0.229247	-0.438376	-0.119541	-0.780569	G5EG17
-0.131534	0.569365	-0.538016	-1.20435	G5EG18
0.423515	0.216821	0.348494	0.781496	G5EG22.G5EFZ5
0.0761742	0.109899	0.10997	-0.0278199	G5EG23
-1.77755	-0.0546254	0.073771	-3.47106	G5EG26
0.373325	-0.173423	0.23753	0.396512	G5EG38
-0.66575	-0.390754	-1.14945	-0.847475	G5EG41
-0.971407	-0.788092	-0.785546	-0.807498	G5EG43
0.398987	-0.0379491	0.554798	0.827686	G5EG47
0.213984	0.167196	0.306046	0.352585	G5EG49
-0.0202961	-0.271185	0.318341	-0.203347	G5EG50
-0.611547	-0.355796	-0.557521	-0.300859	G5EG51
-0.307875	-0.223145	-0.306975	-0.129692	G5EG53.A0A0K3AYC9.A0A0K3AW41.H2L0C7
-0.203327	-0.186542	0.0728551	-0.441712	G5EG54
0.484537	0.499587	0.484655	0.923566	G5EG58
-0.59871	-1.07658	-1.077	-1.06432	G5EG59
-0.0466528	0.413782	0.758101	-0.860882	G5EG61
-1.63431	0.371554	-0.452418	-2.79375	G5EG62
-0.0278321	1.02291	-0.0238938	0.370794	G5EG65.Q7Z135
-1.59187	-1.45645	-3.46504	-1.94301	G5EG78
-0.335788	0.140409	-0.579056	-0.884893	N1NVC2.N1NTH7.G5EGM9.G5EG81.N1NSH8.N1NTM2.N1NVC1.N1NV23
-0.536678	-0.238809	-0.671163	-0.891322	G5EG85
-0.617345	-0.0801194	-0.619525	-0.80467	G5EG86
0.305218	0.586836	0.177111	0.133339	G5EG87
-0.0800416	-0.126568	-0.144713	-0.157744	G5EGJ4.G5EG90
-0.17599	-0.428042	0.0378293	-0.236359	G5EGA5.A0A061AJ35
-0.904525	-0.967502	-0.662216	-1.12134	G5EGA6
-0.941523	-0.431422	-0.256394	-2.88382	G5EGA7
-0.471081	-0.515018	-0.281567	-0.133717	G5EGB1
0.156299	0.306443	0.037291	0.154438	G5EGB2.G5EGU6.E6N0V9
-0.416893	-1.0411	-0.893285	-0.501655	G5EGB3.A0A061ACG4
0.221648	0.429695	0.265931	-0.275976	G5EGB9
0.0341336	-0.126344	0.174466	0.0115121	G5EGC1
-0.214061	-0.190752	-0.382361	-0.435255	G5EGC7
-0.238317	-0.110577	-0.453222	-0.360902	G5EGD7
2.12281	1.97146	1.93628	3.11034	G5EGE0
0.260497	0.168884	0.495723	0.216315	G5EGE8
-0.396412	-0.588955	-1.14285	-0.877925	G5EGE9
0.0229957	0.0638899	-0.112377	-0.0300588	G5EGF1
-0.147074	-0.202686	-0.197184	-0.0738664	G5EGF7
1.37559	3.01618	0.224785	1.13887	Q2EEM5.G5EGG0
-0.260554	-0.593403	0.446633	-0.267793	G5EGG8.L8E822.Q95Q25
1.3972	1.70501	2.13179	1.15551	G5EGH2
-0.0626875	-0.00940952	-0.094378	0.0505354	G5EGH4
-0.136661	-0.134753	-0.0863418	-0.221063	G5EGH6
-0.179388	0.227262	0.0176508	-0.363455	G5EGH7
-0.0114933	-0.0556151	-0.0496025	-0.0128232	G5EGI1
-0.707671	0.131187	0.122321	-1.85075	G5EGI7
0.213503	0.499514	0.351751	0.638822	G5EGI8
0.236521	-0.0332245	0.596778	0.385243	G5EGJ5
0.283991	2.83569	0.484382	-0.973114	G5EGK1.A0A0K3ATT6.G4S9F5.W6SBK6.A0A0K3AUD9
0.095232	0.422029	0.847862	-0.0972105	G5EGK5.3.G5EGK5.2.G5EGK5
-0.505922	-0.36867	-0.999282	-0.558449	G5EGK7
2.50376	1.21966	2.59594	4.06323	G5EGK8
-1.11355	-0.0856075	-0.127302	-3.0748	G5EGL2.G2HK05
0.313143	0.303176	0.840543	0.663363	G5EGL5.Q7YXC4
-0.209907	-0.285899	-0.0020506	-0.578251	G5EGM3
-0.363101	-0.085833	-0.535786	-0.538155	G5EGM4
-0.0658855	-0.248577	0.159978	-0.122615	G5EGN2.G5EGN2.2.G5EGN2.3
0.411096	-0.183428	0.316391	0.801152	G5EGN7
-0.45118	0.291143	-0.816824	-0.764799	G5EGP4
-0.272604	-0.270404	-0.0520345	-0.411934	G5EGP8.G5EGP8.2
0.309894	0.143774	-0.0285742	0.113887	G5EGR4.G5ED16.A0A3P6N684.A0A3P6PCW4.A0A3P6NIF2.D3KFS9.D3KFT0
0.0743473	-0.0323607	0.573596	0.824045	G5EGR8
0.678725	1.60683	1.08025	0.741958	G5EGS3.G5EFJ0.A0A486WUN2.B3GWD7
-0.336528	0.0114132	-0.788945	-0.643784	G5EGS5.G5EGS5.2
0.223921	-0.285035	0.866951	-0.315514	G5EGS8
0.712825	0.574587	0.519274	1.52444	G5EGS9
-1.11363	-0.804956	-1.48233	-1.74216	G5EGT4
0.0201775	-0.052968	0.0235772	0.125394	G5EGT6.Q9N574
2.28476	0.0925397	3.47101	4.11054	G5EGT7
-0.215158	0.879615	-0.728216	0.122769	G5EGU1.Q8T3G5.X5LQ30
-0.640414	-0.0291723	-0.209404	-2.29429	G8JY31.Q21268
0.25825	0.253341	0.226155	0.0492216	Q95ZU1.G8JY81
-0.0246095	-0.0408903	-0.270253	0.127284	G8JY94.Q21067
0.081644	0.48592	-0.191356	0.274129	G8JYB2.H2L011
-0.181667	-0.263548	-0.256859	-0.115321	G8XYY6
0.634586	-0.257109	0.882376	1.06486	H1UBJ9.H1UBJ6.H1UBJ8
-0.119245	-0.213933	-0.194209	0.0475462	H1UBK1
-0.338412	-0.856269	-0.585313	-0.934754	H1UBK1.2.H1UBK1.3
0.294274	0.974132	0.295001	0.0514375	H1UBK9.Q8I103.H1UBL0.Q56VX4
0.053418	-0.0036025	0.498855	-0.0800224	H1ZUV6.O01824
0.00109838	-0.122126	-0.190943	0.0809384	H1ZUV7.Q95X82.H2KYF1.A0A0K3ARI1.A0A0K3AWU0
-0.0267861	-0.0924082	-0.109029	0.184382	H1ZUX0.H1ZUX1.G5EGQ6.G5EGQ6.2.Q8I7J1
0.0890011	0.237382	0.109004	0.149753	H1ZUX7
0.447979	0.165128	0.132871	0.844352	H2FLG7.H2FLG6
0.235737	-0.0698208	-1.42787	3.17135	H2FLJ1
0.684267	2.87025	0.380641	0.662399	H2FLK8.H2FLL1.G5EEF0.A0A486WVH0.A0A486WUR9.A0A486WXP6
-0.0140975	-0.11342	0.114549	0.250044	Q9U372.H2FLL8.H2FLL6.O62376.H2FLL9.H2FLL7
-0.652539	-1.18819	-1.18465	-0.944409	H2KMK6.E8MDV8
2.71971	0.498982	2.92208	4.11424	H2KML7.H2KML6
-0.0138412	-0.124159	-0.201235	0.172631	H2KY68.H2KY69.Q2MGF0.A0A168H3M4
0.551646	-0.0285256	0.43145	0.991944	Q7JNW7.H2KY72
-0.263575	0.0481593	-0.171671	-0.740523	H2KY82
0.0128231	0.185391	0.0484125	0.118247	H2KY83.O16612
0.0425413	-0.0678365	-0.124834	-0.020857	Q9TZ47.H2KY96.H2KY97
-0.254308	0.105723	-0.203134	-0.305145	H2KY98.Q2Z1N7.H2KY99
0.156049	-0.128175	0.295188	0.292235	H2KYA0
-0.544193	1.50067	-0.503662	-0.991291	H2KYA5.D1MN54.D1MN51.H2KYA9.W6RYB3.H2KYA8.H2KYA7.H2KYA6.H2KYA4
-0.0471099	0.289107	0.214334	-0.0973413	H2KYB2.I7K4K0.H2KYB3.Q8MNV9
2.14672	0.268061	2.39828	2.82415	H2KYB6.F8WU09
0.509173	0.587636	0.164512	2.23275	H2KYB8.Q8MXG5
0.0479227	0.0698432	0.198049	-0.249557	H2KYC5
-0.138346	-0.244891	-0.503086	0.243559	V6CLC8.Q8MQF7.H2KYC9
0.166253	0.21707	6.60036e-05	-0.103773	H2KYD0.Q6A578
-0.624712	2.40624	-0.532539	-3.31803	H2KYE0.2.H2KYE0
0.55399	0.278847	0.443826	0.647033	H2KYE2.Q9N2N2.Q5R3Y7
-0.335555	-0.19749	0.427073	0.093431	H2KYG4.O45137
0.0424297	-0.0617821	0.0237447	0.136356	H2KYG6
0.353721	-0.347317	0.0475734	1.05842	H2KYG8.Q8IFY8
1.77914	1.20217	0.986775	2.59657	Q95QX5.H2KYH5.Q86GT7
0.00527822	-0.158847	-0.215765	-0.0450623	H2KYH8.Q8MQE8.W6RQS3.W6RXT0
-0.329353	-0.759378	0.217184	-0.624455	H2KYI3.Q7JP75
-0.871544	-0.992611	-0.72168	-1.1808	H2KYI5.Q86NI2
-0.0221706	-0.0684091	-0.067774	0.0594736	H2KYI7.O02134.H2KYI8
-0.378967	0.728839	-0.519511	-0.993554	H2KYI9.Q7Z299.Q7Z2A0
-0.695242	-0.156686	-0.0930366	-1.81252	H2KYJ2
0.180894	0.23726	-0.0915161	0.758021	H2KYJ5
-0.0368559	0.0696956	-0.158547	-0.0835081	H2KYJ6
0.0660446	-0.037605	0.0694628	-0.213555	H2KYK6
-0.158118	-0.00695757	-0.19846	-0.317368	H2KYL3.Q9BI64
0.0906986	0.341973	-0.344369	0.732661	H2KYL8.B9WRS6.A0A4V6M4Y3.A0A4V0IK50.H2KYL7.H2KYL9
0.0432828	0.0757498	0.0790288	-0.0398047	H2KYM0
0.160392	0.189482	0.00103392	0.221198	O01731.H2KYM5.H2KYM6
0.306819	0.124597	0.352728	0.544497	H2KYM7.Q8IAB8
-1.287	0.0406782	-0.897546	-3.42323	H2KYN0
-0.497325	-0.23816	0.412439	-2.45401	H2KYN3
-0.273977	-1.64036	-1.03173	1.56154	H2KYN6.H2KYN7
1.08393	1.83005	0.727946	2.11817	H2KYP1.Q8I7L5.V6CLN0
-0.839997	0.66009	0.674728	-1.77297	H2KYP2.H2KYP4.Q8I7I7
-0.0271342	0.895059	0.58227	-0.678373	H2KYP3
0.232801	-0.156477	-0.137252	0.789068	H2KYP5
-0.56787	-0.00864748	-0.309983	-1.46788	H2KYQ2.Q17921.H2KYQ3
0.10309	0.426896	0.0325014	0.575521	H2KYQ5.H2KYQ5.3
-0.0340729	-0.0132393	-0.0237023	-0.0195053	H2KYQ5.2
-0.412789	0.316911	-0.662814	-1.63435	H2KYR1
-0.0171649	0.103849	-0.0805725	-0.0179429	H2KYR5.Q18914
-0.110441	-0.0163452	-0.0844226	-0.179109	H2KYS1
-2.02875	-0.978501	-1.61222	-2.85016	H2KYS8.2.H2KYS8.H2KYS8.3
0.0531725	0.301476	-0.0372971	0.331743	H2KYU0.H2KYT9.A0A2C9C2X1
-0.954352	-0.397485	-0.593935	-1.5564	H2KYU6.2.H2KYU6
-0.327856	-0.435034	-0.787696	-0.607561	H2KYV0
1.16829	0.255453	1.72148	1.9495	H2KYV1
-0.375129	-0.342378	-0.31648	-0.536142	Q8IA55.H2KYV5
0.0759869	0.00762125	0.0426905	0.317061	H2KYW3.H2KYW1.Q95Q64.Q5R3Y6.H2KYW2
-0.388195	-0.438352	-1.16856	-0.0692113	H2KYX4
-0.0109597	0.0815771	0.0102042	-0.062178	H2KYX6.Q6A5A0
0.136824	0.118527	0.176557	0.00215074	U4PRA9.H2KYX9.H2KYY0.A8WIS5
-0.154959	-0.194609	-0.19939	0.0819791	Q18124.H2KYZ3
1.73685	3.54579	2.40407	4.05713	H2KYZ6.Q95Q79
0.714649	0.579232	0.95039	1.18477	H2KYZ8.Q8T3H1.O01760.Q7Z132
0.423087	0.392578	1.80417	0.525565	H2KZ05
0.305761	0.248346	0.16983	0.550315	H2KZ09
-0.105254	-0.0784449	-0.120162	-0.186838	H2KZ11
0.24912	-0.821099	0.0779095	1.40575	H2KZ19.H2KZ18
0.186579	0.322132	0.137994	0.330135	H2KZ22.Q8WT46
0.493874	0.246203	0.48299	0.604601	H2KZ26
-0.0689906	0.0663101	-0.104708	-0.240079	H2KZ36
0.657563	0.624271	0.830387	0.811787	H2KZ40.Q6AW19
1.39827	0.434961	1.51805	2.24348	H2KZ41.Q8IAB5
0.900038	1.05682	2.32782	1.50572	H2KZ48.D0G904
0.153061	0.00845358	0.329184	-0.957123	H2KZ52
-0.0648055	-0.341951	0.45438	-0.226751	Q95QH5.H2KZ53
-0.205078	0.118903	-0.0988969	-0.706686	H2KZ54.Q8MQB0.A0A4V0INB7
-0.0418793	-0.243738	-0.105064	0.0467669	H2KZ57.Q86NG3
-0.0067639	0.105064	0.0142886	-0.265177	H2KZ58
-0.60346	-1.73657	-1.11777	0.268531	H2KZ70.Q5WRS7.H2KZ71
-0.0123832	0.115393	-0.284359	-0.164545	H2KZ73.Q8T3B7
0.104353	0.0601435	0.195712	0.293808	H2KZ74
0.265631	-0.245129	0.490559	0.687885	H2KZ80
0.150761	0.0466942	-0.258889	0.444892	H2KZ88.O01617
-1.4165	-0.754054	-3.17029	-2.26897	Q95Q55.H2KZA2
-0.124291	0.394904	-0.138238	-0.285939	Q8ITY9.H2KZA6
-0.153007	0.457685	0.138842	-0.186724	H2KZB2.2.H2KZB2
-0.163297	0.86891	-0.515009	-1.27606	H2KZC3.H2KZC2
0.0543555	0.135919	0.142993	-0.0780733	X5M8R9.H2KZC7.X5M5L3.Q19194
-0.0262455	0.120693	0.19282	-0.089285	H2KZC9.D5MCN8
-0.565238	-0.333026	-0.846968	-1.1226	H2KZD2
-0.0221222	-0.538928	0.444855	0.43059	H2KZD5.Q27GU1
-0.0998432	-0.0510123	-0.325297	-0.111898	H2KZE2.H2KZE4.H2KZE3.A8WFK2
0.0378795	0.160585	0.172392	0.225492	Q7Z297.H2KZE6
-0.0774944	0.110923	0.297583	-0.400944	H2KZG6
0.111249	-0.0382953	-0.210177	0.257585	H2KZH1
0.0139815	-0.00882179	0.315302	-0.0602641	H2KZH5.Q65ZJ1
-0.0554521	0.136022	-0.149634	-0.059183	H2KZH7
-0.157803	-0.191913	-0.0712128	-0.0764342	V6CK76.H2KZI1.Q95Y41.V6CLK9
-1.07767	-0.0215209	-0.641119	-2.6139	H2KZI9.Q18930.Q8MQ92
-0.387255	0.0181239	-0.588382	-0.448947	H2KZJ0
0.581432	-1.44053	0.170431	1.96168	H2KZJ5
-0.352319	-0.136609	-0.184248	-1.09894	H2KZJ7.Q4TTA9
0.0423159	-0.919723	-0.381164	0.408342	H2KZK4.2.H2KZK4
0.0770251	0.118493	0.127649	0.041579	Q688A5.H2KZK8
0.0613997	-0.0633529	0.00127759	-0.019542	H2KZK9.Q9BL66
0.807606	0.381935	0.508063	1.44312	H2KZL1.Q9UA61.H2KZL0
0.260259	0.294276	0.471032	0.138499	H2KZL6.Q8MPU1
0.214449	0.619258	-0.324601	0.699944	H2KZM0.H2KZL9.Q8MXF9
-0.160214	-0.209304	-0.376461	-0.343025	H2KZP7.Q23505.Q4JFH7
-0.0308123	-0.000923825	-0.399127	-0.121499	H2KZP8.Q8IA78
0.461939	0.406253	0.124671	0.738776	H2KZQ0
-0.0473852	0.197547	0.00938021	-0.140066	H2KZR1
-0.677239	1.44537	-0.478478	-3.28325	H2KZR3.O76566
0.0764046	0.44292	-0.580778	-0.360065	Q23193.H2KZR5
0.356074	1.22002	0.147255	-0.576072	H2KZS3.H2KZS2
0.0603519	0.0290379	-0.00292358	0.125164	H2KZS8.Q6EZG9
0.346026	0.275737	0.346758	0.736604	H2KZU7.3.H2KZU7.2.H2KZU7
-0.503948	0.105715	-0.104257	-1.25067	H2KZV2.H2KZV3.Q6A590
-0.427984	-0.355938	-0.658226	0.0201122	H2KZV4
0.00701839	0.153419	-0.088779	-0.0519825	H2KZV5.Q4W525
1.75364	1.17955	1.63461	3.15689	H2KZV6
0.128315	-0.0212036	0.32285	0.476735	H2KZV8.Q9GP94
0.346601	-0.0315988	0.396964	0.759286	Q8MXT2.H2KZW7.H2KZX0.H2KZW8
-0.03616	-0.197977	0.412143	-0.590848	H2KZX2
0.115708	0.0247597	0.400436	0.196346	H2KZX7.Q86MI5
0.718148	0.0206856	0.608574	1.06225	H2KZY3
-0.033268	0.751793	-0.363325	-0.521073	H2KZY5.Q20514.Q95QF9
-0.212605	-0.509125	-0.0614368	-0.624683	H2KZY6
-0.172403	0.13326	-0.383026	-0.542036	Q8TA50.H2KZY7
0.19581	0.458619	0.387991	0.563646	H2KZZ1.H2KZZ2.Q86MJ3.A0A2X0T4B7.Q86MJ4.A0A2X0RWL7.Q5TYL0.H2KZZ3.H2KZZ0.H2KZZ4
0.135922	-0.0268975	0.105094	0.511335	H2KZZ9.Q8MPS7
0.57113	0.881087	0.316934	1.56053	H2L010
0.292574	0.170464	-0.0831366	0.418489	H2L023
-0.419164	-0.0750575	-0.644698	-0.733224	H2L028.A0A9R9
-0.0228084	-0.339373	0.00731371	0.0759068	H2L031.Q27420
0.0391626	0.241148	0.165492	-0.444807	H2L034.H2L035
-0.12203	-0.0724627	-0.134292	-0.274877	H2L037.A9D417
-0.537686	-0.276732	-1.20232	-1.66605	H2L043.Q9BI63
-0.0844456	-0.693351	-0.225402	0.144942	H2L044
2.25945	3.26056	1.72093	3.97634	H2L045.5.H2L045.H2L045.6.H2L045.7.H2L045.8
0.0679968	-0.0341633	0.413116	0.166558	H2L045.2
1.13181	1.4814	1.63238	0.0410099	H2L049.H2L048.Q8MQ42
-0.255158	0.0817306	0.215626	-0.327934	H2L051.O45189
2.44117	0.652945	1.69384	3.63218	H2L056.2.H2L056.3
-0.107481	-0.152236	-0.0172052	-0.217167	H2L060.Q20599
-0.106218	-0.882111	-0.180877	0.192434	H2L064.Q8ITV5.G4SJZ3
0.174866	0.00177963	0.159856	0.224834	H2L069.Q86S38
-0.171226	-0.216084	-0.312384	0.0738306	H2L071.Q8MXS5
0.780699	-0.195371	0.341611	2.86433	H2L073.B1GRJ8
0.185399	-0.158647	0.205608	-0.0668053	H2L080.H2L079.Q8IG16
0.863789	0.711102	0.619279	1.51902	Q9N2Z3.H2L083
0.765409	0.396915	1.06698	0.425821	H2L086.C3JXE2.U4PS75
0.556857	0.472101	0.397603	0.905553	H2L095.E3CTH0
-0.00981655	-0.100098	-0.926444	0.558086	H2L099.2.A0A0K3ASB9.H2L099
1.31302	-0.643375	0.951131	1.82105	H2L0A6.H2L0A4.H2L0A5.Q8ITV4
0.141746	0.108664	-1.13547	-0.14382	H2L0A8
0.213696	-0.0578688	0.461205	0.540517	H2L0B1
-0.22266	-0.0467527	-0.206395	-0.315611	H2L0B3.Q65ZJ0
-0.157999	0.398852	-0.419162	-0.910853	H2L0B6.Q21956
1.36107	3.00219	-0.0929487	0.656444	H2L0C0.Q86S39
-0.22776	0.126275	0.103574	-0.593935	H2L0C3.Q1XFY3
-0.450712	-0.0219643	-0.983676	-0.516423	H2L0C5.Q8WSM1.A0A2C9C3D0.Q5TKA5
-0.121017	0.523464	-0.246864	-0.334575	H2L0C8
0.0559252	0.289957	-0.154993	-0.0433036	H2L0C9
-0.362321	0.42337	-0.138153	-1.19153	H2L0D0.Q8MXF3
-0.117811	-0.271915	-0.187151	-0.221984	H2L0D2.H2L0D3
-0.143203	-0.154062	1.10174	-0.403206	H2L0D5.Q21164.A0A4V0IJI7
-0.18404	0.91358	0.975794	-0.858067	H2L0D7.H2L0D8.Q6AW09
0.105243	0.512498	0.382437	-0.175902	H2L0E5
0.473106	0.412857	0.176783	0.744873	H2L0E9.A8WFI4.Q10022
-0.440415	-0.0649751	-0.457952	-0.753532	H2L0F2
0.276358	0.392271	-0.262251	0.518425	H2L0F7.H2L0F6.H2L0F5.Q65CL5.Q8ITW3
-0.0483715	0.121396	-0.0922302	-0.196211	H2L0G5.2.H2L0G5.3
0.00623466	0.0543118	0.164303	0.0100816	H2L0G8.A5HU95
0.182391	0.0497434	-0.0590404	0.366973	H2L0H2.Q8MPR7.H2L0H1
0.292239	0.585321	-0.123112	0.075858	H2L0H3.H2L0H3.4.H2L0H3.2
1.39434	0.830595	0.17888	2.15112	Q21843.H2L0H5.H2L0H6.U4PC40.U4PCH6
0.794931	-0.409863	0.773813	2.17918	H2L0I3.H2L0I4
-0.324775	-0.425524	-0.424269	-1.33074	H2L0I5.H2L0I6.U4PCD4.U4PMS5.U4PF78.U4PC02.U4PS34.U4PF86.U4PC07.U4PCE2.Q5W7E3.U4PMS9
-0.727344	0.735919	-0.991868	-1.185	H2L0I7.U4PBY2
0.0633958	-0.117146	-0.0789138	0.38624	H2L0I9.H2L0I8
-0.0647076	0.281074	0.776498	-0.543849	H2L0J4.O16725
0.17965	0.237123	-0.0105014	0.430462	H2L0J6.Q2MGF5
-0.0764667	0.0108804	-0.0192527	-0.495002	Q22095.H2L0K1
-0.245054	-0.0650239	-0.338463	0.281772	H2L0K4.Q8WTM0
0.253204	0.176935	0.364751	0.369805	H2L0K5
0.252092	0.22083	0.136906	0.269312	H2L0K7.Q8T3D3
0.0110537	0.0306444	-0.573524	-0.0188575	H2L0L8.H2L0L9.Q8IU02
0.0645883	0.230279	-0.18232	0.105799	H2L0M1
0.0940278	0.260252	0.315018	0.0337301	H2L0M2.A0A679L8V4.A0A679L8R8
0.064687	-0.0912587	0.0124001	0.0865284	H2L0N0
1.82296	-0.798196	2.46024	0.513966	H2L0N5.C2BR94
0.0580787	-0.00802629	0.0828658	0.202354	Q6EZG8.H2L0Q1
-0.0767696	0.198649	0.0622629	-0.14467	H2L0Q5.O44576
-1.26968	0.0783859	-0.412378	-4.98326	H2L0Q6.Q9N3F8
-0.654234	-0.7069	-0.33284	-0.837827	H2L0R7.Q95XG1.U4PC11.U4PCE7.U4PMT4
0.118559	0.21251	0.0151255	-0.0587665	H2L0S1.Q8T871.U4PCF9
0.00464831	0.847247	-0.376785	0.196067	H2L0S5
0.0413002	0.028338	-0.185477	0.0495552	H2L0S6.Q65CM2.H2L0S7
0.0384825	0.490504	0.586371	-0.643773	H2L0S8
-0.402704	-0.603304	-0.386735	-0.816246	H2L2A1.H2L2A2.H2L2A4.H2L2A3.H2L2A0.H2L299.H2L2A6.H2L298.H2L2A5.H2L296
-0.0683381	-0.0423073	0.375832	-0.757315	Q9U3I7.H2L2A8
-0.306478	-0.70732	-0.806391	0.060417	Q7YTV3.Q20453.H2L2B3.H2L2B2.Q8I4I7
0.139766	-0.249299	0.221282	0.31505	H2L2B8.2.H2L2B8
0.326233	1.26595	1.64944	-0.161303	O18688.H2L2E8
0.501515	0.149531	0.493531	0.584653	H2L2I7
-0.105185	0.0197634	-0.150194	-0.0498445	Q9XWN1.H8ESF1
-0.152855	-0.150666	-0.0916955	-0.796567	H8ESG0.H8ESF9.Q9U1R8.H8ESF8.H8ESF6.Q7K705.H8ESF7
-0.0767567	0.0300041	-0.109863	-0.0610929	H8ESG4.H8ESG5.H8ESG6.H8ESG7
-0.219375	-0.262317	-0.255154	-0.243165	H8ESH7.Q9NAA4
-0.204319	-0.0677827	-0.102781	-0.548937	Q965H3.H8P172.H8P173
-0.0475825	0.0248826	-0.0881401	-0.252788	H9G2R6
-0.102014	-0.610477	0.749635	-0.603704	H9G2T4.Q21032
0.57205	0.898263	0.477924	0.281016	H9G2U4
-0.0583597	0.101797	-0.039133	-0.150529	H9G2U9.Q17416.H9G2U8
0.915737	0.688886	0.941439	3.17761	H9G2Y7
-0.260159	-0.3778	-0.281013	-0.3615	H9G2Z4.G5ED11.Q9NF27
0.179229	0.201426	-0.0284326	0.291141	H9G2Z5
0.0471256	0.220874	0.0757628	-0.0244791	H9G2Z8
-0.170717	0.0136507	-0.09247	-0.12158	H9G301.2.H9G301
0.223341	0.0147737	0.327021	0.753761	H9G316
1.16037	1.44455	1.25707	1.11537	H9G321
0.0941203	0.153567	0.0305054	0.232988	H9G326.H9G327
-0.229453	0.109797	-0.544572	-0.940493	H9G348
0.261648	0.136663	0.272976	0.5457	H9G354
0.500188	0.49618	-0.818975	-0.052254	I2HA81.A5Z2T9
-1.04086	-0.973215	-1.40555	-2.21638	I2HA91.Q93622
-0.151687	-0.0415027	0.229455	-0.405963	I2HA94.Q19470
-0.528915	-0.390556	-0.392036	-0.622967	I2HAB2.I2HAB1
-0.605633	-0.148762	-0.788601	-0.822652	Q95XS3.I2HAE1.U4PRW2.U4PF08
0.148284	-0.254483	0.103136	0.676763	Q19104.I2HAE5
0.0358948	-0.03467	-0.312975	0.270131	I2HAE9.I2HAF0.I2HAE7.G5EFU5.I2HAF1.G5ECY9.I2HAE8
-0.437151	2.28243	0.36949	-1.65139	I2HAG1.Q09581.Q95ZI4.Q8I4A4.Q8I4A5
1.56079	0.967208	0.648876	3.49349	I2HAJ8
-0.1246	-0.0263654	-0.0907576	-0.194086	I7J4C8.I6Z0I7.Q23587.I7K4J2.I7LHV8.I7J4C9.I7LHV9.I7LFE6
0.0120258	-0.133152	-0.280488	0.202401	I7J4C6
0.387259	0.417466	0.162457	0.827029	J7S127
0.0592228	0.190958	0.497585	0.35028	S6FCY3.J7S130.K0M7B5.S6FMZ4.S6F533.S6EZM3
1.54622	-0.0506527	0.624688	2.86125	J7SA65.Q27485.J7S164.P09588
0.096535	0.166402	0.213693	0.715944	Q9XVM8.J7SEY5
0.141567	0.285834	-0.13826	0.197976	K7ZUH9
0.159577	-0.701448	-0.838385	1.13408	K8ERU3
-0.00824514	0.18405	-0.223622	-0.870897	K8ERU5.U4PBW7.K8FDZ3.L8E808
0.130839	0.72724	-0.0249794	-1.61854	K8ERV5.O44556
0.0164071	-0.00794409	-0.450967	0.18904	K8ERZ6
-0.519235	-0.319838	-0.591328	-0.835841	K8ES01
0.467091	1.2408	1.23394	-0.68822	K8ES47.Q9NF23
0.116275	0.0999699	-0.220604	0.281846	K8ESB4.Q21563.K8F7W9
0.767313	0.991104	-0.671989	1.24434	K8ESC5.K8ESC5.2
0.722089	0.528308	1.11893	0.848486	Q8WQH2.K8ESC8.A0A3P6NIB1.A0A0K3ARG5
-0.312276	0.286984	-0.030076	-0.768572	K8ESG0
0.844508	0.701588	1.2644	1.6288	K8ESK4
0.184638	-0.120495	0.184695	0.474998	K8ESK7
0.57222	-1.17398	0.994661	1.47212	K8ESL3.Q9U207
-0.273562	0.113519	0.340814	-0.895892	K8ESM2
0.0688278	-0.216591	-0.100093	0.439595	K8F7T2.Q94420
0.0316024	-0.215753	1.07219	0.509648	K8F7V7
-0.0804158	-0.888258	-0.0252696	-0.149227	Q9NA35.K8F7X5.D3NQB3.K8ESJ1
0.100274	-0.213605	0.0456621	0.368429	K8F7X9.Q9U1U3
0.66308	0.438312	0.189882	0.496626	K8F7Z5
-0.598507	-0.312912	-0.948327	-0.701202	K8F807
-0.7964	-0.0393432	-0.598739	-1.64655	K8FDX2
-0.037968	0.0335177	-0.0534757	-0.337116	K8FDY0
-0.108293	-0.0719577	-0.0892123	-0.120787	K8FDZ1.Q17786
1.16248	-0.522644	1.69193	2.50629	Q21605.K8FE02.Q6A582.K8ERX1
0.352488	0.0658191	0.00502469	1.78842	L8E6I4
-0.117347	-0.17285	-0.0593658	-0.000714163	L8E6J9
-0.136855	-0.0404059	-0.0489715	-0.318359	L8E6L7
1.39851	2.78828	2.73293	0.87085	L8E6W9.O61851
0.0158923	-0.126116	0.0607532	-0.310709	L8E712.L8E6N6
1.38105	2.48318	0.686766	2.27155	M1Z854.Q19286
0.0142419	0.0211069	0.0560794	0.0609793	M1ZJ62.M1ZMJ3
0.0909214	-0.0292115	0.0437378	0.246829	M1ZJS7.Q18450
0.433696	0.55051	0.835948	-0.60915	M1ZMI3.G5EGH9
0.251766	1.24527	-1.20112	-0.60709	O45623.N1NV07.N1NTD8.Q7JKC3
0.29907	0.344809	-0.0294615	0.384978	N1NTJ1.Q93765
0.297973	-0.663514	2.08571	1.67998	N1NTN5.Q17971
1.27446	0.648387	0.445673	1.93422	N1NV19.Q18297
-0.0614472	-0.17389	-0.172346	-0.471355	Q19515.N1NVB6
-0.347632	0.457743	-0.327038	-1.74061	O01159
-0.499372	0.0610086	-0.0386286	-0.887569	O01254
-0.279755	-0.245527	-0.896136	-0.385184	O01255.Q565B4
-0.599248	-0.63399	-1.82489	-1.31916	O01257
0.907064	1.03733	1.43889	1.00032	O01263.G5EE65
0.271205	-0.13418	0.630959	0.374677	O01299
-0.0965115	0.0930093	-0.0516798	-0.122459	O01300
0.189288	0.232879	0.207606	0.406719	O01302
0.0965675	0.0878386	0.0832409	0.178085	O01312
0.637842	0.40405	0.364174	0.764871	O01314
-0.191041	-0.00524428	0.0343587	-0.585384	O01317
-0.380058	-0.610392	-0.63519	-0.163959	O01320
-0.468335	-0.353597	-0.805956	-0.685451	O01323
-0.423959	-0.370545	-0.515112	-0.647977	O01324
1.22414	0.178896	0.473634	1.22193	O01422
0.620285	0.220282	0.906248	0.665566	O01426
-0.145167	0.00840175	-0.00986022	-0.0588055	O01427
0.170379	0.133744	0.0250236	0.195908	O01429
-0.0845641	-0.459645	-0.0155072	0.143009	O01440.Q2L6V0
-0.034221	-0.0417215	-0.102409	-0.0485123	O01441
0.226805	0.39851	-0.10708	0.33184	O01442
0.241965	-0.0313483	0.184213	0.391305	O01454
-0.110668	-0.270761	0.155896	-0.144824	O01460
0.45522	-0.305454	0.799946	1.12262	O01470
0.147482	-0.211798	0.106462	0.300973	O01477
-2.05233	-0.990388	-2.00794	-4.3332	O01479.2
0.0535759	-0.394948	-0.368435	-0.182266	O01483
-0.631288	-0.00260038	-0.597649	-2.2281	O01485
-0.196019	-0.28635	-0.290555	-0.475046	O01496
-0.805979	0.0225315	-0.544018	-1.50358	O01497
-0.210129	-0.0955056	-0.312012	-0.530168	O01498
-0.93623	0.741568	-1.39885	-0.976825	O01498.2
-0.00798964	-0.15628	-0.289406	-0.170693	O01502
-0.465165	-0.239467	-0.123221	-0.564063	O01503
0.643154	1.17916	0.856966	-0.961581	O01504
0.0987214	0.0415659	0.248736	0.213468	O01510.O01510.2
1.19232	1.28037	1.94936	0.498095	O01513
-0.528436	-0.0741481	-0.327764	-1.43214	O01516
0.299756	0.245888	0.567674	0.395127	O01517
-0.150737	-0.447977	-1.86522	-0.845479	O01524
0.239616	0.940207	0.0871512	-0.481067	O01530
-0.096176	0.00972456	-0.133422	-0.217004	O01531
-0.175082	0.916832	-0.00597069	-2.03335	O01532
5.03951	5.19141	3.5813	7.74816	O01541
1.85756	1.18865	1.8233	-0.0739425	O01542
0.605742	-0.555621	0.183411	1.73293	O01549
-0.328893	-0.307079	-0.475727	-0.376149	O01554.O01553
0.847821	0.495724	1.40917	1.69848	O01555
0.560075	0.164723	0.520102	0.944183	O01556.Q9TY27
-0.0179221	0.00815981	0.0793362	-0.202717	O01558
0.194101	0.0771288	0.226979	0.35721	O01567
0.409974	0.108369	0.216353	1.16024	O01571
-0.0411026	0.70924	-2.15517	-3.05295	O01572
1.08376	-0.952913	0.890159	1.48978	O01576
-1.34753	-0.728217	-0.256914	-2.25784	O01577.A0A2C9C2Y0
-0.345616	-0.524842	0.614372	-0.604093	O01578
-0.24874	-0.389993	0.070288	0.167088	O01581
0.354842	-0.18394	0.0512422	0.612871	O01582
0.0977717	0.0735993	0.0677628	0.0929531	O01584
0.160372	0.00742643	0.396862	0.425735	O01590
-0.152675	-0.253304	0.00136172	0.524635	O01591.O16247.O44538
-0.209078	-0.36722	0.13702	-0.244202	O01592
0.452866	-0.0412653	0.202285	1.03512	O01593
1.30836	0.462424	1.11501	0.225138	O01598
-0.318713	-0.557801	-0.0287904	-0.224032	O01600
0.112331	0.270036	0.0368448	0.0674364	O01603
-0.407334	0.0562951	-0.330646	-0.34375	O01606
0.3375	0.159139	0.785046	0.0419223	O01614
-0.151661	-0.707085	-0.291682	-0.262336	O01615
0.226407	0.0157687	0.00529197	0.56081	O01616
-0.0867057	-0.0636169	-0.117141	-0.134361	O01628
1.08514	0.79287	1.43672	1.42514	O01634
0.637436	1.01315	-0.195904	0.501227	O01658.O01658.2
0.142547	0.306672	0.189397	0.00200108	O01661
0.265904	0.301163	0.353578	0.439201	O01681
0.64355	-0.00130258	0.761518	1.47746	O01683
0.476765	-1.27811	1.72657	1.02152	O01685
-1.24097	0.713993	-1.83788	-2.07797	O01686.Q8I7N6
0.709179	1.79977	-0.0434968	-0.264317	O01692
-0.0955121	-0.10131	-0.190069	-0.348434	O01733
0.0609183	-0.134786	-0.0249105	0.355248	O01734
0.0893381	0.245062	0.155624	-0.0930971	O01738
-0.000329252	-0.0620071	0.220356	0.0191712	O01739
0.46189	1.71797	1.23274	0.32185	O01755
-1.37674	-0.576969	-2.49395	-1.16854	O01756
-0.135654	-0.329565	-0.477501	-0.520053	O01757
0.0746905	-0.326164	-0.63472	-0.131605	O01758.Q86NJ7.H2KYZ9
-0.807782	-0.836755	-1.30316	-2.59138	O01759
-0.688679	2.2357	0.303971	-4.42613	O01761.A0A2C9C2S8.O01761.6.A0A2C9C2W9.A0A2C9C2V5.A0A2C9C332.O01761.7.A0A2C9C3B7.O01761.2.A0A2C9C330.A0A2C9C2V3.O01761.5.A0A2C9C2G8.A0A2C9C365.O01761.3.O01761.4
-1.02535	-0.550339	-0.945939	-0.987236	O01763
-0.119322	0.0341413	0.0185984	-0.492672	O01765
0.145033	0.272308	0.413828	0.332827	O01768
-0.15204	-0.0551032	-0.107447	-0.319173	O01775
-0.146584	-0.120504	-0.131826	-0.192359	O01776
0.342904	0.385021	0.357957	0.273542	O01777
-0.073911	-0.179829	-0.0880436	-0.123986	O01780.X5M5P2
2.75652	-0.059589	2.72163	4.34062	O01789
1.50991	2.74965	3.51229	0.216249	O01802
-0.910392	0.118873	-0.00616216	-1.86864	O01803
0.304947	-0.501783	0.396766	0.938923	O01804
-0.752822	0.0221038	-0.077185	-2.24697	O01805
2.32162	-0.11122	0.189725	2.94668	O01806
-0.328411	0.0102978	-0.0533902	-0.399899	O01810
0.844759	0.580513	1.38181	0.782984	O01812
0.412362	0.276882	0.436103	0.728424	O01813
-0.126504	-0.28622	-0.281367	0.745237	O01814
1.27683	2.22085	-1.94048	4.59416	O01815
-1.34535	-0.847173	-1.24046	-2.65359	O01816
0.898969	1.03783	0.84687	1.20579	O01820
-0.66633	0.21866	-0.402886	-1.21101	O01826
0.772599	0.922504	0.401151	0.524178	O01833
0.563626	0.600033	0.785838	0.742747	O01835
0.0691431	0.00555581	0.077073	0.028304	O01836
0.31554	0.143066	0.0488829	0.116382	O01837.Q960A2
0.674423	0.773517	0.775732	0.043609	O01839.G8XYY4
-0.178277	-0.0301539	-0.45836	-0.423618	O01840
0.0709823	0.384092	0.629118	-0.131379	O01854
0.403884	0.412905	0.273655	0.327713	O01858
-0.253931	-0.183301	-0.20528	-0.279841	O01862
1.57891	1.56853	0.305936	1.44719	O01864
0.551688	0.69343	0.890125	0.257237	O01868
-0.997071	-1.91528	-0.651758	-1.86989	O01869
0.616165	0.538525	0.425901	0.943473	O01870.H2KZB3
0.0169881	-0.0382956	0.0833043	-0.0108975	O01871
-0.115794	0.1349	-0.219543	0.0990213	O01876
-0.0751531	-0.0755103	0.112946	0.0989737	O01878
-0.272049	0.0393286	-0.269805	-0.568346	Q86FS9.O01881
1.96886	3.17362	2.14018	1.29238	O01882.A0A486WXW2
0.230642	-0.270875	0.0144483	0.586167	O01883
2.26211	1.37224	1.8037	3.19169	O01884
0.00886182	-0.126259	-0.128266	0.057335	O01889
-0.218174	-0.00922811	0.188979	-0.610752	O01893.A0A168H9S8
-0.818837	-0.227738	-0.226758	-1.75797	O01900
-0.122066	-0.00692599	-0.0744768	0.00840996	O01904
0.205524	0.245343	0.116861	0.0814566	O01905
-0.40695	-0.196091	-0.709301	-0.245005	O01916.2.O01916
-0.184719	0.154422	-0.134698	-0.888751	O01917
0.802216	0.155544	1.11046	1.25658	O01918
0.656174	0.688803	0.409976	1.18797	O01925.O01925.2
0.131772	0.203216	0.451103	-0.116543	O01927
0.314212	0.78918	0.217101	-0.405058	O01965
0.345122	-0.823726	0.517222	2.10183	O01969.X5LVA8
0.149384	0.559384	-0.40746	-0.137123	O01971
0.603069	-0.370203	-0.506285	1.08468	O01974
-0.0536784	-0.712745	0.957764	-0.349858	O01991.O01991.2
0.371044	0.287044	0.354824	0.481881	O02042
0.0701707	-0.216585	-0.0518223	0.530637	O02051
-0.0634825	-0.458852	0.0245522	0.0236594	O02053
1.40804	2.13148	2.60725	0.735836	O02056
0.00624367	-0.0988819	0.0252818	0.0233698	O02058.2.O02058
-0.153962	-0.204056	-0.25127	-0.353987	O02063
-0.163724	-0.0278249	-0.442257	-0.679953	O02064
-0.274831	-0.424435	-0.261012	-0.188072	O02075
-1.06715	-0.705694	-1.78273	-1.52678	O02082
-0.0226116	1.08637	-0.30402	-1.02357	O02086
0.207521	0.444904	0.0828126	0.189929	O02089
-0.903796	-0.588616	0.0680476	-1.55203	O02092
-0.565606	-0.642787	-0.520886	-0.683621	O02096.A0A061ACX4
0.353283	0.364151	0.679312	1.05527	O02097
-0.617795	-0.957851	-0.907109	-0.845629	O02101.Q21177
0.089727	0.082174	-0.00678598	0.121273	O02106
0.0994238	-0.362162	-0.979578	-0.134571	Q336L8.O02108
-0.496136	-0.80521	0.238333	-1.29872	O02109
0.0350295	-0.527182	-0.0785453	0.313227	O02115
0.0868881	0.196631	0.232114	0.213886	O02129.A0A1C3NSN2
-1.48089	-0.297006	-2.0304	-1.6382	O02141
0.293302	1.29739	-0.0303387	0.402281	O02153
0.560052	0.451755	-0.430877	0.704331	O02155
-0.766873	-0.135434	-0.0828662	-1.76126	O02158
-0.0913541	0.146961	-0.105526	-0.392316	O02159
-0.640052	-0.47343	-0.225877	-2.1713	O02161
0.131082	-0.171061	0.0347784	0.510376	O02163
0.406634	0.254652	0.42203	0.863279	O02164
0.22452	-0.196787	0.109615	0.624921	O02168
-0.0451023	0.030873	-0.070375	-0.00595153	O02169
-0.0874884	-0.272904	0.108242	-0.00442712	O02173
0.341927	0.155154	0.58952	0.598298	O02200
0.133622	-0.246697	0.57018	0.067423	O02207
-0.688682	-0.479798	-1.6022	-0.670591	O02208
-0.22381	-0.128903	-0.482465	-0.093013	O02209
-0.618649	0.0937558	-0.461778	-1.44437	O02215.A5JYW2
-0.122362	0.582838	-0.205674	-0.589584	O02219.O02219.2
1.00394	0.178397	1.38836	1.82238	O02220
0.00583386	-0.071332	0.0514501	0.0581628	O02225
0.662121	-0.239501	0.617256	2.28774	O02238.H2L2J6.H2L2J5
-0.189457	-0.801787	0.293141	0.167749	O02252
0.941408	-0.370362	1.14451	2.1721	O02266.G3MU66
1.56947	0.917777	1.11156	2.00298	O02267
0.0120115	-0.00696302	-0.0556749	-0.199621	O02268
-0.522424	0.160435	0.990589	-2.31677	O02286.Q7JKI2.Q7JKI3.Q7JKI1
-0.0630812	-0.137908	-0.12831	-0.103584	O02293
0.191215	-0.00664906	0.129769	0.576182	O02322
0.2714	0.412229	0.426721	0.478921	O02323
-0.261811	-0.884643	-0.216306	-0.710335	O02325
1.07244	0.473144	1.34082	2.37599	O02327
0.105952	0.626203	-0.417919	-0.406165	O02328
-0.249571	0.0739697	-0.853442	-0.767133	O02329.Q58A95.A5JYW0
-0.753307	-0.800325	-0.864523	-0.515711	O02332
-0.38612	-0.736537	-0.014777	-0.855092	O02334
-0.107561	-0.193168	-0.0975798	-0.0129111	O02343
-0.081443	-0.083964	0.0934485	-0.939346	O02345.E5QCI0
-0.213737	-0.0777356	-0.296492	-0.49921	O02357
-0.287764	0.160012	-0.418553	-1.09089	O02358
-0.321939	-0.311753	-0.563283	-0.534481	Q52GX8.Q52GY1.Q52GY0.O02360
-0.17872	-0.191348	-0.859784	-0.581822	O02362
0.301646	2.06316	-0.0317705	-0.165814	O02365
-0.622697	-0.272231	-0.849679	-2.4833	O02482
-0.724491	-0.591046	-0.640469	-0.486334	O02485
-0.377683	-0.388522	-0.894754	-0.395654	O02495
0.0796646	0.212743	0.0780492	0.107265	O02592.P90973.H2KY94
0.171081	0.198653	0.317846	0.473156	O02621
-0.163	-0.222694	-0.160796	-0.172034	O02626.2.O02626
-0.0842253	0.0181636	-0.142318	0.333669	O02628
0.739308	0.43419	0.369402	1.3613	O02637
-0.0811483	-0.529206	-0.786255	1.87064	O02639
-0.524469	-0.538411	1.13505	-2.75213	O02640
-0.106891	0.0556313	-0.0654951	-0.0662561	O02641
1.15875	-1.3211	1.04635	1.92006	O02642
0.0190905	-0.18002	-0.0118775	-0.153708	O02655
0.206937	0.0984583	0.0507078	0.322984	O02658
-0.412813	0.959876	-0.686862	-1.8106	O16000.O16000.2.O16000.3
0.0944236	0.469705	-0.0978501	0.408987	O16198
0.136208	0.0848108	-0.078093	0.712058	O16202
0.241082	-0.0758023	0.331027	0.304358	O16206
0.235667	-0.0808381	0.284733	0.430234	O16207
1.77131	1.85978	1.84557	0.799732	O16214
0.20175	-1.00992	0.600646	0.84935	O16215
-0.515636	-0.901109	0.0500443	-0.244696	O16216
-0.141417	-0.163253	0.0943581	-0.0817549	O16226
0.0943259	-0.248071	-0.465243	0.89107	O16243
-0.428174	-0.0457362	0.264809	-1.87103	O16254
-0.815129	-1.26151	-1.91716	-1.90329	O16259
0.173549	0.512206	0.47272	-0.584824	O16265
-0.340985	1.42816	-0.527363	-1.05738	O16266
0.284135	0.160064	-0.335114	0.326115	O16276
0.156112	0.186637	0.15008	0.231091	O16284
-0.238455	-0.249978	0.0909873	-0.463552	O16289
-0.0987062	0.128583	-0.279519	-1.17736	O16294.A0A168H4W1
0.13929	-0.407545	0.185718	0.28048	O16297
-0.120454	-0.000481528	0.356083	-1.02279	O16298
0.100015	0.203627	-0.090315	-0.25702	O16299.A0A168H4I0.A0A168H4M8
1.17736	-0.286052	-0.406667	1.94364	O16303
-0.0576353	-0.0250511	0.0703818	-0.0463959	O16305.A0A0K3AVX0
0.0653089	0.716551	-0.28771	0.14758	O16309
0.154233	-0.229849	0.19045	0.188206	O16310
2.32358	2.90823	3.17645	2.33511	O16311
0.209546	0.258784	0.131014	0.118829	O16312
-1.44301	-1.24243	-0.84238	-1.96219	O16314.A6PVA5
-0.34884	-0.119075	-0.00301089	-0.928987	O16315
-0.0146713	0.133028	0.426432	-0.181537	O16319
-0.734515	-0.159908	-0.758329	-1.70768	O16322.A0A131MBT3
0.171623	0.171523	0.10775	0.231514	O16327
-0.0505784	-0.105609	-0.0813759	-0.0294134	O16331
0.287887	-0.0393331	0.0229838	0.396053	O16338
0.189023	0.0405849	0.00439464	0.276647	O16343
4.0148	2.73904	4.26511	3.74643	O16368
1.40397	1.45775	1.09649	1.98106	O16369
-0.202888	-0.141833	-0.181757	0.0982352	O16374
-0.370676	0.0359098	-0.569691	-0.762877	O16405
-0.293714	-0.00594573	-0.383113	-0.545297	O16406
-0.10621	0.0243409	-0.125488	-0.202909	O16408
-0.0741182	-0.00256972	-0.106902	-0.136455	O16410
-0.410957	0.189194	-0.28118	-0.790127	O16424
-0.297679	-0.06496	-0.976236	-0.962914	O16454
-0.220645	-0.153083	-0.809637	0.0328543	O16458
0.502931	1.1946	-0.0650415	0.580962	O16462
0.962401	1.11683	1.29579	0.789807	O16463
-0.799486	-0.0790869	-0.583873	-1.97092	O16465
1.15179	0.85378	-0.0178436	0.995792	O16466.2.O16466
0.236296	0.239977	0.349096	0.582009	O16481
0.104515	0.0275107	0.0981749	0.269174	O16482
-1.63717	-0.70723	-0.337963	-1.73908	O16486
1.0224	0.951941	0.581203	1.76792	O16487
0.140092	0.166744	-0.010317	0.143289	O16497
1.90006	0.790748	0.885102	4.70777	O16515
-1.727	0.754144	-1.1587	-6.06123	O16517
0.112624	0.0573643	-0.643379	-0.164786	O16519
-0.318185	1.72624	0.833712	-1.44911	O16520.2
-1.04318	-1.24835	1.01856	-1.55501	O16521
-0.31106	-0.3379	-0.205411	-0.468109	O16541
0.676859	0.515618	0.370064	1.09169	O16547
-0.125766	0.146721	-0.145893	-0.166458	O16561
0.304807	0.149905	0.29392	0.32802	O16575
-0.197628	0.451327	0.0464853	-0.731006	O16580.2.O16580
0.172991	-0.174507	0.723553	-0.261739	O16582
0.010794	-0.237193	-0.204053	-0.150156	O16583
0.182878	-0.0663202	0.110935	0.15664	O16614
-2.25846	-2.26663	-2.36153	-2.85093	O16619
-0.0488139	-0.123128	-0.0626704	-0.186389	O16628
0.0847876	0.216582	0.187435	0.204791	O16632
0.0291729	-0.0585625	0.0521058	0.0317346	O16633
1.71781	1.13828	1.50217	2.19502	O16637.Q95X88
0.0538668	0.193626	0.13954	-0.217557	O16642.Q4W5S7
-0.215783	0.00920048	-0.772188	-0.295287	O16656
0.682374	0.792773	0.759166	0.568988	O16657.A0A0K3AWR8
0.286704	0.257454	0.08478	0.817289	O16658
-0.182126	-0.103834	-0.295443	-0.353122	O16660
0.736334	0.50773	0.542068	0.887325	O16673
-0.015478	-0.0204114	-0.018597	-0.255064	O16682
-0.0525494	-0.044032	-0.145928	-0.165028	O16689
-0.347893	-0.136581	-0.617265	-0.59292	O16701
0.0506968	0.110033	-0.260114	0.118411	O16719
-0.703864	0.672948	-0.112611	-0.736681	Q86B39.O16720
0.0446551	-0.271379	-0.0146425	0.0906439	O16728
0.191882	-0.142051	0.0555437	0.297239	O16746
-0.206528	-0.453304	-0.0406312	0.0168979	O16761
-1.10539	-0.254218	-0.732697	-1.65021	O16784
-0.485981	0.932942	-0.130817	-0.672522	O16785
-0.536399	0.665403	-1.06407	-2.20593	O16786
-0.172629	-0.227543	-0.345358	-0.179473	O16787
-0.106005	-0.147436	-0.193343	-0.033169	O16795
-0.161671	-0.0302902	-0.177981	-0.267174	O16796.O16796.2
-0.487809	-0.414264	-0.185849	-0.765059	O16887
-0.316397	-0.135373	-0.181207	-0.481557	O16900
0.0962725	-0.0666836	0.136806	0.221332	O16919
-0.432357	-0.140401	-0.166446	-1.30773	O16922
0.0703565	0.153116	0.143871	0.147571	O16924
0.702221	0.572904	0.876473	0.855344	O16927
0.391935	-0.56858	0.70316	0.657277	O16928
0.963353	0.53389	1.23102	-1.09953	O16929
0.329536	0.462426	0.522134	0.297147	O16945
-0.334045	-0.156572	-0.396945	-0.278399	O16948
0.488416	0.133198	0.398232	0.428688	O16949
-0.287054	-0.166421	-0.328371	-0.373111	O16991
1.43702	0.131908	0.432689	1.39213	O16997
1.72866	-0.630949	0.783864	3.09693	O16999.A0A0K3AV63
-0.29989	-0.126035	-0.0218092	-0.779559	O17002
0.109436	0.40745	0.347753	0.628944	O17003
-2.41977	-1.57084	-2.33161	-4.09606	O17004
-1.51315	-0.444349	-1.57514	-2.63644	O17005
0.0641449	0.188374	-0.376325	0.0161015	O17018
-0.0775605	0.00146292	-0.0260797	-0.0599443	O17019
-0.0494592	-0.225087	0.00536913	-0.0411937	O17038.O17036
0.643818	-0.316294	0.148423	1.55249	O17040
0.76392	0.383935	0.487333	1.00623	O17065
0.392075	-0.314438	0.59044	0.612217	O17066
0.102784	0.0670305	0.0895737	0.08026	O17067
-0.538193	-0.759592	0.408728	-1.69956	O17071.2.O17071
-0.158033	-0.554424	-0.184378	-0.0923961	O17087.A0A0K3AWQ7.O17087.4.A0A0K3ARE1
-0.0483842	0.0163079	-0.0118168	-0.129395	O17108
-0.0256596	-0.0722173	-0.107139	-0.19599	O17109
-0.0470435	-0.0904821	0.00544288	-0.543014	O17123
-0.266226	-0.908368	-0.588576	0.663733	O17157.A0A0K3AQY8.A0A0K3AUI3
-0.0500531	-0.000555664	0.119342	-0.174452	O17168
-0.0203299	-0.0127338	-0.128271	0.167625	O17190
-0.378378	-0.0904131	-0.463893	-0.52058	O17209
-0.000751518	0.0216145	0.14087	0.172478	O17213
2.38859	-1.39802	1.69147	1.13361	O17214
-1.58712	-1.69723	-1.20837	-2.76354	O17218.A8WIR1
-0.0990152	0.335086	-0.111895	-0.355016	O17234.Q8IA74
-0.335491	-0.369817	-0.544023	-0.321692	O17237
-0.0325133	-0.805818	-0.0923516	-0.878793	O17245
0.787267	1.0207	1.46074	0.643079	O17268
0.33776	1.02872	0.877041	0.756131	O17271
0.187452	1.02009	-0.140627	-0.317682	O17274
-0.19444	-0.376815	-0.382975	-0.114624	O17286.O17286.2
2.63182	0.906336	2.51717	-0.330406	O17287
0.236153	0.153919	0.260003	0.311292	O17303
-0.0805191	0.493831	-0.0415417	-0.426435	O17323.2.O17323
0.78845	1.15085	0.945911	-1.16833	O17328
0.189791	0.768468	-0.290803	-0.182263	O17345
-0.0589338	0.0214198	-0.0570149	-0.18943	O17347
-0.000299845	-0.0417912	-0.164537	-0.0144681	O17351
-0.0806812	0.945462	0.051334	-0.513368	O17352
-0.156558	-0.336623	-0.166242	-0.202301	O17365
-0.0592602	-0.31993	-0.0336454	0.0563436	O17369.A0A0K3AUL0
0.122719	0.92293	1.32744	-0.255564	O17373
0.198235	0.523472	-0.0124959	0.0452504	O17387
-0.625036	0.19355	-0.57369	-0.958124	O17388
-0.156532	0.852844	-0.139898	-0.229221	O17389
-0.208075	-0.195228	-0.351762	-0.618877	O17395.A0A0K3AVL7
2.31995	1.8385	1.33823	3.42726	O17397.A0A5E4LZ56
1.19662	-0.645946	1.40197	1.11141	O17403
0.905676	0.9102	0.497302	1.71077	O17405.O17405.2
0.0762259	-0.2168	-0.881924	-0.0469723	O17406
0.472141	0.469617	0.571414	0.829833	O17514
-0.174961	-0.386847	0.308986	-0.0490587	O17525
-0.119686	1.3219	-0.109133	-0.443961	O17528
0.159726	0.119871	-1.0449	-0.43216	O17536
0.0449775	0.0112367	0.211275	-0.055114	O17562
-0.0233398	0.481327	0.204059	-0.868779	O17566.A0A4V0IKG6
-0.0634886	-0.349392	0.0120446	0.377651	O17570
0.0349297	0.286017	-0.00764691	0.196642	O17577
0.1595	0.00841829	-0.0828358	0.320322	O17579
0.598204	1.1603	1.51016	0.676584	O17580
0.244539	-0.254371	0.373646	0.54788	O17581
-0.46234	-1.67627	0.168357	0.628061	O17586
-0.0732171	0.339021	0.486323	0.395026	O17587
0.285994	1.09172	-0.102247	-0.394596	O17589.Q8T3F0
0.220249	-0.0409136	-0.077385	0.989048	O17590.A5Z2U3
2.52564	2.50275	2.57848	3.3126	O17591.A0A2K5ATM8
0.0843943	-0.269711	0.177896	0.526638	O17594
0.615617	-0.351126	1.50284	0.846109	O17599
-0.89784	-2.00851	0.0458797	-2.67831	O17606
1.51438	-0.188879	1.36312	2.43936	O17607
-0.137823	0.356937	-0.00697598	0.0583031	O17608
-0.0301411	-0.122672	-0.0736466	0.0401455	O17609.Q9NAR1.O02226.Q9NAR2
-0.0372773	0.0172712	-0.26568	-0.0314216	O17612
0.0955795	0.0907468	0.00846906	0.137921	O17616.A5JYV2
0.583261	1.09217	-0.0656144	0.630842	O17620
0.0417132	0.579205	-0.855373	0.0177513	O17621.A0A0K3AWA7
-0.800431	-0.772023	0.232189	-1.48478	O17622
0.0706893	-0.342356	0.24547	0.414109	O17624
-0.196674	0.178218	-0.114877	-0.517469	O17626
0.361457	0.273129	0.424173	-0.428352	O17635
0.0376165	-0.503421	-0.041686	0.419319	O17636
0.146137	0.0180928	0.263181	0.0965216	O17642
0.361376	0.724591	1.10678	-0.0311129	O17643
-0.0133283	-0.00225919	0.0247902	0.060445	O17644
-0.883628	-2.14374	-1.14504	-0.397145	O17666
-0.171287	0.0209039	0.783897	-1.24381	O17680
0.205239	-0.168865	0.11601	0.339391	O17685
0.0296167	0.0432865	-0.0634639	0.10531	Q9U2P5.O17686
-0.017902	-0.181764	-0.00436821	0.0288672	O17687
0.371746	0.215429	0.258716	0.585866	O17690
0.340489	0.514076	-0.000866552	1.21777	O17694
-0.671516	-1.52567	-2.34543	-0.931659	O17695
0.0172932	0.0873013	0.232671	0.346255	O17721
0.482491	0.726619	-0.025359	0.961637	O17725
-0.141002	-0.283134	0.205212	0.0539579	O17726
-0.126933	-0.212031	0.115701	-0.0407885	O17729
-0.358044	-2.6108	-0.732349	0.0890441	O17730
-1.15798	-1.02281	-1.44124	-0.797153	O17731
0.920809	0.67176	1.55218	-0.0103612	O17732
-0.0335397	-0.285369	0.167433	-0.712819	O17735
-0.673944	-0.988647	-1.79582	-0.672324	O17736
0.0994978	0.15484	-0.0246606	0.0820523	O17742
0.260485	-0.434533	-0.119833	0.522335	O17753
0.542292	0.532939	0.343241	0.911476	O17754
-0.878218	-0.726917	0.809144	-2.04662	O17759
0.640728	0.720097	0.415972	0.709674	O17761
-0.2848	-1.06861	0.0433452	-0.232537	O17766
-0.125748	0.132411	-0.590909	-0.258022	O17767
0.232087	0.137831	0.239353	0.431558	O17768
0.680194	1.25616	0.564172	0.0771795	O17772
0.0375885	-0.0437003	-0.199411	0.0709506	O17773
0.0370676	-0.258492	0.850071	-0.203266	O17799
-0.196778	-0.298212	-0.174416	-0.27436	O17805
0.00338645	0.130439	-0.319245	-0.18255	O17807
-0.0975268	-0.117641	-0.255776	-0.309079	O17815
0.273555	0.24977	0.263752	0.535748	O17828
-0.100042	0.182028	0.0341727	-0.506052	O17829
-0.0640038	0.0744022	-0.234462	0.13613	O17835
-0.078153	-0.318404	-0.362964	-0.117267	O17836
-0.0282458	0.245964	0.121409	-1.01116	O17839
0.778259	0.314935	0.8992	1.26723	O17840
-0.165368	-0.140371	-0.146181	-0.277707	O17849
-0.199764	-0.174846	-0.302876	-0.151371	O17850
0.3012	0.61171	0.425623	0.382469	O17859
-0.461638	-0.208036	-0.418971	-0.699237	O17860.B7WNA1
-0.824072	-0.372321	0.130735	-1.61535	O17861
0.0276811	-0.294675	-0.265375	0.625415	O17869
-0.476172	-0.00714535	-0.270123	-0.962044	O17890
-0.0570698	-0.0356667	0.132292	-0.175423	O17891
-0.248069	0.155205	0.0596821	-0.163009	O17892
0.0621973	-0.0177423	0.0984775	0.137757	O17893
-1.58229	-1.13091	-2.31745	-2.98406	O17895
-0.0733737	0.780467	0.0187287	-1.0081	O17901
-1.9185	-0.989909	-2.38969	-2.33801	O17907
0.176153	0.314542	-0.0096275	-0.167769	O17909
-0.545861	-1.20875	-0.482722	0.148787	O17915
0.380922	1.16987	-0.334384	-1.25267	O17919
0.517385	1.19586	-0.0377332	1.22884	O17921
-0.0716989	-0.73754	-0.0208958	-0.573997	O17939
1.84075	2.4968	2.44056	2.39789	O17944.Q564S2
0.0453038	0.200831	-0.113767	0.138452	O17948
-0.447776	-0.189608	-0.20277	-1.24896	O17953.O17953.2
-0.711527	-0.309762	-0.382385	-1.30019	O17954.G3MU72.D3YT80
-0.302329	0.0838173	-1.22479	-1.68796	O17966.2.O17966
-0.0202706	0.11445	-0.228763	0.00885092	O17969
0.839123	-0.299407	2.19247	1.65529	O17982
0.0974626	0.466155	0.487	0.0744883	O17983
-0.0360891	-0.165009	-0.568792	0.0952052	O18000
-0.0902751	-0.186969	-0.0146721	0.276792	O18002.H2L2K2.H2L2K3
-0.121141	-0.156537	0.121764	-0.345685	O18005
-0.107704	0.451239	0.0987424	-0.351604	O18008
0.133744	-0.0804634	-0.112344	0.211692	O18009
0.121591	0.260791	-0.00243839	0.0603447	O18015
0.345393	0.638421	-0.198141	-0.0372408	O18023.O18016.O18023.2
0.107289	0.464698	0.256482	0.312733	O18030
-1.25354	-0.937849	-0.299407	-3.0179	O18054
-0.109618	-0.138711	-0.113781	-0.12145	O18089
-0.135516	0.976697	0.334918	-1.62647	O18092.Q1ZXS4.Q1ZXS3
0.357388	0.102501	0.200664	0.592673	O18131
-0.300641	-0.0941753	-0.169306	-0.470444	O18154
-0.741056	0.426979	0.689748	-1.88474	O18155
-0.239005	-0.560113	-0.559463	-0.183263	O18156
0.198511	0.490421	0.40019	0.287649	O18158.Q2L6Y4
0.519085	0.269711	1.18956	-0.660468	O18167
0.703272	0.00245474	-0.28196	1.13843	O18178
2.15895	1.05538	1.7268	3.06645	O18180
0.0901644	-0.141584	-0.942535	0.167147	O18181
0.477878	0.829121	-0.0363501	0.412794	O18183
0.317679	0.16888	0.281197	0.614258	O18188
-0.826746	-0.614107	-0.783859	-0.990844	O18191
-0.715601	-0.371051	-1.11561	0.35333	O18196
-0.514421	-0.135143	-1.15749	-0.801109	O18197.B7WNB0
0.00975415	0.609722	0.136877	0.0934258	O18199
1.69733	0.00171718	1.72011	2.63478	O18211
1.2071	1.08302	0.687443	0.93438	O18212
0.399898	0.287926	0.904167	0.0900019	O18215
0.425781	0.55228	0.0266257	0.564627	O18216
-0.416749	-0.915581	-0.759114	-0.326125	O18218.O62486
-0.2194	-0.16254	-0.648744	-0.577924	O18221
1.17116	1.38242	1.30969	1.28155	O18222
-0.0246389	-0.0597369	0.0365279	-0.0864832	O18224
4.38831	0.108255	1.61962	6.25642	O18229.2.O18229
-0.408599	0.27	-0.940908	-1.09876	O18230
0.214973	1.08568	0.296486	-1.28747	O18235
0.214715	-0.236829	0.116136	0.527238	O18236
0.77775	0.955734	0.992336	0.825403	O18239.G3MU88
0.402	1.45952	1.13568	0.452408	O18240
-0.221683	0.0908978	0.173013	-0.450227	O18253
0.542163	0.683208	0.524072	0.210842	O18256
-1.92055	-0.674296	-3.29652	-3.98249	O18282
-0.158792	0.0509555	-0.137835	-0.382203	O18286
0.029814	0.143744	0.0513913	0.328979	O18301
-0.169896	0.193463	0.436071	-0.918878	O18307
-0.5287	0.944528	-0.246806	-0.277235	O18650
-0.108918	0.565475	0.0763809	-0.338984	O18686
-0.209741	0.923028	1.00827	-1.06837	O18687
-0.0746583	-0.0303297	-0.0547596	-0.0119911	O18693
0.245	-0.136862	0.459031	0.448009	O18694
-1.26152	-0.358631	-0.0251617	-1.84342	O44133
-0.126272	-0.221701	-0.246475	-0.0312857	O44134
0.19219	0.111817	0.477989	0.362916	O44136
0.0351826	-0.136854	0.0314877	0.153771	O44139.U4PBT4.U4PF13.U4PMK7.U4PC61
0.113189	0.0818199	0.383672	0.0473603	O44144
0.0996283	0.00213946	0.451045	0.0363372	O44145
-0.0152922	0.121153	-0.219284	-0.126802	O44149
1.02211	-0.0779753	1.10752	2.11973	O44150
0.710684	0.749365	0.46861	1.03001	O44151
0.150499	-0.107126	0.40665	0.508369	O44152
[truncated: 5,509 more rows]

## Sheet: pathways-avg. lifespan assoc.
ID	Description	setSize	enrichmentScore	NES	pvalue	p.adjust	qvalues	rank	leading_edge	core_enrichment
GO:0006396	RNA processing	327	0.498996	1.60607	3.51097e-06	0.00593353	0.00579124	927	tags=29%, list=17%, signal=25%	ZC434.4/rde-4/eftu-2/rps-16/smn-1/prp-6/bcas-2/wdr-46/aars-2/dbr-1/C06E1.9/snrp-200/rnp-4/cpf-2/hrpf-1/mtr-4/elpc-3/tag-124/E02H1.1/snr-2/usp-39/cel-1/snr-3/smu-1/krr-1/exos-1/rbm-42/exos-2/tdp-1/pus-1/F55F8.3/ssb-1/thoc-7/cpf-1/prp-17/rsr-1/snr-5/pap-1/toe-1/F10B5.2/prp-19/C27H5.2/coa-6/ddx-15/rbm-26/prp-8/let-858/sacy-1/fib-1/ubl-5/mfap-1/C48B6.2/lsm-5/gld-4/Y48B6A.1/rbm-39/repo-1/parn-2/gro-1/…
GO:0016071	mRNA metabolic process	232	0.500796	1.56373	8.69176e-05	0.0734454	0.0716841	909	tags=29%, list=17%, signal=25%	eftu-2/smg-7/smn-1/prp-6/bcas-2/dbr-1/snrp-200/xrn-1/rnp-4/ccr-4/cpf-2/tag-124/snr-2/usp-39/cel-1/snr-3/smu-1/rbm-42/exos-2/tdp-1/pus-1/thoc-7/cpf-1/prp-17/rsr-1/snr-5/pap-1/dcs-1/F10B5.2/prp-19/C27H5.2/ddx-15/rbm-26/prp-8/let-858/sacy-1/smgl-1/ubl-5/mfap-1/lsm-5/gld-4/rbm-39/repo-1/nrd-1/rnp-5/C27F2.10/suf-1/sup-46/teg-4/emb-5/rnp-3/mog-1/mog-5/fubl-3/sfa-1/tiar-1/pelo-1/edc-4/ncbp-2/cpsf-2/rbd-…
GO:0008380	RNA splicing	132	0.54551	1.61903	0.000240286	0.132236	0.129065	1199	tags=40%, list=22%, signal=32%	eftu-2/smn-1/prp-6/bcas-2/dbr-1/snrp-200/rnp-4/hrpf-1/snr-2/usp-39/snr-3/smu-1/rbm-42/tdp-1/prp-17/snr-5/F10B5.2/prp-19/C27H5.2/ddx-15/prp-8/let-858/sacy-1/ubl-5/mfap-1/lsm-5/repo-1/rnp-5/jun-1/teg-4/rnp-3/mog-1/mog-5/fubl-3/sfa-1/rtcb-1/ncbp-2/rbd-1/mog-4/rbm-12/pgl-1/arch-1/sftb-2/hrpl-1/glh-4/mog-2/prp-31/emb-4/rbm-5/rnp-1/sap-49/C24H11.5/rsp-3
GO:0006397	mRNA processing	169	0.521509	1.58785	0.000312986	0.132236	0.129065	832	tags=29%, list=15%, signal=25%	eftu-2/smn-1/prp-6/bcas-2/dbr-1/snrp-200/rnp-4/cpf-2/snr-2/usp-39/cel-1/snr-3/smu-1/rbm-42/tdp-1/thoc-7/cpf-1/prp-17/rsr-1/snr-5/pap-1/F10B5.2/prp-19/C27H5.2/ddx-15/rbm-26/prp-8/let-858/sacy-1/ubl-5/mfap-1/lsm-5/gld-4/rbm-39/repo-1/nrd-1/rnp-5/suf-1/teg-4/emb-5/rnp-3/mog-1/mog-5/fubl-3/sfa-1/ncbp-2/cpsf-2/rbd-1/mog-4
GO:0019953	sexual reproduction	237	0.474096	1.48263	0.000637004	0.155055	0.151336	933	tags=21%, list=17%, signal=19%	smn-1/pkc-3/flp-12/hars-1/mep-1/hecd-1/lev-11/ubxn-1/dnc-1/elpc-3/iff-1/bec-1/spas-1/ubxn-3/ppfr-1/npp-1/kin-1/let-92/ptp-2/dnc-2/mrg-1/kin-3/cul-2/csn-1/mes-2/lev-11/pgl-2/let-858/klc-1/lat-1/cyk-4/lis-1/npp-10/atg-18/gsp-3/csn-2/kca-1/icp-1/anc-1/atg-16.2/mog-5/nst-1/rtcb-1/unc-52/spe-15/csn-3/mog-4/dss-1/unc-53/daz-1/mpk-1/kin-1/drh-3/pgl-1/prg-1/zyg-12
GO:0044703	multi-organism reproductive process	248	0.472218	1.48539	0.000642238	0.155055	0.151336	933	tags=21%, list=17%, signal=18%	umps-1/smn-1/pkc-3/flp-12/hars-1/mep-1/hecd-1/lev-11/ubxn-1/dnc-1/elpc-3/iff-1/bec-1/spas-1/ubxn-3/ppfr-1/npp-1/kin-1/let-92/ptp-2/dnc-2/mrg-1/kin-3/cul-2/csn-1/mes-2/pept-1/lev-11/pgl-2/let-858/klc-1/lat-1/cyk-4/lis-1/npp-10/atg-18/gsp-3/csn-2/kca-1/icp-1/anc-1/atg-16.2/mog-5/nst-1/rtcb-1/unc-52/spe-15/csn-3/mog-4/dss-1/unc-53/daz-1/mpk-1/kin-1/drh-3/pgl-1/prg-1/zyg-12
GO:0051704	multi-organism process	248	0.472218	1.48539	0.000642238	0.155055	0.151336	933	tags=21%, list=17%, signal=18%	umps-1/smn-1/pkc-3/flp-12/hars-1/mep-1/hecd-1/lev-11/ubxn-1/dnc-1/elpc-3/iff-1/bec-1/spas-1/ubxn-3/ppfr-1/npp-1/kin-1/let-92/ptp-2/dnc-2/mrg-1/kin-3/cul-2/csn-1/mes-2/pept-1/lev-11/pgl-2/let-858/klc-1/lat-1/cyk-4/lis-1/npp-10/atg-18/gsp-3/csn-2/kca-1/icp-1/anc-1/atg-16.2/mog-5/nst-1/rtcb-1/unc-52/spe-15/csn-3/mog-4/dss-1/unc-53/daz-1/mpk-1/kin-1/drh-3/pgl-1/prg-1/zyg-12
GO:0000375	RNA splicing, via transesterification reactions	105	0.530516	1.5328	0.00231934	0.391968	0.382569	825	tags=29%, list=15%, signal=25%	eftu-2/smn-1/prp-6/dbr-1/snrp-200/snr-2/usp-39/snr-3/smu-1/rbm-42/prp-17/snr-5/F10B5.2/prp-19/prp-8/let-858/sacy-1/ubl-5/mfap-1/lsm-5/repo-1/rnp-5/teg-4/rnp-3/mog-1/mog-5/fubl-3/sfa-1/ncbp-2/rbd-1
GO:0000377	RNA splicing, via transesterification reactions with bulged adenosine as nucleophile	105	0.530516	1.5328	0.00231934	0.391968	0.382569	825	tags=29%, list=15%, signal=25%	eftu-2/smn-1/prp-6/dbr-1/snrp-200/snr-2/usp-39/snr-3/smu-1/rbm-42/prp-17/snr-5/F10B5.2/prp-19/prp-8/let-858/sacy-1/ubl-5/mfap-1/lsm-5/repo-1/rnp-5/teg-4/rnp-3/mog-1/mog-5/fubl-3/sfa-1/ncbp-2/rbd-1
GO:0000398	mRNA splicing, via spliceosome	105	0.530516	1.5328	0.00231934	0.391968	0.382569	825	tags=29%, list=15%, signal=25%	eftu-2/smn-1/prp-6/dbr-1/snrp-200/snr-2/usp-39/snr-3/smu-1/rbm-42/prp-17/snr-5/F10B5.2/prp-19/prp-8/let-858/sacy-1/ubl-5/mfap-1/lsm-5/repo-1/rnp-5/teg-4/rnp-3/mog-1/mog-5/fubl-3/sfa-1/ncbp-2/rbd-1
GO:0022412	cellular process involved in reproduction in multicellular organism	168	0.480965	1.46537	0.0033192	0.50995	0.497721	921	tags=23%, list=17%, signal=19%	smn-1/hars-1/mep-1/hecd-1/elpc-3/bec-1/spas-1/ppfr-1/npp-1/kin-1/ptp-2/mrg-1/cul-2/csn-1/mes-2/pgl-2/let-858/klc-1/cyk-4/lis-1/npp-10/atg-18/gsp-3/csn-2/kca-1/icp-1/atg-16.2/mog-5/nst-1/rtcb-1/spe-15/csn-3/mog-4/dss-1/daz-1/mpk-1/kin-1/drh-3/pgl-1/prg-1
GO:0018958	phenol-containing compound metabolic process	11	-0.830123	-1.65964	0.00378142	0.53255	0.519779	757	tags=64%, list=14%, signal=55%	tyr-4/fah-1/pah-1/unc-43/cat-4/atf-7/tir-1
GO:0046034	ATP metabolic process	85	-0.484963	-1.51813	0.00527696	0.647491	0.631964	607	tags=30%, list=11%, signal=28%	pdha-1/C14B9.10/ntp-1/atp-3/gpi-1/T20H4.5/vha-13/Y57A10A.29/gpd-3/aldo-1/pyk-2/gpi-1/ipgm-1/cox-6A/nduf-6/R53.4/hxk-2/atp-4/atp-5/pyk-1/nuo-4/tpi-1/atp-2/nduf-7/enol-1/phb-2/sdhd-1/nuo-1
GO:0009057	macromolecule catabolic process	302	0.414013	1.32282	0.00572947	0.647491	0.631964	1052	tags=24%, list=19%, signal=21%	ubr-4/skr-4/alx-1/smg-7/hecd-1/par-2/rad-23/rpt-2/ubxn-1/xrn-1/rnp-4/ccr-4/mtr-4/bec-1/ubxn-3/mvb-12/daf-2/spe-48/ufd-3/exos-2/cup-2/cyn-13/marc-6/skr-17/ubc-18/pas-4/maea-1/cul-2/dcn-1/dcs-1/prp-19/cul-5/lys-4/smgl-1/tli-1/rpn-5/rpn-1/siah-1/ubc-1/ned-8/atg-18/prde-1/pas-3/rpt-3/C27F2.10/wwp-1/pbs-6/hsp-4/sup-46/C17B7.5/tiar-1/B0393.3/cnx-1/ubh-3/rpn-7/pelo-1/edc-4/ego-2/csn-3/cul-6/smg-8/daz-1/…
GO:0007276	gamete generation	202	0.447679	1.38931	0.00629246	0.647491	0.631964	921	tags=20%, list=17%, signal=17%	smn-1/hars-1/mep-1/hecd-1/ubxn-1/elpc-3/iff-1/bec-1/spas-1/ubxn-3/ppfr-1/npp-1/kin-1/ptp-2/mrg-1/cul-2/csn-1/mes-2/pgl-2/let-858/klc-1/cyk-4/lis-1/npp-10/atg-18/gsp-3/csn-2/kca-1/icp-1/atg-16.2/mog-5/nst-1/rtcb-1/unc-52/spe-15/csn-3/mog-4/dss-1/daz-1/mpk-1/kin-1/drh-3/pgl-1/prg-1
GO:0006928	movement of cell or subcellular component	194	-0.397655	-1.36833	0.00645303	0.647491	0.631964	758	tags=21%, list=14%, signal=19%	C54C6.6/plx-1/tin-9.2/pld-1/zig-1/cil-1/ccdc-55/smp-1/pxn-1/unc-60/gsk-3/cogc-1/pdr-1/unc-34/let-2/ndk-1/rack-1/ceh-18/col-99/egl-27/cogc-2/klp-3/abi-1/sop-2/mig-2/aex-3/unc-60/rnf-121/dylt-1/pat-3/cbp-1/dli-1/hmr-1/ced-6/C03H12.1/atp-2/pxn-2/rab-3/hmr-1/samp-1/miro-1/nuo-1/dyrb-1
GO:0048562	embryonic organ morphogenesis	23	0.715932	1.57632	0.00651322	0.647491	0.631964	340	tags=13%, list=6%, signal=12%	umps-1/wsp-1/ubc-18
GO:0007281	germ cell development	138	0.475812	1.42204	0.00736348	0.665995	0.650024	921	tags=23%, list=17%, signal=19%	smn-1/hars-1/mep-1/elpc-3/bec-1/spas-1/npp-1/kin-1/ptp-2/mrg-1/cul-2/csn-1/mes-2/pgl-2/let-858/lis-1/npp-10/atg-18/csn-2/atg-16.2/mog-5/nst-1/rtcb-1/spe-15/csn-3/mog-4/dss-1/daz-1/mpk-1/kin-1/drh-3/pgl-1/prg-1
GO:0034660	ncRNA metabolic process	186	0.446035	1.37648	0.00819975	0.665995	0.650024	1024	tags=30%, list=19%, signal=25%	ZC434.4/rps-16/wdr-46/hars-1/aars-2/C06E1.9/xrn-1/mtr-4/elpc-3/tag-124/E02H1.1/krr-1/exos-2/prx-10/pus-1/F55F8.3/lars-2/glp-4/toe-1/coa-6/ddx-15/fib-1/C48B6.2/Y48B6A.1/parn-2/prde-1/gro-1/rars-2/mrpl-1/F53E10.6/rps-28/mrps-11/fars-3/rars-1/rps-8/T26G10.1/rtcb-1/nifk-1/pelo-1/riok-2/C56G2.3/dus-2/rbd-1/alkb-8/iars-2/yars-1/elpc-2/nol-6/prg-1/nol-10/arch-1/F29A7.6/fars-2/iars-1/rps-21/vars-1/crn-3
GO:0006650	glycerophospholipid metabolic process	64	0.565094	1.50598	0.00841307	0.665995	0.650024	609	tags=25%, list=11%, signal=22%	acl-2/F37A4.1/ttc-7/pssy-1/acl-14/acl-9/ckb-1/dpm-1/ppk-2/gpcp-2/pigv-1/pifk-1/cnt-1/C56A3.8/cdgs-1/mtm-9
GO:0006405	RNA export from nucleus	31	0.668462	1.55342	0.00849478	0.665995	0.650024	993	tags=35%, list=18%, signal=29%	nxf-1/thoc-7/thoc-5/nxf-2/npp-4/C02B10.4/npp-5/C27F2.10/dss-1/nol-6/npp-11
GO:0048678	response to axon injury	23	-0.689773	-1.63286	0.00879814	0.665995	0.650024	626	tags=33%, list=11%, signal=30%	pxn-1/emb-9/unc-34/efa-6/pat-3/pxn-2/tir-1/sqv-3
GO:0006081	cellular aldehyde metabolic process	14	-0.764182	-1.61943	0.00962396	0.665995	0.650024	368	tags=21%, list=7%, signal=20%	dhs-24/F57B9.1/tpi-1
GO:0060179	male mating behavior	14	0.770236	1.5599	0.0104738	0.665995	0.650024	388	tags=18%, list=7%, signal=17%	flp-12/lev-11/kin-3/lev-11
GO:0006090	pyruvate metabolic process	28	-0.635898	-1.57319	0.0104854	0.665995	0.650024	597	tags=33%, list=11%, signal=30%	gpd-3/aldo-1/pyk-2/gpi-1/ipgm-1/hxk-2/dlat-2/pyk-1/men-1/tpi-1/enol-1
GO:0007034	vacuolar transport	35	0.646877	1.54636	0.0121078	0.665995	0.650024	395	tags=22%, list=7%, signal=21%	vps-2/haf-9/bec-1/mvb-12/vps-15/C25H3.11/apd-3/vps-20
GO:0048557	embryonic digestive tract morphogenesis	20	0.718013	1.54442	0.0121101	0.665995	0.650024	340	tags=15%, list=6%, signal=14%	umps-1/wsp-1/ubc-18
GO:1901700	response to oxygen-containing compound	73	0.535665	1.45577	0.0132073	0.665995	0.650024	639	tags=21%, list=12%, signal=19%	C25G4.2/impt-1/gcs-1/daf-15/pmk-1/lpin-1/daf-2/rap-1/frh-1/pde-2/odr-8/ctl-2/lmtr-5/ctl-3/lea-1/pdk-1
GO:0046939	nucleotide phosphorylation	27	-0.655424	-1.60613	0.0136305	0.665995	0.650024	597	tags=41%, list=11%, signal=36%	pdha-1/gpi-1/gpd-3/clpf-1/aldo-1/pyk-2/gpi-1/ipgm-1/ndk-1/hxk-2/pyk-1/tpi-1/enol-1
GO:0042176	regulation of protein catabolic process	42	0.611698	1.50506	0.0136965	0.665995	0.650024	604	tags=23%, list=11%, signal=20%	alx-1/hecd-1/rpt-2/ubxn-1/ubxn-3/daf-2/rpn-1/prde-1/rpt-3/wwp-1
GO:0033108	mitochondrial respiratory chain complex assembly	26	-0.644672	-1.56063	0.0140172	0.665995	0.650024	748	tags=38%, list=14%, signal=33%	T20H4.5/gop-3/Y57A10A.29/C18E9.4/cox-19/C35D10.5/Y94H6A.8/wah-1/nduf-7/nuo-1
GO:0033260	nuclear DNA replication	12	-0.776385	-1.57934	0.0141172	0.665995	0.650024	31	tags=25%, list=1%, signal=25%	rad-51/tads-1/sel-13
GO:0006091	generation of precursor metabolites and energy	118	-0.439786	-1.43605	0.0144579	0.665995	0.650024	637	tags=21%, list=12%, signal=19%	cytb-5.1/Y57A10A.29/gpd-3/cox-10/C18E9.4/aldo-1/pyk-2/gpi-1/ipgm-1/cox-6A/T25B9.9/pygl-1/idhg-1/nduf-6/R53.4/hxk-2/pyk-1/nuo-4/cytb-5.2/tpi-1/atp-2/nduf-7/enol-1/idhg-2/phb-2/sdhd-1/nuo-1
GO:0007129	homologous chromosome pairing at meiosis	11	0.7867	1.513	0.0148008	0.665995	0.650024	845	tags=45%, list=15%, signal=39%	htp-3/lis-1/him-3/him-19/fcd-2
GO:0007163	establishment or maintenance of cell polarity	78	0.531554	1.46163	0.0148726	0.665995	0.650024	542	tags=19%, list=10%, signal=18%	pkc-3/nhl-2/par-2/dnc-1/lin-26/let-767/ppfr-1/npp-1/dnc-2/dhc-1/npp-4/acy-3/unc-33/lis-1/npp-3/ooc-3
GO:0046486	glycerolipid metabolic process	78	0.531331	1.46102	0.0148726	0.665995	0.650024	609	tags=23%, list=11%, signal=21%	acl-2/F37A4.1/ttc-7/pssy-1/lpin-1/acl-14/acl-9/ckb-1/dpm-1/R11F4.1/ppk-2/gpcp-2/pigv-1/pifk-1/cnt-1/C56A3.8/cdgs-1/mtm-9
GO:0030163	protein catabolic process	205	0.435276	1.35118	0.015	0.665995	0.650024	828	tags=21%, list=15%, signal=18%	ubr-4/skr-4/alx-1/hecd-1/par-2/rad-23/rpt-2/ubxn-1/bec-1/ubxn-3/daf-2/spe-48/ufd-3/cup-2/marc-6/skr-17/ubc-18/pas-4/maea-1/cul-2/dcn-1/cul-5/tli-1/rpn-5/rpn-1/siah-1/ubc-1/ned-8/atg-18/prde-1/pas-3/rpt-3/wwp-1/pbs-6/hsp-4/C17B7.5/B0393.3/cnx-1/ubh-3/rpn-7/ego-2/csn-3/cul-6
GO:0007600	sensory perception	20	-0.678687	-1.54353	0.0151563	0.665995	0.650024	1260	tags=60%, list=23%, signal=46%	odr-4/srb-19/mec-15/unc-97/gsa-1/mec-12/mbk-1/clr-1/gcy-28/mec-5/lin-10/mtd-1
GO:1903651	positive regulation of cytoplasmic transport	12	0.801577	1.5713	0.0162273	0.665995	0.650024	592	tags=33%, list=11%, signal=30%	bec-1/dhc-1/rund-1/vps-51
GO:0048566	embryonic digestive tract development	22	0.691527	1.51502	0.0167209	0.665995	0.650024	340	tags=14%, list=6%, signal=13%	umps-1/wsp-1/ubc-18
GO:0006165	nucleoside diphosphate phosphorylation	25	-0.649656	-1.56088	0.0169783	0.665995	0.650024	597	tags=40%, list=11%, signal=36%	pdha-1/gpi-1/gpd-3/aldo-1/pyk-2/gpi-1/ipgm-1/ndk-1/hxk-2/pyk-1/tpi-1/enol-1
GO:0006406	mRNA export from nucleus	24	0.676758	1.51024	0.0180265	0.665995	0.650024	836	tags=33%, list=15%, signal=28%	nxf-1/thoc-7/thoc-5/nxf-2/C02B10.4/npp-5/C27F2.10/dss-1
GO:0071427	mRNA-containing ribonucleoprotein complex export from nucleus	24	0.676758	1.51024	0.0180265	0.665995	0.650024	836	tags=33%, list=15%, signal=28%	nxf-1/thoc-7/thoc-5/nxf-2/C02B10.4/npp-5/C27F2.10/dss-1
GO:0055086	nucleobase-containing small molecule metabolic process	170	-0.384346	-1.30293	0.0198405	0.665995	0.650024	901	tags=27%, list=16%, signal=24%	ntp-1/pps-1/tyms-1/F40F8.1/atp-3/gpi-1/R09H10.3/tag-335/kmo-1/qns-1/C05C8.7/T22D1.3/uggt-1/vha-13/upb-1/gpd-3/T03F6.3/pde-4/C29F7.3/F09E5.3/gcy-28/aldo-1/pyk-2/gpi-1/ipgm-1/ndk-1/upp-1/hmgs-1/R53.4/hap-1/T19B4.3/hxk-2/mai-2/atp-4/atp-5/cdd-2/hprt-1/dlat-2/pyk-1/jmjd-5/tpi-1/atp-2/C15B12.1/enol-1/gmd-2/tir-1/hint-1/adss-1/hmgr-1
GO:0006357	regulation of transcription by RNA polymerase II	179	0.440213	1.35222	0.020301	0.665995	0.650024	705	tags=20%, list=13%, signal=18%	mep-1/mdt-21/lin-26/nhr-1/elpc-3/ceh-100/drap-1/phf-10/pmk-1/bir-1/lpin-1/daf-2/cyl-1/lin-40/mrg-1/mdt-19/unc-98/crh-2/dnj-13/tlk-1/mes-2/rgr-1/fos-1/mcrs-1/tra-4/dcp-66/dve-1/mdt-18/swt-7/rpap-2/jun-1/ruvb-1/tag-243/emb-5/swsn-6/cdk-12
GO:0009060	aerobic respiration	63	-0.490723	-1.41972	0.0220593	0.665995	0.650024	487	tags=19%, list=9%, signal=18%	Y57A10A.29/cox-6A/idhg-1/nduf-6/R53.4/nuo-4/atp-2/nduf-7/idhg-2/phb-2/sdhd-1/nuo-1
GO:0071806	protein transmembrane transport	24	-0.651594	-1.55128	0.0227084	0.665995	0.650024	975	tags=29%, list=18%, signal=24%	romo-1/C47G2.3/prx-12/snap-29/prx-14/tomm-20/prx-1
GO:0022613	ribonucleoprotein complex biogenesis	188	0.427816	1.32035	0.0237285	0.665995	0.650024	825	tags=23%, list=15%, signal=20%	ZC434.4/rps-16/smn-1/prp-6/wdr-46/eif-3.G/eif-2D/C06E1.9/snrp-200/mtr-4/ZK546.14/Y48A5A.1/E02H1.1/usp-39/T20B12.3/snr-3/krr-1/exos-2/F55F8.3/eif-3.F/toe-1/F10B5.2/prp-19/ddx-15/prp-8/fib-1/C48B6.2/Y48B6A.1/repo-1/egl-45/mrpl-1/ruvb-1/F53E10.6/rps-28/mrps-11/mrpl-22/rps-8/T26G10.1/T23D8.3/nifk-1/nol-56/riok-2/rbd-1
GO:0051168	nuclear export	44	0.579613	1.43863	0.0240652	0.665995	0.650024	993	tags=32%, list=18%, signal=26%	nxf-1/thoc-7/thoc-5/nxf-2/npp-4/xpo-2/C02B10.4/npp-5/C27F2.10/C35A5.8/T23D8.3/dss-1/nol-6/npp-11
GO:0009116	nucleoside metabolic process	12	-0.756517	-1.53892	0.0242468	0.665995	0.650024	463	tags=67%, list=8%, signal=61%	ahcy-1/cdd-1/thk-1/B0228.7/upp-1/T19B4.3/cdd-2/hprt-1
GO:0033674	positive regulation of kinase activity	27	0.644983	1.47075	0.0243687	0.665995	0.650024	995	tags=41%, list=18%, signal=34%	daf-15/daf-2/tlk-1/ver-3/mop-25.2/egl-15/icp-1/tap-1/hir-1/C04G6.4/svh-2
GO:0007338	single fertilization	22	0.679183	1.48798	0.0245155	0.665995	0.650024	683	tags=27%, list=12%, signal=24%	pkc-3/dnc-1/let-92/dnc-2/lis-1/anc-1
GO:0072524	pyridine-containing compound metabolic process	12	-0.753269	-1.53231	0.0256224	0.665995	0.650024	813	tags=50%, list=15%, signal=43%	pnc-1/haao-1/kmo-1/qns-1/F57B9.1/tir-1
GO:0044265	cellular macromolecule catabolic process	283	0.396747	1.26613	0.0261227	0.665995	0.650024	1052	tags=24%, list=19%, signal=20%	ubr-4/skr-4/smg-7/hecd-1/par-2/rad-23/rpt-2/ubxn-1/xrn-1/rnp-4/ccr-4/mtr-4/ubxn-3/daf-2/spe-48/ufd-3/exos-2/cup-2/cyn-13/marc-6/skr-17/ubc-18/pas-4/maea-1/cul-2/dcs-1/prp-19/cul-5/lys-4/smgl-1/tli-1/rpn-5/rpn-1/siah-1/ubc-1/ned-8/prde-1/pas-3/rpt-3/C27F2.10/wwp-1/pbs-6/hsp-4/sup-46/C17B7.5/tiar-1/B0393.3/cnx-1/ubh-3/rpn-7/pelo-1/edc-4/ego-2/csn-3/cul-6/smg-8/daz-1/mpk-1/puf-9/nhl-1/eel-1/rpn-6.1/…
GO:0032870	cellular response to hormone stimulus	15	0.7347	1.50817	0.0262265	0.665995	0.650024	473	tags=20%, list=9%, signal=18%	lpin-1/daf-2/paqr-2
GO:0046031	ADP metabolic process	26	-0.618155	-1.49643	0.0266185	0.665995	0.650024	597	tags=35%, list=11%, signal=32%	pdha-1/gpi-1/gpd-3/aldo-1/pyk-2/gpi-1/ipgm-1/hxk-2/pyk-1/tpi-1/enol-1
GO:0071417	cellular response to organonitrogen compound	33	0.619001	1.45549	0.0273583	0.665995	0.650024	515	tags=18%, list=9%, signal=17%	impt-1/daf-15/lpin-1/daf-2/rap-1/lmtr-5
GO:1901699	cellular response to nitrogen compound	33	0.619001	1.45549	0.0273583	0.665995	0.650024	515	tags=18%, list=9%, signal=17%	impt-1/daf-15/lpin-1/daf-2/rap-1/lmtr-5
GO:0072659	protein localization to plasma membrane	14	0.726482	1.47129	0.0284729	0.665995	0.650024	655	tags=18%, list=12%, signal=16%	ttc-7/cnt-1/pacs-1
GO:0065002	intracellular protein transmembrane transport	23	-0.640782	-1.51689	0.0288422	0.665995	0.650024	975	tags=26%, list=18%, signal=22%	romo-1/prx-12/snap-29/prx-14/tomm-20/prx-1
GO:0052547	regulation of peptidase activity	34	-0.563508	-1.45703	0.029271	0.665995	0.650024	524	tags=26%, list=10%, signal=23%	crm-1/B0222.5/tag-290/srp-6/swm-1/piit-1/sbt-1/mig-6/ced-4
GO:0045333	cellular respiration	69	-0.467844	-1.4121	0.0294347	0.665995	0.650024	607	tags=19%, list=11%, signal=17%	Y57A10A.29/cox-10/cox-6A/idhg-1/nduf-6/R53.4/nuo-4/atp-2/nduf-7/idhg-2/phb-2/sdhd-1/nuo-1
GO:0007005	mitochondrion organization	107	-0.421859	-1.36376	0.029549	0.665995	0.650024	674	tags=22%, list=12%, signal=20%	alkb-7/gop-3/Y57A10A.29/pdr-1/C18E9.4/moma-1/mppb-1/mppa-1/ant-1.1/cox-19/tomm-20/C35D10.5/dnj-18/pat-3/mtx-1/Y94H6A.8/wah-1/lonp-1/nduf-7/phb-2/tin-10/dnj-10/miro-1/nuo-1/clu-1
GO:0031099	regeneration	22	-0.652586	-1.52379	0.0295907	0.665995	0.650024	626	tags=43%, list=11%, signal=39%	mek-1/vhp-1/mlk-1/pxn-1/emb-9/unc-34/efa-6/pat-3/pxn-2/sqv-3
GO:0031102	neuron projection regeneration	22	-0.652586	-1.52379	0.0295907	0.665995	0.650024	626	tags=43%, list=11%, signal=39%	mek-1/vhp-1/mlk-1/pxn-1/emb-9/unc-34/efa-6/pat-3/pxn-2/sqv-3
GO:0031103	axon regeneration	22	-0.652586	-1.52379	0.0295907	0.665995	0.650024	626	tags=43%, list=11%, signal=39%	mek-1/vhp-1/mlk-1/pxn-1/emb-9/unc-34/efa-6/pat-3/pxn-2/sqv-3
GO:0048565	digestive tract development	47	0.573856	1.4403	0.0305429	0.665995	0.650024	1595	tags=37%, list=29%, signal=27%	umps-1/wsp-1/ubc-18/hmg-4/egl-15/unc-52/vps-16/lin-37/unc-52/mom-5/hmg-3/sqv-8/pha-1/nas-7/let-502/wve-1/sma-1/sma-3/ifc-2/eps-8
GO:0055123	digestive system development	47	0.573856	1.4403	0.0305429	0.665995	0.650024	1595	tags=37%, list=29%, signal=27%	umps-1/wsp-1/ubc-18/hmg-4/egl-15/unc-52/vps-16/lin-37/unc-52/mom-5/hmg-3/sqv-8/pha-1/nas-7/let-502/wve-1/sma-1/sma-3/ifc-2/eps-8
GO:1903034	regulation of response to wounding	21	-0.639843	-1.47875	0.0305433	0.665995	0.650024	626	tags=41%, list=11%, signal=36%	mek-1/vhp-1/mlk-1/pxn-1/emb-9/efa-6/pat-3/pxn-2/sqv-3
GO:0017145	stem cell division	10	0.790923	1.48891	0.0316378	0.665995	0.650024	921	tags=80%, list=17%, signal=67%	bec-1/cul-2/mes-2/let-858/atg-18/atg-16.2/pgl-1/prg-1
GO:0042078	germ-line stem cell division	10	0.790923	1.48891	0.0316378	0.665995	0.650024	921	tags=80%, list=17%, signal=67%	bec-1/cul-2/mes-2/let-858/atg-18/atg-16.2/pgl-1/prg-1
GO:0030728	ovulation	19	-0.655327	-1.47874	0.032704	0.665995	0.650024	599	tags=32%, list=11%, signal=29%	ani-2/unc-52/snap-29/mup-2/deb-1/ceh-18/pat-3/vha-11
GO:0045214	sarcomere organization	25	-0.613624	-1.4743	0.0333532	0.665995	0.650024	671	tags=27%, list=12%, signal=24%	unc-97/unc-52/unc-22/unc-45/mup-2/cpna-1/pat-3/unc-94
GO:0048285	organelle fission	159	0.43928	1.32848	0.0341997	0.665995	0.650024	1079	tags=23%, list=20%, signal=19%	slc-25A46/fis-1/ppfr-1/bir-1/him-1/lpin-1/let-92/htp-3/cul-2/klc-1/cyk-4/npp-5/lis-1/npp-3/npp-10/him-17/plk-2/czw-1/gsp-3/smc-3/kca-1/icp-1/hcp-6/him-3/mdf-2/cls-1/him-19/bub-3/fcd-2/klp-7/prg-1/smc-5/top-2/such-1/emb-27/spe-6/klp-19
GO:0036093	germ cell proliferation	13	0.748692	1.49066	0.0345102	0.665995	0.650024	711	tags=27%, list=13%, signal=23%	hecd-1/bec-1/atg-18/atg-16.2
GO:0007059	chromosome segregation	129	0.456861	1.35274	0.0353261	0.665995	0.650024	1078	tags=27%, list=20%, signal=22%	dnc-1/ppfr-1/bir-1/him-1/lpin-1/dnc-2/wapl-1/htp-3/cul-2/tlk-1/lem-2/cyk-4/npp-5/lis-1/npp-3/npp-10/him-17/czw-1/gsp-3/smc-3/icp-1/hcp-6/him-3/mdf-2/cls-1/him-19/cra-1/baf-1/bub-3/fcd-2/zyg-12/smc-5/top-2/such-1/emb-27/spe-6
GO:0006096	glycolytic process	22	-0.643641	-1.5029	0.035472	0.665995	0.650024	597	tags=41%, list=11%, signal=36%	pdha-1/gpi-1/gpd-3/aldo-1/pyk-2/gpi-1/ipgm-1/hxk-2/pyk-1/tpi-1/enol-1
GO:0006757	ATP generation from ADP	22	-0.643641	-1.5029	0.035472	0.665995	0.650024	597	tags=41%, list=11%, signal=36%	pdha-1/gpi-1/gpd-3/aldo-1/pyk-2/gpi-1/ipgm-1/hxk-2/pyk-1/tpi-1/enol-1
GO:0009894	regulation of catabolic process	99	0.472625	1.35312	0.0363128	0.665995	0.650024	989	tags=24%, list=18%, signal=20%	alx-1/hecd-1/rpt-2/ubxn-1/ccr-4/ubxn-3/daf-15/daf-2/exos-2/dcs-1/rpn-1/rbg-1/atg-18/prde-1/rpt-3/wwp-1/mtm-9/sup-46/tiar-1/daz-1/mpk-1/epg-7/atg-2/eel-1
GO:0045143	homologous chromosome segregation	13	0.743934	1.48118	0.0366503	0.665995	0.650024	845	tags=38%, list=15%, signal=33%	htp-3/lis-1/him-3/him-19/fcd-2
GO:0022618	ribonucleoprotein complex assembly	82	0.499466	1.38434	0.0367107	0.665995	0.650024	658	tags=23%, list=12%, signal=20%	ZC434.4/smn-1/prp-6/eif-3.G/eif-2D/snrp-200/Y48A5A.1/usp-39/snr-3/F55F8.3/eif-3.F/F10B5.2/prp-19/prp-8/repo-1/egl-45/ruvb-1/rps-28/mrps-11
GO:0009132	nucleoside diphosphate metabolic process	35	-0.551545	-1.42607	0.0377976	0.665995	0.650024	955	tags=38%, list=17%, signal=31%	pdha-1/ntp-1/F40F8.1/gpi-1/gpd-3/C29F7.3/aldo-1/pyk-2/gpi-1/ipgm-1/ndk-1/hxk-2/pyk-1/tpi-1/enol-1
GO:0032786	positive regulation of DNA-templated transcription, elongation	10	0.783111	1.4742	0.039209	0.665995	0.650024	705	tags=30%, list=13%, signal=26%	thoc-5/emb-5/cdk-12
GO:0048679	regulation of axon regeneration	19	-0.643069	-1.45108	0.0395842	0.665995	0.650024	626	tags=45%, list=11%, signal=40%	mek-1/vhp-1/mlk-1/pxn-1/emb-9/efa-6/pat-3/pxn-2/sqv-3
GO:0070570	regulation of neuron projection regeneration	19	-0.643069	-1.45108	0.0395842	0.665995	0.650024	626	tags=45%, list=11%, signal=40%	mek-1/vhp-1/mlk-1/pxn-1/emb-9/efa-6/pat-3/pxn-2/sqv-3
GO:0048609	multicellular organismal reproductive process	301	0.386602	1.23447	0.040201	0.665995	0.650024	921	tags=18%, list=17%, signal=16%	umps-1/smn-1/flp-12/hars-1/mep-1/hecd-1/lev-11/wsp-1/ubxn-1/elpc-3/iff-1/bec-1/spas-1/ubxn-3/ppfr-1/bir-1/npp-1/kin-1/ptp-2/mrg-1/pde-2/kin-3/cul-2/csn-1/mes-2/pept-1/lev-11/pgl-2/tni-3/let-858/klc-1/cyk-4/lis-1/egl-15/rund-1/npp-10/egl-45/atg-18/gsp-3/csn-2/kca-1/icp-1/syd-2/atg-16.2/mog-5/nst-1/rtcb-1/unc-52/spe-15/csn-3/mog-4/dss-1/unc-53/daz-1/mpk-1/kin-1/drh-3/pgl-1/klp-7/prg-1
GO:0048568	embryonic organ development	26	0.640185	1.45525	0.0405186	0.665995	0.650024	340	tags=12%, list=6%, signal=11%	umps-1/wsp-1/ubc-18
GO:0048546	digestive tract morphogenesis	25	0.650324	1.46206	0.0407166	0.665995	0.650024	518	tags=14%, list=9%, signal=13%	umps-1/wsp-1/ubc-18/egl-15
GO:0071826	ribonucleoprotein complex subunit organization	84	0.492074	1.36712	0.0409357	0.665995	0.650024	723	tags=23%, list=13%, signal=21%	ZC434.4/smn-1/prp-6/eif-3.G/eif-2D/snrp-200/Y48A5A.1/usp-39/snr-3/F55F8.3/eif-3.F/F10B5.2/prp-19/prp-8/repo-1/egl-45/ruvb-1/rps-28/mrps-11/mog-5
GO:0030010	establishment of cell polarity	55	0.536354	1.39221	0.0410959	0.665995	0.650024	659	tags=22%, list=12%, signal=20%	nhl-2/par-2/dnc-1/ppfr-1/npp-1/dnc-2/dhc-1/npp-4/acy-3/lis-1/npp-3/ooc-3/ced-7
GO:0006753	nucleoside phosphate metabolic process	135	-0.397784	-1.30641	0.0422929	0.665995	0.650024	901	tags=28%, list=16%, signal=24%	ntp-1/pps-1/tyms-1/F40F8.1/atp-3/gpi-1/kmo-1/qns-1/T22D1.3/vha-13/gpd-3/pde-4/C29F7.3/F09E5.3/gcy-28/aldo-1/pyk-2/gpi-1/ipgm-1/ndk-1/upp-1/hmgs-1/R53.4/hap-1/T19B4.3/hxk-2/mai-2/atp-4/atp-5/hprt-1/dlat-2/pyk-1/tpi-1/atp-2/C15B12.1/enol-1/tir-1/hint-1/adss-1/hmgr-1
GO:0007530	sex determination	19	0.687658	1.4782	0.042517	0.665995	0.650024	1201	tags=53%, list=22%, signal=41%	ubxn-1/ubxn-3/cul-2/cyn-4/mog-1/mog-5/mog-4/mog-2/laf-1/fem-1
GO:0018992	germ-line sex determination	19	0.687658	1.4782	0.042517	0.665995	0.650024	1201	tags=53%, list=22%, signal=41%	ubxn-1/ubxn-3/cul-2/cyn-4/mog-1/mog-5/mog-4/mog-2/laf-1/fem-1
GO:0006790	sulfur compound metabolic process	115	0.456532	1.33399	0.0425824	0.665995	0.650024	627	tags=17%, list=11%, signal=15%	suox-1/F58H1.3/gcs-1/mpst-7/F54D5.7/C01G10.9/gst-15/mpst-3/acly-1/frh-1/cysl-4/sams-5/gss-1/dcs-1/mvk-1/sams-4/tpst-1/gstk-1/fard-1/cysl-2
GO:0008033	tRNA processing	40	0.578621	1.42143	0.042654	0.665995	0.650024	927	tags=29%, list=17%, signal=25%	aars-2/elpc-3/tag-124/pus-1/coa-6/gro-1/rtcb-1/C56G2.3/dus-2/alkb-8/elpc-2/arch-1
GO:0051346	negative regulation of hydrolase activity	35	-0.542985	-1.40393	0.0433541	0.665995	0.650024	524	tags=26%, list=10%, signal=23%	crm-1/B0222.5/tag-290/srp-6/mai-2/swm-1/piit-1/sbt-1/mig-6
GO:0009150	purine ribonucleotide metabolic process	100	-0.408459	-1.30777	0.0439283	0.665995	0.650024	597	tags=22%, list=11%, signal=20%	gpd-3/pde-4/gcy-28/aldo-1/pyk-2/gpi-1/ipgm-1/ndk-1/hmgs-1/R53.4/T19B4.3/hxk-2/atp-4/atp-5/hprt-1/dlat-2/pyk-1/tpi-1/atp-2/C15B12.1/enol-1/hint-1/adss-1/hmgr-1
GO:0032868	response to insulin	13	0.741323	1.47598	0.044484	0.665995	0.650024	214	tags=15%, list=4%, signal=15%	lpin-1/daf-2
GO:0032869	cellular response to insulin stimulus	13	0.741323	1.47598	0.044484	0.665995	0.650024	214	tags=15%, list=4%, signal=15%	lpin-1/daf-2
GO:0043434	response to peptide hormone	13	0.741323	1.47598	0.044484	0.665995	0.650024	214	tags=15%, list=4%, signal=15%	lpin-1/daf-2
GO:0071375	cellular response to peptide hormone stimulus	13	0.741323	1.47598	0.044484	0.665995	0.650024	214	tags=15%, list=4%, signal=15%	lpin-1/daf-2
GO:1901652	response to peptide	13	0.741323	1.47598	0.044484	0.665995	0.650024	214	tags=15%, list=4%, signal=15%	lpin-1/daf-2
GO:1901653	cellular response to peptide	13	0.741323	1.47598	0.044484	0.665995	0.650024	214	tags=15%, list=4%, signal=15%	lpin-1/daf-2
GO:0000018	regulation of DNA recombination	15	0.715568	1.4689	0.044905	0.665995	0.650024	1168	tags=47%, list=21%, signal=37%	wapl-1/hil-3/msh-6/hil-5/his-24/xpd-1/mut-7
GO:0009891	positive regulation of biosynthetic process	130	0.447375	1.32436	0.0451436	0.665995	0.650024	705	tags=21%, list=13%, signal=19%	nhl-2/mep-1/C45B2.6/lin-26/iff-1/drap-1/phf-10/pmk-1/lpin-1/daf-2/C18B2.4/trip-4/lin-40/mrg-1/mdt-19/thoc-5/toe-1/fos-1/ipla-7/mcrs-1/tra-4/dcp-66/fib-1/let-355/ruvb-1/tag-243/emb-5/cdk-12
GO:0031328	positive regulation of cellular biosynthetic process	130	0.447375	1.32436	0.0451436	0.665995	0.650024	705	tags=21%, list=13%, signal=19%	nhl-2/mep-1/C45B2.6/lin-26/iff-1/drap-1/phf-10/pmk-1/lpin-1/daf-2/C18B2.4/trip-4/lin-40/mrg-1/mdt-19/thoc-5/toe-1/fos-1/ipla-7/mcrs-1/tra-4/dcp-66/fib-1/let-355/ruvb-1/tag-243/emb-5/cdk-12
GO:0010466	negative regulation of peptidase activity	26	-0.586594	-1.42003	0.0456899	0.665995	0.650024	524	tags=31%, list=10%, signal=28%	crm-1/B0222.5/tag-290/srp-6/swm-1/piit-1/sbt-1/mig-6
GO:0045893	positive regulation of transcription, DNA-templated	105	0.457586	1.32209	0.0458971	0.665995	0.650024	762	tags=23%, list=14%, signal=20%	nhl-2/mep-1/lin-26/drap-1/phf-10/pmk-1/lpin-1/daf-2/C18B2.4/trip-4/lin-40/mrg-1/mdt-19/thoc-5/toe-1/fos-1/mcrs-1/tra-4/dcp-66/let-355/tag-243/emb-5/cdk-12/grh-1
GO:1902680	positive regulation of RNA biosynthetic process	105	0.457586	1.32209	0.0458971	0.665995	0.650024	762	tags=23%, list=14%, signal=20%	nhl-2/mep-1/lin-26/drap-1/phf-10/pmk-1/lpin-1/daf-2/C18B2.4/trip-4/lin-40/mrg-1/mdt-19/thoc-5/toe-1/fos-1/mcrs-1/tra-4/dcp-66/let-355/tag-243/emb-5/cdk-12/grh-1
GO:1903508	positive regulation of nucleic acid-templated transcription	105	0.457586	1.32209	0.0458971	0.665995	0.650024	762	tags=23%, list=14%, signal=20%	nhl-2/mep-1/lin-26/drap-1/phf-10/pmk-1/lpin-1/daf-2/C18B2.4/trip-4/lin-40/mrg-1/mdt-19/thoc-5/toe-1/fos-1/mcrs-1/tra-4/dcp-66/let-355/tag-243/emb-5/cdk-12/grh-1
GO:0006119	oxidative phosphorylation	42	-0.540541	-1.44717	0.045974	0.665995	0.650024	607	tags=40%, list=11%, signal=36%	C34B2.8/phb-1/R05D3.6/ucr-11/C14B9.10/atp-3/T20H4.5/Y57A10A.29/cox-6A/nduf-6/R53.4/nuo-4/atp-2/nduf-7/phb-2/sdhd-1/nuo-1
GO:0000038	very long-chain fatty acid metabolic process	14	0.720773	1.45973	0.0460177	0.665995	0.650024	1270	tags=50%, list=23%, signal=39%	pmp-3/pmp-2/hpo-8/elo-5/pmp-1/elo-2/elo-1
GO:0009117	nucleotide metabolic process	132	-0.400254	-1.31413	0.0462675	0.665995	0.650024	901	tags=28%, list=16%, signal=24%	ntp-1/pps-1/tyms-1/F40F8.1/atp-3/gpi-1/kmo-1/qns-1/T22D1.3/vha-13/gpd-3/pde-4/C29F7.3/F09E5.3/gcy-28/aldo-1/pyk-2/gpi-1/ipgm-1/ndk-1/upp-1/hmgs-1/R53.4/hap-1/T19B4.3/hxk-2/mai-2/atp-4/atp-5/hprt-1/dlat-2/pyk-1/tpi-1/atp-2/C15B12.1/enol-1/tir-1/hint-1/adss-1/hmgr-1
GO:0048870	cell motility	117	-0.394956	-1.28712	0.0464996	0.665995	0.650024	758	tags=24%, list=14%, signal=21%	C54C6.6/plx-1/tin-9.2/pld-1/cil-1/ccdc-55/smp-1/unc-60/gsk-3/cogc-1/pdr-1/let-2/ndk-1/rack-1/ceh-18/egl-27/cogc-2/abi-1/sop-2/mig-2/unc-60/rnf-121/pat-3/cbp-1/hmr-1/ced-6/C03H12.1/atp-2/hmr-1/nuo-1
GO:0051674	localization of cell	117	-0.394956	-1.28712	0.0464996	0.665995	0.650024	758	tags=24%, list=14%, signal=21%	C54C6.6/plx-1/tin-9.2/pld-1/cil-1/ccdc-55/smp-1/unc-60/gsk-3/cogc-1/pdr-1/let-2/ndk-1/rack-1/ceh-18/egl-27/cogc-2/abi-1/sop-2/mig-2/unc-60/rnf-121/pat-3/cbp-1/hmr-1/ced-6/C03H12.1/atp-2/hmr-1/nuo-1
GO:1901657	glycosyl compound metabolic process	22	-0.624527	-1.45827	0.0469141	0.665995	0.650024	1244	tags=36%, list=23%, signal=28%	cdd-1/thk-1/B0228.7/acox-1.4/upp-1/T19B4.3/cdd-2/hprt-1
GO:0006400	tRNA modification	33	0.606462	1.42601	0.047541	0.665995	0.650024	900	tags=26%, list=16%, signal=22%	aars-2/elpc-3/tag-124/pus-1/gro-1/C56G2.3/dus-2/alkb-8/elpc-2
GO:0035295	tube development	57	0.525044	1.37397	0.0481928	0.665995	0.650024	1616	tags=34%, list=29%, signal=25%	umps-1/wsp-1/ubc-18/hmg-4/egl-15/unc-52/cash-1/vps-16/lin-37/unc-52/mom-5/hmg-3/sqv-8/pha-1/nas-7/let-502/wve-1/sma-1/sma-3/ifc-2/eps-8/erm-1
GO:1902850	microtubule cytoskeleton organization involved in mitosis	83	0.483483	1.33886	0.0486726	0.665995	0.650024	747	tags=20%, list=14%, signal=17%	par-2/dnc-1/ppfr-1/bir-1/npp-1/let-92/dnc-2/dcn-1/npp-4/dsh-1/cyk-4/lis-1/npp-3/ooc-3/ced-7/icp-1/cls-1
GO:0045596	negative regulation of cell differentiation	18	-0.658209	-1.47148	0.0486734	0.665995	0.650024	1192	tags=53%, list=22%, signal=41%	ssl-1/mex-3/unc-40/kin-2/vhp-1/bet-1/ekl-4/smp-1/efa-6/ceh-18
GO:0014070	response to organic cyclic compound	16	0.704522	1.45336	0.0488656	0.665995	0.650024	215	tags=19%, list=4%, signal=18%	umps-1/impt-1/rap-1
GO:0071902	positive regulation of protein serine/threonine kinase activity	13	0.737616	1.4686	0.0498221	0.665995	0.650024	680	tags=23%, list=12%, signal=20%	daf-15/mop-25.2/icp-1
GO:1903649	regulation of cytoplasmic transport	13	0.737359	1.46809	0.0498221	0.665995	0.650024	592	tags=31%, list=11%, signal=28%	bec-1/dhc-1/rund-1/vps-51
GO:0042274	ribosomal small subunit biogenesis	31	0.609818	1.41714	0.0509031	0.665995	0.650024	1076	tags=45%, list=20%, signal=37%	ZC434.4/rps-16/wdr-46/ZK546.14/F55F8.3/toe-1/rps-28/mrps-11/rps-8/T23D8.3/riok-2/nol-10/rps-21/rps-7
GO:0098813	nuclear chromosome segregation	107	0.44694	1.29531	0.0513176	0.665995	0.650024	1118	tags=27%, list=20%, signal=22%	ppfr-1/bir-1/him-1/lpin-1/wapl-1/htp-3/cul-2/cyk-4/npp-5/lis-1/npp-3/npp-10/him-17/czw-1/gsp-3/smc-3/icp-1/hcp-6/him-3/mdf-2/cls-1/him-19/bub-3/fcd-2/smc-5/top-2/such-1/emb-27/spe-6/tbg-1
GO:0046942	carboxylic acid transport	35	0.588452	1.40669	0.0528846	0.665995	0.650024	975	tags=28%, list=18%, signal=23%	sulp-7/slc-25A32/snf-11/aat-9/pept-1/K02F3.2/slc-25A10/aat-6/mpc-1/aat-4
GO:0065001	specification of axis polarity	13	-0.715145	-1.49617	0.0529629	0.665995	0.650024	126	tags=23%, list=2%, signal=23%	mat-1/lit-1/mat-2
GO:0006163	purine nucleotide metabolic process	101	-0.4077	-1.30604	0.0531532	0.665995	0.650024	597	tags=22%, list=11%, signal=20%	gpd-3/pde-4/gcy-28/aldo-1/pyk-2/gpi-1/ipgm-1/ndk-1/hmgs-1/R53.4/T19B4.3/hxk-2/atp-4/atp-5/hprt-1/dlat-2/pyk-1/tpi-1/atp-2/C15B12.1/enol-1/hint-1/adss-1/hmgr-1
GO:0098662	inorganic cation transmembrane transport	111	-0.393717	-1.27533	0.0540248	0.665995	0.650024	947	tags=24%, list=17%, signal=20%	micu-1/ncx-1/kvs-5/csq-1/catp-4/ncx-2/atp-3/C15H9.9/tric-1B.2/vha-13/vha-17/cox-6A/C56A3.6/del-6/zipt-11/R53.4/atp-4/atp-5/mfn-1/vha-11/clh-5/tric-1B.1/kcc-1/atp-2/nduf-7/twk-49/sca-1/zipt-3
GO:0051173	positive regulation of nitrogen compound metabolic process	239	0.393963	1.23436	0.0542636	0.665995	0.650024	709	tags=20%, list=13%, signal=18%	nhl-2/mep-1/C45B2.6/hecd-1/rpt-2/ubxn-1/ccr-4/lin-26/iff-1/drap-1/ubxn-3/daf-15/phf-10/pmk-1/lpin-1/daf-2/C18B2.4/exos-2/trip-4/wapl-1/lin-40/mrg-1/mdt-19/ubc-18/thoc-5/dcn-1/tlk-1/toe-1/dcs-1/mop-25.2/fos-1/ipla-7/mcrs-1/tra-4/dcp-66/fib-1/cyc-2.2/prde-1/rpt-3/mob-1/jun-1/wwp-1/let-355/ruvb-1/tag-243/emb-5/icp-1/cdk-12/tap-1
GO:0006511	ubiquitin-dependent protein catabolic process	159	0.426139	1.28873	0.0547196	0.665995	0.650024	1127	tags=28%, list=21%, signal=23%	ubr-4/skr-4/hecd-1/par-2/rad-23/rpt-2/daf-2/spe-48/ufd-3/cup-2/marc-6/skr-17/ubc-18/pas-4/maea-1/cul-2/cul-5/tli-1/rpn-5/rpn-1/siah-1/ubc-1/prde-1/pas-3/rpt-3/wwp-1/hsp-4/B0393.3/cnx-1/ubh-3/rpn-7/ego-2/csn-3/cul-6/mpk-1/nhl-1/eel-1/rpn-6.1/ubxn-4/such-1/emb-27/unc-11/uba-1/vms-1/ubc-6/C47E12.3
GO:0044255	cellular lipid metabolic process	259	0.386718	1.22228	0.0557668	0.665995	0.650024	748	tags=19%, list=14%, signal=18%	acs-22/acl-2/C45B2.6/plpp-1.2/F54D5.7/F37A4.1/ttc-7/let-767/T26C12.1/nape-2/pssy-1/acs-16/asm-1/lpin-1/acly-1/acox-1.6/acl-14/acl-9/ckb-1/cerk-1/pmp-3/faah-2/stdh-1/W02F12.2/fat-5/dpm-1/sphk-1/ard-1/R11F4.1/ppk-2/cgt-3/mvk-1/gpcp-2/B0272.3/ipla-7/pigv-1/pifk-1/cnt-1/rfp-1/paqr-2/C56A3.8/pmp-2/cdgs-1/mtm-9/hpo-8/acer-1/kat-1/ech-9/acl-6/elo-5/pmp-1
GO:0007007	inner mitochondrial membrane organization	11	-0.733643	-1.46675	0.0566893	0.665995	0.650024	1259	tags=73%, list=23%, signal=56%	dnj-9/tin-9.1/chch-3/immt-1/romo-1/C47G2.3/moma-1/tin-10
GO:0032101	regulation of response to external stimulus	68	-0.448007	-1.34849	0.0572541	0.665995	0.650024	638	tags=22%, list=12%, signal=19%	smp-1/pxn-1/emb-9/snet-1/mec-5/efa-6/atf-7/mig-2/aex-3/pat-3/tomm-70/adr-2/mtd-1/pxn-2/rab-3/sqv-3
GO:0047496	vesicle transport along microtubule	10	0.764688	1.43952	0.057554	0.665995	0.650024	694	tags=40%, list=13%, signal=35%	dhc-1/apd-3/lis-1/syd-2
GO:0044257	cellular protein catabolic process	194	0.406124	1.25703	0.0582781	0.665995	0.650024	1127	tags=26%, list=21%, signal=21%	ubr-4/skr-4/hecd-1/par-2/rad-23/rpt-2/ubxn-1/ubxn-3/daf-2/spe-48/ufd-3/cup-2/marc-6/skr-17/ubc-18/pas-4/maea-1/cul-2/cul-5/tli-1/rpn-5/rpn-1/siah-1/ubc-1/ned-8/prde-1/pas-3/rpt-3/wwp-1/pbs-6/hsp-4/B0393.3/cnx-1/ubh-3/rpn-7/ego-2/csn-3/cul-6/mpk-1/nhl-1/eel-1/rpn-6.1/ubxn-4/such-1/cpr-3/emb-27/unc-11/uba-1/vms-1/ubc-6/C47E12.3
GO:0031146	SCF-dependent proteasomal ubiquitin-dependent protein catabolic process	17	0.683943	1.43434	0.058319	0.665995	0.650024	828	tags=35%, list=15%, signal=30%	skr-4/skr-17/cul-2/cul-5/B0393.3/cul-6
GO:0006629	lipid metabolic process	294	0.378769	1.21056	0.0583851	0.665995	0.650024	748	tags=19%, list=14%, signal=17%	acs-22/acl-2/C45B2.6/plpp-1.2/F54D5.7/F37A4.1/ttc-7/F35C8.5/let-767/T26C12.1/ipla-3/nape-2/pssy-1/acs-16/asm-1/lpin-1/acly-1/acox-1.6/acl-14/acl-9/ckb-1/cerk-1/daf-36/pmp-3/faah-2/stdh-1/W02F12.2/fat-5/dpm-1/sphk-1/ard-1/R11F4.1/ppk-2/cgt-3/mvk-1/gpcp-2/B0272.3/ipla-7/lipl-6/pigv-1/pifk-1/cnt-1/rfp-1/paqr-2/C56A3.8/scp-1/pmp-2/cdgs-1/fard-1/mtm-9/hpo-8/acer-1/kat-1/ech-9/acl-6/elo-5/pmp-1
GO:0007041	lysosomal transport	14	0.709994	1.4379	0.0584071	0.665995	0.650024	592	tags=27%, list=11%, signal=24%	haf-9/mvb-12/apd-3/vps-51
GO:0007006	mitochondrial membrane organization	17	-0.660806	-1.4556	0.0584879	0.665995	0.650024	1143	tags=65%, list=21%, signal=51%	dnj-9/tin-9.1/chch-3/immt-1/romo-1/C47G2.3/alkb-7/gop-3/moma-1/tin-10/miro-1
GO:0009185	ribonucleoside diphosphate metabolic process	33	-0.540193	-1.39325	0.0586811	0.665995	0.650024	955	tags=37%, list=17%, signal=31%	pdha-1/ntp-1/F40F8.1/gpi-1/gpd-3/C29F7.3/aldo-1/pyk-2/gpi-1/ipgm-1/hxk-2/pyk-1/tpi-1/enol-1
GO:0043085	positive regulation of catalytic activity	81	0.474436	1.31122	0.0589102	0.665995	0.650024	796	tags=27%, list=15%, signal=23%	daf-15/daf-2/tbc-9/ubc-18/dcn-1/tlk-1/ver-3/mop-25.2/Y39A1A.21/cyk-4/cyc-2.2/egl-15/rbg-1/rund-1/rabx-5/atg-18/icp-1/tbc-3/tap-1/hir-1/tbc-14/cash-1
GO:0034470	ncRNA processing	138	0.431886	1.29076	0.0592194	0.665995	0.650024	952	tags=28%, list=17%, signal=24%	ZC434.4/rps-16/wdr-46/aars-2/C06E1.9/mtr-4/elpc-3/tag-124/E02H1.1/krr-1/exos-2/pus-1/F55F8.3/toe-1/coa-6/ddx-15/fib-1/C48B6.2/Y48B6A.1/parn-2/gro-1/mrpl-1/F53E10.6/rps-28/mrps-11/rps-8/T26G10.1/rtcb-1/nifk-1/riok-2/C56G2.3/dus-2/rbd-1/alkb-8/elpc-2/nol-6/nol-10/arch-1/F29A7.6
GO:0045935	positive regulation of nucleobase-containing compound metabolic process	142	0.431439	1.29074	0.0592194	0.665995	0.650024	705	tags=20%, list=13%, signal=18%	nhl-2/mep-1/ccr-4/lin-26/drap-1/phf-10/pmk-1/lpin-1/daf-2/C18B2.4/exos-2/trip-4/wapl-1/lin-40/mrg-1/mdt-19/thoc-5/toe-1/dcs-1/fos-1/mcrs-1/tra-4/dcp-66/jun-1/let-355/tag-243/emb-5/cdk-12
GO:0010557	positive regulation of macromolecule biosynthetic process	123	0.439679	1.2963	0.0613915	0.665995	0.650024	705	tags=21%, list=13%, signal=19%	nhl-2/mep-1/lin-26/iff-1/drap-1/phf-10/pmk-1/lpin-1/daf-2/C18B2.4/trip-4/lin-40/mrg-1/mdt-19/thoc-5/toe-1/fos-1/mcrs-1/tra-4/dcp-66/fib-1/let-355/ruvb-1/tag-243/emb-5/cdk-12
GO:0046488	phosphatidylinositol metabolic process	33	0.589873	1.387	0.0622951	0.665995	0.650024	609	tags=29%, list=11%, signal=26%	ttc-7/acl-14/acl-9/dpm-1/ppk-2/pigv-1/pifk-1/cnt-1/C56A3.8/mtm-9
GO:0009395	phospholipid catabolic process	11	0.743984	1.43085	0.0623886	0.665995	0.650024	413	tags=36%, list=8%, signal=34%	F37A4.1/nape-2/asm-1/gpcp-2
GO:0007033	vacuole organization	55	0.516715	1.34123	0.0624049	0.665995	0.650024	950	tags=24%, list=17%, signal=20%	umps-1/bec-1/daf-15/daf-2/apb-3/glo-1/rbg-1/atg-18/atg-16.2/mrp-4/vps-16/epg-7/atg-2
GO:0009267	cellular response to starvation	16	0.688847	1.42102	0.0628272	0.665995	0.650024	170	tags=19%, list=3%, signal=18%	impt-1/bec-1/daf-15
GO:0031669	cellular response to nutrient levels	16	0.688847	1.42102	0.0628272	0.665995	0.650024	170	tags=19%, list=3%, signal=18%	impt-1/bec-1/daf-15
GO:0031167	rRNA methylation	10	0.754261	1.41989	0.0629496	0.665995	0.650024	494	tags=30%, list=9%, signal=27%	C06E1.9/E02H1.1/fib-1
GO:0043086	negative regulation of catalytic activity	51	-0.493004	-1.3792	0.0630619	0.665995	0.650024	881	tags=27%, list=16%, signal=23%	spon-1/egg-5/lip-1/rei-2/crm-1/B0222.5/tag-290/srp-6/mai-2/swm-1/piit-1/sbt-1/mig-6/mel-11
GO:0099518	vesicle cytoskeletal trafficking	18	0.673981	1.43561	0.0632479	0.665995	0.650024	801	tags=33%, list=15%, signal=29%	dhc-1/hum-1/apd-3/lis-1/syd-2/spe-15
GO:0006399	tRNA metabolic process	81	0.467924	1.29322	0.0633284	0.665995	0.650024	1060	tags=33%, list=19%, signal=27%	hars-1/aars-2/elpc-3/tag-124/exos-2/prx-10/pus-1/lars-2/glp-4/coa-6/gro-1/rars-2/fars-3/rars-1/rtcb-1/C56G2.3/dus-2/alkb-8/iars-2/yars-1/elpc-2/arch-1/fars-2/iars-1/vars-1/crn-3/fars-1
GO:0009566	fertilization	30	0.598153	1.37667	0.0633333	0.665995	0.650024	683	tags=19%, list=12%, signal=17%	pkc-3/dnc-1/let-92/dnc-2/lis-1/anc-1
GO:0040021	hermaphrodite germ-line sex determination	17	0.67651	1.41875	0.0634648	0.665995	0.650024	1201	tags=53%, list=22%, signal=41%	ubxn-1/ubxn-3/cyn-4/mog-1/mog-5/mog-4/mog-2/laf-1/fem-1
GO:0032504	multicellular organism reproduction	307	0.374516	1.19905	0.0646766	0.665995	0.650024	921	tags=18%, list=17%, signal=16%	umps-1/smn-1/flp-12/hars-1/mep-1/hecd-1/lev-11/wsp-1/ubxn-1/elpc-3/iff-1/bec-1/spas-1/ubxn-3/ppfr-1/bir-1/npp-1/kin-1/ptp-2/mrg-1/pde-2/kin-3/cul-2/csn-1/mes-2/pept-1/lev-11/pgl-2/tni-3/let-858/klc-1/cyk-4/lis-1/egl-15/rund-1/npp-10/egl-45/atg-18/gsp-3/csn-2/kca-1/icp-1/syd-2/atg-16.2/mog-5/nst-1/rtcb-1/unc-52/spe-15/csn-3/mog-4/dss-1/unc-53/daz-1/mpk-1/kin-1/drh-3/pgl-1/klp-7/prg-1
GO:0045324	late endosome to vacuole transport	14	0.702144	1.422	0.0654867	0.665995	0.650024	395	tags=27%, list=7%, signal=25%	vps-2/bec-1/vps-15/vps-20
GO:0007127	meiosis I	26	0.616982	1.4025	0.0664506	0.665995	0.650024	1015	tags=33%, list=19%, signal=27%	htp-3/lis-1/him-17/plk-2/him-3/him-19/fcd-2/smc-5/top-2
GO:0051347	positive regulation of transferase activity	33	0.585647	1.37707	0.0672131	0.665995	0.650024	995	tags=39%, list=18%, signal=32%	daf-15/daf-2/ubc-18/dcn-1/tlk-1/ver-3/mop-25.2/egl-15/icp-1/tap-1/hir-1/C04G6.4/svh-2
GO:0051254	positive regulation of RNA metabolic process	133	0.432956	1.2862	0.0680272	0.665995	0.650024	705	tags=20%, list=13%, signal=18%	nhl-2/mep-1/ccr-4/lin-26/drap-1/phf-10/pmk-1/lpin-1/daf-2/C18B2.4/exos-2/trip-4/lin-40/mrg-1/mdt-19/thoc-5/toe-1/dcs-1/fos-1/mcrs-1/tra-4/dcp-66/jun-1/let-355/tag-243/emb-5/cdk-12
GO:0019941	modification-dependent protein catabolic process	163	0.410743	1.24699	0.0691057	0.665995	0.650024	1127	tags=28%, list=21%, signal=23%	ubr-4/skr-4/hecd-1/par-2/rad-23/rpt-2/daf-2/spe-48/ufd-3/cup-2/marc-6/skr-17/ubc-18/pas-4/maea-1/cul-2/cul-5/tli-1/rpn-5/rpn-1/siah-1/ubc-1/ned-8/prde-1/pas-3/rpt-3/wwp-1/hsp-4/B0393.3/cnx-1/ubh-3/rpn-7/ego-2/csn-3/cul-6/mpk-1/nhl-1/eel-1/rpn-6.1/ubxn-4/such-1/emb-27/unc-11/uba-1/vms-1/ubc-6/C47E12.3
GO:1903825	organic acid transmembrane transport	29	0.599125	1.37506	0.0693069	0.665995	0.650024	975	tags=30%, list=18%, signal=25%	aat-9/pmp-3/K02F3.2/pmp-2/slc-25A10/aat-6/pmp-1/mpc-1/aat-4
GO:1905039	carboxylic acid transmembrane transport	29	0.599125	1.37506	0.0693069	0.665995	0.650024	975	tags=30%, list=18%, signal=25%	aat-9/pmp-3/K02F3.2/pmp-2/slc-25A10/aat-6/pmp-1/mpc-1/aat-4
GO:0006664	glycolipid metabolic process	13	0.706982	1.40761	0.069395	0.665995	0.650024	464	tags=31%, list=8%, signal=28%	dpm-1/cgt-3/pigv-1/rfp-1
GO:1903509	liposaccharide metabolic process	13	0.706982	1.40761	0.069395	0.665995	0.650024	464	tags=31%, list=8%, signal=28%	dpm-1/cgt-3/pigv-1/rfp-1
GO:0071495	cellular response to endogenous stimulus	53	0.517211	1.32868	0.0694444	0.665995	0.650024	518	tags=19%, list=9%, signal=18%	impt-1/daf-15/lpin-1/daf-2/rap-1/cgt-3/lem-2/lon-1/paqr-2/lmtr-5/egl-15
GO:0072521	purine-containing compound metabolic process	107	-0.398431	-1.28802	0.0711605	0.665995	0.650024	597	tags=28%, list=11%, signal=26%	pdha-1/suca-1/ntp-1/pps-1/atp-3/gpi-1/R09H10.3/T22D1.3/vha-13/gpd-3/pde-4/gcy-28/aldo-1/pyk-2/gpi-1/ipgm-1/ndk-1/hmgs-1/R53.4/T19B4.3/hxk-2/atp-4/atp-5/hprt-1/dlat-2/pyk-1/tpi-1/atp-2/C15B12.1/enol-1/hint-1/adss-1/hmgr-1
GO:0052548	regulation of endopeptidase activity	31	-0.535201	-1.35471	0.0712468	0.665995	0.650024	524	tags=25%, list=10%, signal=23%	crm-1/B0222.5/tag-290/srp-6/swm-1/piit-1/mig-6/ced-4
GO:0006360	transcription by RNA polymerase I	11	0.737446	1.41828	0.0713012	0.665995	0.650024	922	tags=27%, list=17%, signal=23%	toe-1/let-355/rpoa-49
GO:0006458	'de novo' protein folding	11	0.735321	1.41419	0.0713012	0.665995	0.650024	656	tags=27%, list=12%, signal=24%	dnj-13/stc-1/hsp-4
GO:0071166	ribonucleoprotein complex localization	34	0.578767	1.36738	0.0720131	0.665995	0.650024	911	tags=29%, list=17%, signal=25%	nxf-1/thoc-7/thoc-5/nxf-2/C02B10.4/npp-5/C27F2.10/T23D8.3/dss-1/nol-6
GO:0071426	ribonucleoprotein complex export from nucleus	34	0.578767	1.36738	0.0720131	0.665995	0.650024	911	tags=29%, list=17%, signal=25%	nxf-1/thoc-7/thoc-5/nxf-2/C02B10.4/npp-5/C27F2.10/T23D8.3/dss-1/nol-6
GO:0006839	mitochondrial transport	56	-0.456402	-1.29397	0.0730994	0.665995	0.650024	984	tags=32%, list=18%, signal=26%	micu-1/romo-1/C47G2.3/atp-3/F01G4.6/alkb-7/gop-3/mppb-1/mppa-1/C56A3.6/ant-1.1/sfxn-5/tomm-20/R53.4/mfn-1/atp-2/tin-10/miro-1
GO:0016052	carbohydrate catabolic process	37	-0.51868	-1.35258	0.0731707	0.665995	0.650024	1013	tags=42%, list=18%, signal=34%	pygl-1/pdha-1/gpi-1/aagr-3/C54E4.5/C01B4.6/gpd-3/F09E5.3/aldo-1/pyk-2/gpi-1/ipgm-1/T25B9.9/pygl-1/hxk-2/pyk-1/tpi-1/enol-1
GO:0032388	positive regulation of intracellular transport	25	0.617482	1.38822	0.0732899	0.665995	0.650024	796	tags=28%, list=15%, signal=24%	bec-1/dhc-1/cnt-1/rund-1/vps-51/syd-2/cash-1
GO:0051276	chromosome organization	220	0.394584	1.22607	0.0732984	0.665995	0.650024	1164	tags=25%, list=21%, signal=21%	arp-6/pbrm-1/mis-12/ppfr-1/bir-1/him-1/lpin-1/hda-6/wapl-1/lin-40/mrg-1/htp-3/cul-2/hmg-4/tlk-1/rfp-1/cyk-4/dcp-66/npp-5/dve-1/his-41/lis-1/npp-3/wrn-1/npp-10/C27F2.10/hil-3/ruvb-1/czw-1/smc-3/emb-5/icp-1/hcp-6/him-3/swsn-6/mdf-2/him-19/baf-1/bub-3/fcd-2/msh-6/hil-5/smc-5/his-24/prmt-5/top-2/such-1/twnk-1/emb-27/chaf-1/klp-19/tbg-1/rba-1/hmg-3/asfl-1/xpd-1
GO:0019646	aerobic electron transport chain	33	-0.521529	-1.34512	0.0739796	0.665995	0.650024	748	tags=24%, list=14%, signal=21%	T20H4.5/Y57A10A.29/cox-6A/nduf-6/nuo-4/nduf-7/sdhd-1/nuo-1
GO:0042773	ATP synthesis coupled electron transport	33	-0.521529	-1.34512	0.0739796	0.665995	0.650024	748	tags=24%, list=14%, signal=21%	T20H4.5/Y57A10A.29/cox-6A/nduf-6/nuo-4/nduf-7/sdhd-1/nuo-1
GO:0042775	mitochondrial ATP synthesis coupled electron transport	33	-0.521529	-1.34512	0.0739796	0.665995	0.650024	748	tags=24%, list=14%, signal=21%	T20H4.5/Y57A10A.29/cox-6A/nduf-6/nuo-4/nduf-7/sdhd-1/nuo-1
GO:0006515	protein quality control for misfolded or incompletely synthesized proteins	10	-0.736369	-1.43959	0.073991	0.665995	0.650024	754	tags=40%, list=14%, signal=35%	ufd-1/cdc-48.1/uggt-1/lonp-1
GO:0019395	fatty acid oxidation	43	0.543968	1.34447	0.0740157	0.665995	0.650024	1049	tags=30%, list=19%, signal=25%	F54D5.7/T26C12.1/acox-1.6/pmp-3/B0272.3/paqr-2/pmp-2/kat-1/ech-9/pmp-1/acox-1.5/ech-1.2/ech-8
GO:0034440	lipid oxidation	43	0.543968	1.34447	0.0740157	0.665995	0.650024	1049	tags=30%, list=19%, signal=25%	F54D5.7/T26C12.1/acox-1.6/pmp-3/B0272.3/paqr-2/pmp-2/kat-1/ech-9/pmp-1/acox-1.5/ech-1.2/ech-8
GO:0015980	energy derivation by oxidation of organic compounds	80	-0.415123	-1.27872	0.0744792	0.665995	0.650024	607	tags=31%, list=11%, signal=28%	agl-1/C34B2.8/phb-1/R05D3.6/sucl-1/ucr-11/pygl-1/suca-1/C14B9.10/atp-3/aagr-3/T20H4.5/Y57A10A.29/cox-10/cox-6A/pygl-1/idhg-1/nduf-6/R53.4/nuo-4/atp-2/nduf-7/idhg-2/phb-2/sdhd-1/nuo-1
GO:0006355	regulation of transcription, DNA-templated	253	0.382213	1.20515	0.0754476	0.665995	0.650024	731	tags=19%, list=13%, signal=17%	nhl-2/mep-1/mdt-21/lin-26/nhr-1/elpc-3/ceh-100/drap-1/pxl-1/phf-10/pmk-1/bir-1/lpin-1/daf-2/C18B2.4/cyl-1/trip-4/lin-40/mrg-1/mdt-19/ccar-1/unc-98/thoc-5/crh-2/dnj-13/tlk-1/mes-2/toe-1/rgr-1/fos-1/mcrs-1/tra-4/dcp-66/npp-5/dve-1/mdt-18/swt-7/rpap-2/jun-1/let-355/nhr-45/ruvb-1/tag-243/emb-5/swsn-6/cdk-12/fubl-3/nono-1
GO:0098876	vesicle-mediated transport to the plasma membrane	32	0.578683	1.35551	0.0756579	0.665995	0.650024	1290	tags=27%, list=24%, signal=21%	alx-1/cnt-1/sec-10/vps-51/sec-3/cash-1/sec-5/exoc-8/snx-3
GO:0032989	cellular component morphogenesis	139	-0.377991	-1.25205	0.0760308	0.665995	0.650024	1173	tags=29%, list=21%, signal=23%	unc-64/phb-1/mek-1/vhp-1/rho-1/immt-1/unc-97/mlk-1/pink-1/unc-52/sax-3/lin-23/swan-1/klc-2/spon-1/unc-115/plx-1/zig-1/unc-22/smp-1/pxn-1/unc-60/unc-45/unc-34/efa-6/mup-2/unc-76/rack-1/mnr-1/col-99/cpna-1/abi-1/sop-2/mig-2/aex-3/unc-60/pat-3/dli-1/unc-94/pxn-2/F54F2.7/phb-2/rab-3
GO:0043549	regulation of kinase activity	55	0.507399	1.31705	0.0761035	0.665995	0.650024	1054	tags=30%, list=19%, signal=25%	elpc-3/daf-15/daf-2/cyl-1/tlk-1/ver-3/mop-25.2/cnt-1/egl-15/icp-1/cdkr-3/tap-1/hir-1/cdc-48.3/C04G6.4/svh-2/C06A12.3
GO:0040001	establishment of mitotic spindle localization	50	0.524527	1.33343	0.0765625	0.665995	0.650024	827	tags=26%, list=15%, signal=22%	par-2/dnc-1/ppfr-1/npp-1/dnc-2/dcn-1/npp-4/dsh-1/lis-1/npp-3/ooc-3/ced-7/cls-1/csn-3
GO:0009063	cellular amino acid catabolic process	49	-0.484997	-1.34133	0.0769231	0.665995	0.650024	1449	tags=49%, list=26%, signal=36%	ahcy-1/got-2.2/haao-1/bcat-1/hpd-1/aass-1/bckd-1B/mel-32/C15B12.8/glna-2/gcst-1/glna-1/kmo-1/gta-1/alh-6/afmd-1/gst-43/acdh-6/fah-1/pah-1/Y51H4A.7/ivd-1/oatr-1/C15B12.1
GO:0046474	glycerophospholipid biosynthetic process	47	0.530871	1.33242	0.0771654	0.665995	0.650024	566	tags=23%, list=10%, signal=21%	acl-2/ttc-7/pssy-1/ckb-1/dpm-1/ppk-2/pigv-1/pifk-1/cnt-1/C56A3.8/cdgs-1
GO:0042981	regulation of apoptotic process	43	-0.505988	-1.35738	0.0782454	0.665995	0.650024	858	tags=34%, list=16%, signal=29%	dad-1/wts-1/cpl-1/pig-1/pdr-1/ant-1.1/rps-3/aex-3/ape-1/dnj-18/cbp-1/tomm-70/ced-6/ced-4/dnj-10
GO:0010604	positive regulation of macromolecule metabolic process	269	0.376396	1.19304	0.0785805	0.665995	0.650024	709	tags=19%, list=13%, signal=17%	nhl-2/mep-1/hecd-1/rpt-2/ubxn-1/ccr-4/lin-26/iff-1/drap-1/ubxn-3/daf-15/phf-10/pmk-1/cel-1/lpin-1/daf-2/C18B2.4/exos-2/tdp-1/trip-4/wapl-1/lin-40/mrg-1/pde-2/mdt-19/ubc-18/thoc-5/dcn-1/tlk-1/toe-1/dcs-1/mop-25.2/fos-1/mcrs-1/tra-4/dcp-66/fib-1/ubl-5/cyc-2.2/prde-1/rpt-3/mob-1/jun-1/wwp-1/let-355/ruvb-1/tag-243/emb-5/icp-1/rars-1/cdk-12/tap-1
GO:0071702	organic substance transport	432	0.354751	1.16339	0.0797619	0.665995	0.650024	1044	tags=22%, list=19%, signal=20%	vps-2/acs-22/ant-1.2/sulp-7/rnp-4/haf-9/mvb-12/rfip-2/nxf-1/F25G6.8/vps-15/C25H3.11/npp-1/daf-2/prx-10/cup-2/slc-25A32/B0334.4/C07A12.7/mon-2/aps-1/snf-11/apb-3/aat-9/pmp-3/tomm-22/tbc-9/tat-5/thoc-7/syx-7/apd-3/thoc-5/glo-1/dhhc-6/nxf-2/sphk-1/pept-1/chc-1/npp-4/tom-1/xpo-2/K02F3.2/cnt-1/C02B10.4/npp-5/arrd-25/npp-3/rund-1/npp-10/sec-10/swt-7/pmp-2/C27F2.10/vps-51/bcs-1/lea-1/slc-25A10/ced-7/sec…
GO:0071496	cellular response to external stimulus	20	0.649056	1.39609	0.0800681	0.665995	0.650024	170	tags=15%, list=3%, signal=15%	impt-1/bec-1/daf-15
GO:1903362	regulation of cellular protein catabolic process	35	0.564464	1.34935	0.0801282	0.665995	0.650024	584	tags=19%, list=11%, signal=17%	hecd-1/rpt-2/ubxn-1/ubxn-3/daf-2/prde-1/rpt-3
GO:0043547	positive regulation of GTPase activity	28	0.599918	1.36815	0.0805921	0.665995	0.650024	796	tags=28%, list=15%, signal=24%	tbc-9/cyk-4/rbg-1/rund-1/rabx-5/tbc-3/tbc-14/cash-1
GO:0009719	response to endogenous stimulus	54	0.505126	1.29951	0.0806202	0.665995	0.650024	518	tags=19%, list=9%, signal=17%	impt-1/daf-15/lpin-1/daf-2/rap-1/cgt-3/lem-2/lon-1/paqr-2/lmtr-5/egl-15
GO:0043161	proteasome-mediated ubiquitin-dependent protein catabolic process	114	0.428794	1.25515	0.0817439	0.665995	0.650024	1127	tags=29%, list=21%, signal=24%	skr-4/hecd-1/par-2/rad-23/rpt-2/daf-2/ufd-3/cup-2/marc-6/skr-17/maea-1/cul-2/cul-5/rpn-5/rpn-1/siah-1/ubc-1/prde-1/rpt-3/wwp-1/hsp-4/B0393.3/cnx-1/rpn-7/cul-6/mpk-1/nhl-1/eel-1/ubxn-4/such-1/emb-27/vms-1/ubc-6/C47E12.3
GO:0010721	negative regulation of cell development	13	-0.678129	-1.41873	0.0818182	0.665995	0.650024	1192	tags=43%, list=22%, signal=34%	unc-40/kin-2/vhp-1/smp-1/efa-6/ceh-18
GO:0044743	protein transmembrane import into intracellular organelle	19	-0.624386	-1.40892	0.0821256	0.665995	0.650024	975	tags=37%, list=18%, signal=30%	tin-44/hsp-60/romo-1/prx-12/prx-14/tomm-20/prx-1
GO:0009893	positive regulation of metabolic process	298	0.371088	1.18535	0.082397	0.665995	0.650024	709	tags=19%, list=13%, signal=18%	nhl-2/mep-1/C45B2.6/hecd-1/rpt-2/ubxn-1/ccr-4/lin-26/iff-1/drap-1/ubxn-3/daf-15/phf-10/pmk-1/cel-1/lpin-1/daf-2/C18B2.4/exos-2/tdp-1/trip-4/wapl-1/lin-40/mrg-1/pde-2/mdt-19/ubc-18/thoc-5/dcn-1/tlk-1/toe-1/ver-3/dcs-1/mop-25.2/fos-1/ipla-7/mcrs-1/tra-4/paqr-2/dcp-66/fib-1/ubl-5/cyc-2.2/egl-15/rbg-1/atg-18/prde-1/rpt-3/mob-1/jun-1/wwp-1/let-355/ruvb-1/tag-243/emb-5/icp-1/rars-1/cdk-12/tap-1
GO:0051338	regulation of transferase activity	61	0.490066	1.29642	0.0825826	0.665995	0.650024	1054	tags=31%, list=19%, signal=25%	elpc-3/daf-15/daf-2/cyl-1/ubc-18/dcn-1/tlk-1/ver-3/mop-25.2/cnt-1/egl-15/icp-1/cdkr-3/tap-1/hir-1/cdc-48.3/C04G6.4/svh-2/C06A12.3
GO:0031668	cellular response to extracellular stimulus	19	0.651659	1.40082	0.0833333	0.665995	0.650024	170	tags=16%, list=3%, signal=15%	impt-1/bec-1/daf-15
GO:0035239	tube morphogenesis	34	0.564865	1.33454	0.0834697	0.665995	0.650024	901	tags=16%, list=16%, signal=14%	umps-1/wsp-1/ubc-18/egl-15/cash-1/lin-37
GO:0016042	lipid catabolic process	101	0.431098	1.22956	0.0836879	0.665995	0.650024	1049	tags=27%, list=19%, signal=22%	C45B2.6/F54D5.7/F37A4.1/T26C12.1/ipla-3/nape-2/asm-1/lpin-1/acox-1.6/pmp-3/faah-2/gpcp-2/B0272.3/ipla-7/pmp-2/kat-1/ech-9/pmp-1/abhd-3.1/lips-6/F09G2.8/hosl-1/acox-1.5/ech-1.2/pck-3/plc-4/ech-8
GO:0045017	glycerolipid biosynthetic process	55	0.502193	1.30354	0.0837139	0.665995	0.650024	566	tags=22%, list=10%, signal=20%	acl-2/ttc-7/pssy-1/lpin-1/ckb-1/dpm-1/ppk-2/pigv-1/pifk-1/cnt-1/C56A3.8/cdgs-1
GO:0051084	'de novo' posttranslational protein folding	10	0.738669	1.39054	0.0845324	0.665995	0.650024	656	tags=30%, list=12%, signal=26%	dnj-13/stc-1/hsp-4
GO:0051085	chaperone cofactor-dependent protein refolding	10	0.738669	1.39054	0.0845324	0.665995	0.650024	656	tags=30%, list=12%, signal=26%	dnj-13/stc-1/hsp-4
GO:0006626	protein targeting to mitochondrion	23	-0.577087	-1.3661	0.0845771	0.665995	0.650024	975	tags=48%, list=18%, signal=39%	tin-44/hsp-60/immp-2/tin-9.1/romo-1/C47G2.3/gop-3/mppb-1/mppa-1/tomm-20/tin-10
GO:0006644	phospholipid metabolic process	86	0.45509	1.26743	0.0855457	0.665995	0.650024	609	tags=22%, list=11%, signal=20%	acl-2/plpp-1.2/F37A4.1/ttc-7/nape-2/pssy-1/asm-1/acl-14/acl-9/ckb-1/dpm-1/ppk-2/mvk-1/gpcp-2/pigv-1/pifk-1/cnt-1/C56A3.8/cdgs-1/mtm-9
GO:0045910	negative regulation of DNA recombination	11	0.720185	1.38508	0.0855615	0.665995	0.650024	1168	tags=45%, list=21%, signal=36%	hil-3/msh-6/hil-5/his-24/mut-7
GO:0031326	regulation of cellular biosynthetic process	361	0.360135	1.16745	0.086165	0.665995	0.650024	731	tags=18%, list=13%, signal=16%	impt-1/nhl-2/mep-1/C45B2.6/ccr-4/mdt-21/lin-26/nhr-1/elpc-3/ceh-100/iff-1/drap-1/pxl-1/phf-10/pmk-1/bir-1/lpin-1/C17G10.1/daf-2/C18B2.4/cpb-3/exos-2/cyl-1/trip-4/lin-40/mrg-1/mdt-19/ccar-1/unc-98/thoc-5/maea-1/crh-2/dnj-13/tlk-1/mes-2/toe-1/dcs-1/rgr-1/fos-1/ipla-7/mcrs-1/Y39A1A.21/cnt-1/lon-1/tra-4/dcp-66/npp-5/fib-1/dve-1/sup-26/oga-1/mdt-18/swt-7/egl-45/rpap-2/jun-1/let-355/nhr-45/ruvb-1/tag-2…
GO:0051642	centrosome localization	12	0.712839	1.39735	0.0864198	0.665995	0.650024	1124	tags=43%, list=21%, signal=34%	dhc-1/lis-1/klp-7/zyg-12/tbg-1/pam-1
GO:0061842	microtubule organizing center localization	12	0.712839	1.39735	0.0864198	0.665995	0.650024	1124	tags=43%, list=21%, signal=34%	dhc-1/lis-1/klp-7/zyg-12/tbg-1/pam-1
GO:0072665	protein localization to vacuole	12	0.711746	1.39521	0.0864198	0.665995	0.650024	978	tags=38%, list=18%, signal=32%	vps-15/C25H3.11/apd-3/vps-8/vps-41
GO:0072666	establishment of protein localization to vacuole	12	0.711746	1.39521	0.0864198	0.665995	0.650024	978	tags=38%, list=18%, signal=32%	vps-15/C25H3.11/apd-3/vps-8/vps-41
GO:0006575	cellular modified amino acid metabolic process	61	0.4876	1.2899	0.0870871	0.665995	0.650024	552	tags=15%, list=10%, signal=13%	gcs-1/F37A4.1/gbh-1/gst-15/alh-3/pssy-1/gss-1/gbh-2/gstk-1
GO:0040017	positive regulation of locomotion	71	-0.410862	-1.24751	0.0873494	0.665995	0.650024	851	tags=21%, list=16%, signal=18%	unc-52/adr-1/egl-3/usp-46/C54C6.6/cil-1/unc-22/fat-1/smp-1/gsk-3/unc-34/lin-10/pat-3/ced-6/adr-2/wdr-20
GO:0030162	regulation of proteolysis	75	-0.403842	-1.23276	0.0876133	0.665995	0.650024	613	tags=20%, list=11%, signal=18%	gsk-3/mbk-2/pdr-1/crm-1/B0222.5/tag-290/srp-6/sao-1/swm-1/piit-1/sbt-1/ivd-1/mig-6/ced-4/tag-281/wdr-20
GO:0022900	electron transport chain	49	-0.473198	-1.3087	0.0879121	0.665995	0.650024	637	tags=22%, list=12%, signal=20%	T20H4.5/cytb-5.1/Y57A10A.29/C18E9.4/cox-6A/nduf-6/nuo-4/cytb-5.2/nduf-7/sdhd-1/nuo-1
GO:0040011	locomotion	286	-0.320048	-1.12235	0.0885708	0.665995	0.650024	758	tags=20%, list=14%, signal=19%	C54C6.6/plx-1/smo-1/tin-9.2/pld-1/zig-1/cil-1/unc-22/ldb-1/fat-1/ccdc-55/smp-1/pxn-1/unc-60/gsk-3/dcap-2/pde-4/gpb-2/lev-11/gpb-1/cogc-1/pdr-1/snet-1/ttx-7/unc-45/unc-34/gcy-28/let-2/lin-10/ndk-1/rack-1/maco-1/ceh-18/unc-108/tax-6/col-99/smu-2/egl-27/cogc-2/unc-26/abi-1/sop-2/mig-2/aex-3/unc-60/rnf-121/pat-3/cbp-1/mlc-1/hmr-1/lev-11/ced-6/C03H12.1/adr-2/unc-94/atp-2/pxn-2/sbp-1/rab-3/hmr-1/unc-70…
GO:0009889	regulation of biosynthetic process	364	0.359889	1.16786	0.0885922	0.665995	0.650024	731	tags=18%, list=13%, signal=16%	impt-1/nhl-2/mep-1/C45B2.6/ccr-4/mdt-21/lin-26/nhr-1/elpc-3/ceh-100/iff-1/drap-1/pxl-1/phf-10/pmk-1/bir-1/lpin-1/C17G10.1/daf-2/C18B2.4/cpb-3/exos-2/cyl-1/trip-4/lin-40/mrg-1/mdt-19/ccar-1/unc-98/thoc-5/maea-1/crh-2/dnj-13/tlk-1/mes-2/toe-1/dcs-1/rgr-1/fos-1/ipla-7/mcrs-1/Y39A1A.21/cnt-1/lon-1/tra-4/dcp-66/npp-5/fib-1/dve-1/sup-26/oga-1/mdt-18/swt-7/egl-45/rpap-2/jun-1/let-355/nhr-45/ruvb-1/tag-2…
GO:0061564	axon development	96	-0.385323	-1.21997	0.0888158	0.665995	0.650024	991	tags=23%, list=18%, signal=19%	pink-1/sax-3/swan-1/klc-2/spon-1/plx-1/zig-1/smp-1/pxn-1/emb-9/unc-34/efa-6/mup-2/unc-76/rack-1/col-99/sop-2/mig-2/aex-3/pat-3/pxn-2/rab-3/sqv-3
GO:1903506	regulation of nucleic acid-templated transcription	254	0.377956	1.19279	0.0890585	0.665995	0.650024	731	tags=19%, list=13%, signal=17%	nhl-2/mep-1/mdt-21/lin-26/nhr-1/elpc-3/ceh-100/drap-1/pxl-1/phf-10/pmk-1/bir-1/lpin-1/daf-2/C18B2.4/cyl-1/trip-4/lin-40/mrg-1/mdt-19/ccar-1/unc-98/thoc-5/crh-2/dnj-13/tlk-1/mes-2/toe-1/rgr-1/fos-1/mcrs-1/tra-4/dcp-66/npp-5/dve-1/mdt-18/swt-7/rpap-2/jun-1/let-355/nhr-45/ruvb-1/tag-243/emb-5/swsn-6/cdk-12/fubl-3/nono-1
GO:2001141	regulation of RNA biosynthetic process	255	0.377913	1.19542	0.0895334	0.665995	0.650024	731	tags=19%, list=13%, signal=17%	nhl-2/mep-1/mdt-21/lin-26/nhr-1/elpc-3/ceh-100/drap-1/pxl-1/phf-10/pmk-1/bir-1/lpin-1/daf-2/C18B2.4/cyl-1/trip-4/lin-40/mrg-1/mdt-19/ccar-1/unc-98/thoc-5/crh-2/dnj-13/tlk-1/mes-2/toe-1/rgr-1/fos-1/mcrs-1/tra-4/dcp-66/npp-5/dve-1/mdt-18/swt-7/rpap-2/jun-1/let-355/nhr-45/ruvb-1/tag-243/emb-5/swsn-6/cdk-12/fubl-3/nono-1
GO:0010498	proteasomal protein catabolic process	132	0.418382	1.24172	0.0901639	0.665995	0.650024	1127	tags=28%, list=21%, signal=22%	skr-4/hecd-1/par-2/rad-23/rpt-2/daf-2/ufd-3/cup-2/marc-6/skr-17/pas-4/maea-1/cul-2/cul-5/rpn-5/rpn-1/siah-1/ubc-1/prde-1/pas-3/rpt-3/wwp-1/pbs-6/hsp-4/B0393.3/cnx-1/rpn-7/cul-6/mpk-1/nhl-1/eel-1/ubxn-4/such-1/emb-27/vms-1/ubc-6/C47E12.3
GO:0045860	positive regulation of protein kinase activity	17	0.658465	1.38091	0.0909091	0.665995	0.650024	942	tags=35%, list=17%, signal=29%	daf-15/tlk-1/mop-25.2/icp-1/tap-1/C04G6.4
GO:0071705	nitrogen compound transport	370	0.358071	1.1619	0.0914634	0.665995	0.650024	1044	tags=23%, list=19%, signal=20%	vps-2/ant-1.2/rnp-4/haf-9/mvb-12/rfip-2/nxf-1/F25G6.8/vps-15/C25H3.11/npp-1/daf-2/amt-4/prx-10/cup-2/slc-25A32/C07A12.7/mon-2/aps-1/snf-11/apb-3/aat-9/tomm-22/tbc-9/thoc-7/syx-7/apd-3/thoc-5/glo-1/dhhc-6/nxf-2/sphk-1/pept-1/chc-1/npp-4/tom-1/xpo-2/K02F3.2/cnt-1/C02B10.4/npp-5/arrd-25/npp-3/rund-1/npp-10/sec-10/C27F2.10/vps-51/bcs-1/sec-3/C34D4.4/tbc-3/aat-6/C35A5.8/pad-1/tbc-14/vps-24/gpx-1/rpap-…
GO:0048666	neuron development	124	-0.363698	-1.19706	0.0929368	0.665995	0.650024	638	tags=26%, list=12%, signal=24%	manf-1/pink-1/sax-3/lin-23/swan-1/klc-2/spon-1/unc-115/plx-1/zig-1/smp-1/pxn-1/emb-9/ceh-20/unc-34/efa-6/mup-2/cyy-1/unc-76/rack-1/mnr-1/col-99/smu-2/sop-2/mig-2/aex-3/pat-3/cbp-1/dli-1/pxn-2/F54F2.7/rab-3/unc-70/sqv-3
GO:0032990	cell part morphogenesis	100	-0.381869	-1.22264	0.0939597	0.665995	0.650024	1173	tags=31%, list=21%, signal=25%	unc-64/phb-1/mek-1/vhp-1/immt-1/mlk-1/pink-1/sax-3/lin-23/swan-1/klc-2/spon-1/unc-115/plx-1/zig-1/smp-1/pxn-1/unc-34/efa-6/unc-76/rack-1/mnr-1/col-99/abi-1/sop-2/mig-2/aex-3/dli-1/pxn-2/F54F2.7/phb-2/rab-3
GO:0010212	response to ionizing radiation	16	0.666393	1.3747	0.0942408	0.665995	0.650024	826	tags=31%, list=15%, signal=27%	umps-1/him-1/lem-2/wrn-1/baf-1
GO:0009062	fatty acid catabolic process	53	0.500758	1.28642	0.095679	0.665995	0.650024	1049	tags=30%, list=19%, signal=25%	F54D5.7/T26C12.1/lpin-1/acox-1.6/pmp-3/faah-2/B0272.3/pmp-2/kat-1/ech-9/pmp-1/abhd-3.1/acox-1.5/ech-1.2/pck-3/ech-8
GO:0006913	nucleocytoplasmic transport	68	0.477391	1.27908	0.0957447	0.665995	0.650024	993	tags=28%, list=18%, signal=23%	nxf-1/npp-1/daf-2/thoc-7/thoc-5/nxf-2/npp-4/xpo-2/C02B10.4/npp-5/npp-3/npp-10/C27F2.10/C35A5.8/T23D8.3/dss-1/imb-2/nol-6/npp-11
GO:0051169	nuclear transport	68	0.477391	1.27908	0.0957447	0.665995	0.650024	993	tags=28%, list=18%, signal=23%	nxf-1/npp-1/daf-2/thoc-7/thoc-5/nxf-2/npp-4/xpo-2/C02B10.4/npp-5/npp-3/npp-10/C27F2.10/C35A5.8/T23D8.3/dss-1/imb-2/nol-6/npp-11
GO:0006366	transcription by RNA polymerase II	211	0.390109	1.21106	0.0958005	0.665995	0.650024	705	tags=19%, list=13%, signal=17%	mep-1/mdt-21/lin-26/nhr-1/elpc-3/ceh-100/drap-1/phf-10/pmk-1/bir-1/lpin-1/daf-2/cyl-1/lin-40/mrg-1/mdt-19/tag-343/unc-98/crh-2/dnj-13/tlk-1/mes-2/rgr-1/fos-1/mcrs-1/tra-4/dcp-66/dve-1/mdt-18/swt-7/rpap-2/C27F2.10/taf-6.2/jun-1/ruvb-1/tag-243/gtf-2E1/emb-5/swsn-6/cdk-12
GO:0045132	meiotic chromosome segregation	48	0.506278	1.28482	0.0962733	0.665995	0.650024	1185	tags=26%, list=22%, signal=21%	ppfr-1/htp-3/cul-2/lis-1/him-17/gsp-3/him-3/him-19/bub-3/fcd-2/top-2/spe-6/elc-1
GO:0006812	cation transport	152	-0.354072	-1.18923	0.0966543	0.665995	0.650024	984	tags=23%, list=18%, signal=20%	micu-1/trpl-5/ncx-1/kvs-5/csq-1/catp-4/ncx-2/atp-3/egl-3/usp-46/C15H9.9/tric-1B.2/vha-13/snt-1/emc-5/vha-17/cox-6A/C56A3.6/del-6/zipt-11/R53.4/unc-26/slc-25A26/aex-3/atp-4/atp-5/mfn-1/vha-11/clh-5/tric-1B.1/kcc-1/atp-2/nduf-7/ftn-2/twk-49/sca-1/zipt-3
GO:0010556	regulation of macromolecule biosynthetic process	348	0.357859	1.15733	0.0972053	0.665995	0.650024	731	tags=18%, list=13%, signal=16%	impt-1/nhl-2/mep-1/C45B2.6/ccr-4/mdt-21/lin-26/nhr-1/elpc-3/ceh-100/iff-1/drap-1/pxl-1/phf-10/pmk-1/bir-1/lpin-1/C17G10.1/daf-2/C18B2.4/cpb-3/exos-2/cyl-1/trip-4/lin-40/mrg-1/mdt-19/ccar-1/unc-98/thoc-5/crh-2/dnj-13/tlk-1/mes-2/toe-1/dcs-1/rgr-1/fos-1/ipla-7/mcrs-1/lon-1/tra-4/dcp-66/npp-5/fib-1/dve-1/sup-26/oga-1/mdt-18/swt-7/egl-45/rpap-2/jun-1/let-355/nhr-45/ruvb-1/tag-243/emb-5/swsn-6/cdk-12/…
GO:0031325	positive regulation of cellular metabolic process	263	0.371656	1.17757	0.0974684	0.665995	0.650024	709	tags=20%, list=13%, signal=18%	nhl-2/mep-1/C45B2.6/hecd-1/rpt-2/ubxn-1/ccr-4/lin-26/iff-1/drap-1/ubxn-3/daf-15/phf-10/pmk-1/lpin-1/daf-2/C18B2.4/exos-2/trip-4/wapl-1/lin-40/mrg-1/mdt-19/ubc-18/thoc-5/dcn-1/tlk-1/toe-1/ver-3/dcs-1/mop-25.2/fos-1/ipla-7/mcrs-1/tra-4/paqr-2/dcp-66/fib-1/cyc-2.2/egl-15/rbg-1/atg-18/prde-1/rpt-3/mob-1/jun-1/let-355/ruvb-1/tag-243/emb-5/icp-1/cdk-12/tap-1
GO:0003006	developmental process involved in reproduction	304	0.365962	1.16873	0.097622	0.665995	0.650024	928	tags=20%, list=17%, signal=17%	pbrm-1/smn-1/pkc-3/hars-1/mep-1/ubxn-1/dnc-1/lin-26/elpc-3/let-767/bec-1/ptr-23/spas-1/ubxn-3/lep-2/acin-1/npp-1/kin-1/ptp-2/grd-2/dnc-2/mrg-1/cul-2/csn-1/mes-2/ver-3/pgl-2/dgn-1/let-858/cyn-4/lis-1/npp-3/npp-10/cnnm-1/atg-18/gsp-3/csn-2/lin-15B/mog-1/atg-16.2/mog-5/nst-1/ptr-4/rtcb-1/nekl-3/spe-15/inx-12/rbd-1/csn-3/mog-4/dss-1/dmd-7/daz-1/mpk-1/rme-8/ran-3/kin-1/drh-3/pgl-1/grd-1/prg-1/inx-13
GO:0098660	inorganic ion transmembrane transport	119	-0.365646	-1.19309	0.0976562	0.665995	0.650024	947	tags=23%, list=17%, signal=19%	ncx-1/kvs-5/csq-1/catp-4/ncx-2/atp-3/F01G4.6/C15H9.9/tric-1B.2/vha-13/vha-17/cox-6A/C56A3.6/pitr-1/del-6/zipt-11/R53.4/atp-4/atp-5/mfn-1/vha-11/clh-5/tric-1B.1/kcc-1/atp-2/nduf-7/twk-49/sca-1/zipt-3
GO:0000096	sulfur amino acid metabolic process	24	0.599992	1.33893	0.0983607	0.665995	0.650024	263	tags=20%, list=5%, signal=19%	F58H1.3/mpst-7/C01G10.9/mpst-3/cysl-4
GO:0016246	RNA interference	33	0.560244	1.31734	0.0983607	0.665995	0.650024	416	tags=15%, list=8%, signal=14%	rde-4/drh-1/haf-9/haf-6/mrp-1
GO:0000041	transition metal ion transport	19	-0.605879	-1.36716	0.0990338	0.665995	0.650024	352	tags=20%, list=6%, signal=19%	zipt-11/mfn-1/ftn-2/zipt-3
GO:0051649	establishment of localization in cell	448	0.349009	1.14958	0.0994152	0.665995	0.650024	1044	tags=22%, list=19%, signal=19%	cpx-1/vps-2/alx-1/par-2/dnc-1/bec-1/mvb-12/nxf-1/F25G6.8/vps-15/ppfr-1/C25H3.11/npp-1/daf-2/rap-1/dnc-2/aps-1/apb-3/pmp-3/tomm-22/dhc-1/tbc-9/hum-1/thoc-7/syx-7/apd-3/thoc-5/glo-1/dhhc-6/cul-2/nxf-2/sphk-1/dcn-1/itsn-1/chc-1/npp-4/arp-11/vps-20/tom-1/xpo-2/Y39A1A.21/cnt-1/klc-1/C02B10.4/dsh-1/npp-5/lis-1/npp-3/rund-1/npp-10/ooc-3/pmp-2/C27F2.10/vps-51/bcs-1/sel-2/czw-1/ced-7/kca-1/icp-1/hcp-6/anc…
GO:0008104	protein localization	466	0.348663	1.14854	0.100473	0.665995	0.650024	1044	tags=22%, list=19%, signal=19%	vps-2/alx-1/pkc-3/nhl-2/par-2/ttc-7/magi-1/iff-1/ubxn-3/mvb-12/moc-1/rfip-2/pmk-1/F25G6.8/vps-15/C25H3.11/lpin-1/npp-1/daf-2/prx-10/cup-2/C07A12.7/mon-2/aps-1/wapl-1/lin-40/apb-3/mrg-1/uev-1/tomm-22/dhc-1/tbc-9/syx-7/apd-3/C11H1.3/nmy-1/glo-1/dhhc-6/cul-2/pept-1/chc-1/npp-4/cgt-3/odr-8/tom-1/xpo-2/jac-1/cnt-1/npp-5/arrd-25/npp-3/rund-1/npp-10/sec-10/ooc-3/atg-18/vps-51/bcs-1/sel-2/nid-1/pacs-1/se…
GO:0034502	protein localization to chromosome	20	0.630681	1.35657	0.100511	0.665995	0.650024	528	tags=25%, list=10%, signal=23%	ubxn-3/wapl-1/mrg-1/npp-5/npp-10
GO:0010951	negative regulation of endopeptidase activity	25	-0.549911	-1.32123	0.100515	0.665995	0.650024	524	tags=44%, list=10%, signal=40%	C53B7.2/srp-7/srp-2/spon-1/crm-1/B0222.5/tag-290/srp-6/swm-1/piit-1/mig-6
GO:0032456	endocytic recycling	22	0.615008	1.34738	0.10084	0.665995	0.650024	796	tags=17%, list=15%, signal=15%	alx-1/cnt-1/vps-51/cash-1
GO:0006631	fatty acid metabolic process	118	0.415741	1.22481	0.101078	0.665995	0.650024	781	tags=20%, list=14%, signal=18%	acs-22/F54D5.7/let-767/T26C12.1/acs-16/lpin-1/acly-1/acox-1.6/pmp-3/faah-2/stdh-1/fat-5/ard-1/B0272.3/paqr-2/pmp-2/hpo-8/acer-1/kat-1/ech-9/acl-6/elo-5/pmp-1/abhd-3.1
GO:0050804	modulation of chemical synaptic transmission	39	0.53306	1.30444	0.101106	0.665995	0.650024	434	tags=17%, list=8%, signal=16%	cpx-1/C16C2.4/inx-16/daf-2/rap-1/sphk-1/tom-1
GO:0099177	regulation of trans-synaptic signaling	39	0.53306	1.30444	0.101106	0.665995	0.650024	434	tags=17%, list=8%, signal=16%	cpx-1/C16C2.4/inx-16/daf-2/rap-1/sphk-1/tom-1
GO:0051603	proteolysis involved in cellular protein catabolic process	186	0.390701	1.20571	0.101583	0.665995	0.650024	1127	tags=26%, list=21%, signal=21%	ubr-4/skr-4/hecd-1/par-2/rad-23/rpt-2/daf-2/spe-48/ufd-3/cup-2/marc-6/skr-17/ubc-18/pas-4/maea-1/cul-2/cul-5/tli-1/rpn-5/rpn-1/siah-1/ubc-1/ned-8/prde-1/pas-3/rpt-3/wwp-1/pbs-6/hsp-4/B0393.3/cnx-1/ubh-3/rpn-7/ego-2/csn-3/cul-6/mpk-1/nhl-1/eel-1/rpn-6.1/ubxn-4/such-1/cpr-3/emb-27/unc-11/uba-1/vms-1/ubc-6/C47E12.3
GO:0035335	peptidyl-tyrosine dephosphorylation	24	0.599199	1.33716	0.101639	0.665995	0.650024	918	tags=31%, list=17%, signal=26%	cel-1/ptp-1/ptp-2/moa-1/tns-1/C17H12.3/pir-1/ptp-5.1
GO:0051294	establishment of spindle orientation	41	0.532587	1.31026	0.102362	0.665995	0.650024	659	tags=26%, list=12%, signal=23%	par-2/dnc-1/ppfr-1/npp-1/dnc-2/dhc-1/npp-4/lis-1/npp-3/ooc-3/ced-7
GO:0045927	positive regulation of growth	60	0.481947	1.26921	0.103343	0.665995	0.650024	859	tags=21%, list=16%, signal=18%	umps-1/daf-15/mcd-1/daf-2/pde-2/pept-1/lon-1/cnnm-1/dbn-1/arr-1/rbd-1/dss-1/unc-53
GO:0000028	ribosomal small subunit assembly	11	0.707763	1.36119	0.103387	0.665995	0.650024	658	tags=36%, list=12%, signal=32%	ZC434.4/F55F8.3/rps-28/mrps-11
GO:0042398	cellular modified amino acid biosynthetic process	13	0.692684	1.37914	0.104982	0.665995	0.650024	531	tags=38%, list=10%, signal=35%	gcs-1/gbh-1/pssy-1/gss-1/gbh-2
GO:0009605	response to external stimulus	311	-0.314862	-1.11179	0.105089	0.665995	0.650024	863	tags=22%, list=16%, signal=20%	cyp-35A5/egl-3/daf-25/nasp-1/asp-12/spg-7/mec-12/clec-66/grd-3/raga-1/plx-1/spp-2/gst-6/zig-1/pyp-1/ldb-1/prx-11/spp-18/spp-3/clec-218/smp-1/pxn-1/dct-17/aakg-1/gpb-2/spp-5/ikb-1/emb-9/snet-1/daf-4/ttx-7/sid-3/unc-34/gcy-28/mec-5/lin-10/sir-2.2/efa-6/rack-1/maco-1/T25B9.9/clec-70/tax-6/cup-4/col-99/smu-2/tol-1/irg-3/atf-7/sop-2/lec-11/mig-2/aex-3/dkf-1/ipla-2/ZK1320.2/pat-3/lin-45/tomm-70/adr-2/c…
GO:0043065	positive regulation of apoptotic process	18	-0.61607	-1.37728	0.105516	0.665995	0.650024	579	tags=39%, list=11%, signal=35%	wts-1/pig-1/ant-1.1/rps-3/cbp-1/ced-6/ced-4
GO:0000132	establishment of mitotic spindle orientation	35	0.546919	1.30741	0.105769	0.665995	0.650024	659	tags=27%, list=12%, signal=24%	par-2/dnc-1/ppfr-1/npp-1/dnc-2/npp-4/lis-1/npp-3/ooc-3/ced-7
GO:0009725	response to hormone	16	0.661581	1.36478	0.106457	0.665995	0.650024	473	tags=19%, list=9%, signal=17%	lpin-1/daf-2/paqr-2
GO:0010629	negative regulation of gene expression	178	0.390916	1.19649	0.106469	0.665995	0.650024	909	tags=20%, list=17%, signal=17%	C05C10.2/pqe-1/rde-4/smg-7/rpt-2/xrn-1/rnp-4/ccr-4/drh-1/haf-9/haf-6/daf-2/cpb-3/exos-2/cec-3/dcs-1/prp-19/mrp-1/smgl-1/sup-26/ned-8/C27F2.10/sup-46/wago-1/rars-1/tiar-1/pelo-1/edc-4/ncbp-2/smg-8/deps-1/daz-1/pir-1/drh-3/mut-16/puf-9
GO:0044092	negative regulation of molecular function	57	-0.435495	-1.23668	0.106509	0.665995	0.650024	670	tags=34%, list=12%, signal=31%	C53B7.2/srp-7/kin-2/sti-1/srp-2/gld-3/spon-1/egg-5/lip-1/rei-2/crm-1/B0222.5/tag-290/srp-6/mai-2/swm-1/piit-1/sbt-1/mig-6/mel-11
GO:0030308	negative regulation of cell growth	11	-0.697474	-1.39444	0.106576	0.665995	0.650024	638	tags=55%, list=12%, signal=48%	sax-1/unc-40/vhp-1/smp-1/efa-6/pek-1
GO:0043632	modification-dependent macromolecule catabolic process	170	0.395309	1.20326	0.106849	0.665995	0.650024	1127	tags=28%, list=21%, signal=23%	ubr-4/skr-4/hecd-1/par-2/rad-23/rpt-2/daf-2/spe-48/ufd-3/exos-2/cup-2/marc-6/skr-17/ubc-18/pas-4/maea-1/cul-2/cul-5/tli-1/rpn-5/rpn-1/siah-1/ubc-1/ned-8/prde-1/pas-3/rpt-3/wwp-1/hsp-4/B0393.3/cnx-1/ubh-3/rpn-7/ego-2/csn-3/cul-6/mpk-1/nhl-1/eel-1/rpn-6.1/ubxn-4/such-1/crn-3/emb-27/unc-11/uba-1/vms-1/ubc-6/C47E12.3
GO:0031329	regulation of cellular catabolic process	92	0.435596	1.22782	0.106936	0.665995	0.650024	950	tags=21%, list=17%, signal=18%	hecd-1/rpt-2/ubxn-1/ccr-4/ubxn-3/daf-15/daf-2/exos-2/dcs-1/rbg-1/atg-18/prde-1/rpt-3/mtm-9/sup-46/tiar-1/daz-1/mpk-1/epg-7/atg-2
GO:0015849	organic acid transport	43	0.525052	1.29772	0.107087	0.665995	0.650024	846	tags=30%, list=15%, signal=25%	acs-22/sulp-7/slc-25A32/snf-11/aat-9/pmp-3/pept-1/K02F3.2/pmp-2/slc-25A10/aat-6/pmp-1/mpc-1
GO:1901615	organic hydroxy compound metabolic process	61	-0.422154	-1.21963	0.107143	0.665995	0.650024	682	tags=29%, list=12%, signal=26%	tyr-4/cil-1/C54E4.5/fah-1/ttx-7/pah-1/unc-43/cat-4/hmgs-1/dhs-24/idhg-1/unc-26/atf-7/F57B9.1/tpi-1/idhg-2/tir-1/hmgr-1
GO:0016072	rRNA metabolic process	94	0.43389	1.22844	0.107296	0.665995	0.650024	1132	tags=36%, list=21%, signal=29%	ZC434.4/rps-16/wdr-46/C06E1.9/xrn-1/mtr-4/E02H1.1/krr-1/exos-2/F55F8.3/toe-1/ddx-15/fib-1/C48B6.2/Y48B6A.1/mrpl-1/F53E10.6/rps-28/mrps-11/rps-8/T26G10.1/nifk-1/pelo-1/riok-2/rbd-1/nol-6/nol-10/F29A7.6/rps-21/crn-3/rps-7/Y54E10A.10/rpl-7/C18A3.3
GO:0000303	response to superoxide	12	0.698804	1.36984	0.107584	0.665995	0.650024	240	tags=25%, list=4%, signal=24%	gcs-1/pmk-1/frh-1
GO:0000305	response to oxygen radical	12	0.698804	1.36984	0.107584	0.665995	0.650024	240	tags=25%, list=4%, signal=24%	gcs-1/pmk-1/frh-1
GO:0010977	negative regulation of neuron projection development	10	-0.70579	-1.37981	0.109865	0.668197	0.652173	638	tags=40%, list=12%, signal=35%	vhp-1/smp-1/efa-6/pxn-2
GO:0044773	mitotic DNA damage checkpoint signaling	10	-0.703193	-1.37473	0.109865	0.668197	0.652173	639	tags=30%, list=12%, signal=27%	hus-1/chk-2/sel-13
GO:0007155	cell adhesion	61	-0.41795	-1.20749	0.110119	0.668197	0.652173	1114	tags=28%, list=20%, signal=22%	mua-3/unc-97/igcm-3/mics-1/sax-3/spon-1/plx-1/zig-1/pig-1/ulp-2/deb-1/egl-27/igcm-1/pat-3/hmr-1/ced-4/hmr-1/zyx-1
GO:0022610	biological adhesion	61	-0.41795	-1.20749	0.110119	0.668197	0.652173	1114	tags=28%, list=20%, signal=22%	mua-3/unc-97/igcm-3/mics-1/sax-3/spon-1/plx-1/zig-1/pig-1/ulp-2/deb-1/egl-27/igcm-1/pat-3/hmr-1/ced-4/hmr-1/zyx-1
GO:0016477	cell migration	109	-0.384725	-1.24477	0.110181	0.668197	0.652173	745	tags=22%, list=14%, signal=19%	plx-1/tin-9.2/ccdc-55/smp-1/gsk-3/cogc-1/pdr-1/let-2/ndk-1/rack-1/ceh-18/egl-27/cogc-2/abi-1/sop-2/mig-2/rnf-121/pat-3/cbp-1/hmr-1/ced-6/C03H12.1/atp-2/hmr-1/nuo-1
GO:0031570	DNA integrity checkpoint signaling	18	-0.61104	-1.36603	0.110312	0.668197	0.652173	639	tags=22%, list=12%, signal=20%	hus-1/chk-2/tim-1/sel-13
GO:0019219	regulation of nucleobase-containing compound metabolic process	349	0.354833	1.14771	0.113001	0.668513	0.652482	982	tags=22%, list=18%, signal=19%	nhl-2/mep-1/ccr-4/hrpf-1/mdt-21/lin-26/nhr-1/elpc-3/ceh-100/drap-1/pxl-1/phf-10/pmk-1/bir-1/lpin-1/smu-1/daf-2/C18B2.4/exos-2/cyl-1/trip-4/wapl-1/lin-40/mrg-1/mdt-19/ccar-1/unc-98/thoc-5/crh-2/dnj-13/tlk-1/mes-2/toe-1/dcs-1/rgr-1/fos-1/mcrs-1/Y39A1A.21/tra-4/dcp-66/npp-5/dve-1/mfap-1/mdt-18/swt-7/rpap-2/jun-1/let-355/hil-3/nhr-45/ruvb-1/tag-243/sup-46/emb-5/swsn-6/cdk-12/fubl-3/nono-1/sfa-1/tiar-…
GO:0016540	protein autoprocessing	11	0.704693	1.35529	0.114082	0.668513	0.652482	908	tags=27%, list=17%, signal=23%	grd-2/wrt-8/grd-1
GO:0006661	phosphatidylinositol biosynthetic process	20	0.623381	1.34087	0.11414	0.668513	0.652482	521	tags=35%, list=10%, signal=32%	ttc-7/dpm-1/ppk-2/pigv-1/pifk-1/cnt-1/C56A3.8
GO:0051053	negative regulation of DNA metabolic process	12	0.690316	1.3532	0.114638	0.668513	0.652482	1168	tags=42%, list=21%, signal=33%	hil-3/msh-6/hil-5/his-24/mut-7
GO:0030261	chromosome condensation	28	0.57815	1.31851	0.115132	0.668513	0.652482	1079	tags=43%, list=20%, signal=35%	bir-1/wapl-1/cul-2/npp-3/npp-10/hil-3/icp-1/hcp-6/baf-1/hil-5/his-24/klp-19
GO:0046907	intracellular transport	348	0.354757	1.1473	0.115431	0.668513	0.652482	1044	tags=23%, list=19%, signal=20%	vps-2/alx-1/dnc-1/bec-1/mvb-12/nxf-1/F25G6.8/vps-15/C25H3.11/npp-1/daf-2/dnc-2/aps-1/apb-3/pmp-3/tomm-22/dhc-1/tbc-9/hum-1/thoc-7/syx-7/apd-3/thoc-5/glo-1/dhhc-6/nxf-2/itsn-1/chc-1/npp-4/arp-11/vps-20/xpo-2/Y39A1A.21/cnt-1/C02B10.4/npp-5/lis-1/npp-3/rund-1/npp-10/pmp-2/C27F2.10/vps-51/bcs-1/sel-2/czw-1/anc-1/syd-2/tbc-3/pmp-1/C35A5.8/pad-1/T23D8.3/tbc-14/vps-24/rpap-3/cash-1/spe-15/uso-1/dss-1/vp…
GO:0032103	positive regulation of response to external stimulus	35	-0.504348	-1.30403	0.116402	0.668513	0.652482	554	tags=38%, list=10%, signal=34%	mek-1/vhp-1/mec-15/mlk-1/adr-1/mec-12/emb-9/mec-5/atf-7/pat-3/tomm-70/adr-2/mtd-1/sqv-3
GO:0010257	NADH dehydrogenase complex assembly	10	-0.699691	-1.36789	0.116592	0.668513	0.652482	748	tags=60%, list=14%, signal=52%	nuaf-1/ZK1128.1/T20H4.5/C18E9.4/Y94H6A.8/nduf-7
GO:0032981	mitochondrial respiratory chain complex I assembly	10	-0.699691	-1.36789	0.116592	0.668513	0.652482	748	tags=60%, list=14%, signal=52%	nuaf-1/ZK1128.1/T20H4.5/C18E9.4/Y94H6A.8/nduf-7
GO:0045933	positive regulation of muscle contraction	10	-0.698462	-1.36548	0.116592	0.668513	0.652482	671	tags=40%, list=12%, signal=35%	mec-15/unc-22/unc-26/pat-3
GO:0050954	sensory perception of mechanical stimulus	10	-0.698665	-1.36588	0.116592	0.668513	0.652482	1128	tags=60%, list=21%, signal=48%	mec-15/unc-97/mec-12/mec-5/lin-10/mtd-1
GO:1901659	glycosyl compound biosynthetic process	14	-0.631207	-1.33763	0.116705	0.668513	0.652482	772	tags=43%, list=14%, signal=37%	cdd-1/B0228.7/acox-1.4/T19B4.3/cdd-2/hprt-1
GO:0003008	system process	113	-0.35655	-1.15652	0.116981	0.668513	0.652482	906	tags=24%, list=17%, signal=20%	lgc-27/let-60/gsa-1/egl-3/mec-12/wts-1/mbk-1/unc-22/clr-1/snt-1/lev-11/snet-1/gcy-28/mec-5/lin-10/mup-2/unc-43/tax-6/cup-4/unc-26/aex-3/sbt-1/pat-3/mlc-1/lev-11/atp-2/mtd-1/phb-2/nuo-1
GO:0009135	purine nucleoside diphosphate metabolic process	31	-0.513053	-1.29865	0.117048	0.668513	0.652482	955	tags=33%, list=17%, signal=28%	pdha-1/ntp-1/gpi-1/gpd-3/aldo-1/pyk-2/gpi-1/ipgm-1/hxk-2/pyk-1/tpi-1/enol-1
GO:0009179	purine ribonucleoside diphosphate metabolic process	31	-0.513053	-1.29865	0.117048	0.668513	0.652482	955	tags=33%, list=17%, signal=28%	pdha-1/ntp-1/gpi-1/gpd-3/aldo-1/pyk-2/gpi-1/ipgm-1/hxk-2/pyk-1/tpi-1/enol-1
GO:0006635	fatty acid beta-oxidation	38	0.531218	1.29375	0.117089	0.668513	0.652482	1049	tags=29%, list=19%, signal=24%	F54D5.7/acox-1.6/pmp-3/B0272.3/pmp-2/kat-1/ech-9/pmp-1/acox-1.5/ech-1.2/ech-8
GO:0043087	regulation of GTPase activity	38	0.530852	1.29286	0.117089	0.668513	0.652482	796	tags=23%, list=15%, signal=20%	rbg-2/tbc-9/cyk-4/rbg-1/rund-1/rabx-5/tbc-3/tbc-14/cash-1
GO:0051293	establishment of spindle localization	59	0.482615	1.26448	0.117737	0.669469	0.653415	827	tags=27%, list=15%, signal=23%	par-2/dnc-1/ppfr-1/npp-1/dnc-2/dhc-1/dcn-1/npp-4/klc-1/dsh-1/lis-1/npp-3/ooc-3/ced-7/kca-1/cls-1/csn-3
GO:1901701	cellular response to oxygen-containing compound	47	0.501254	1.25808	0.11811	0.669469	0.653415	1006	tags=21%, list=18%, signal=17%	impt-1/daf-15/lpin-1/daf-2/rap-1/lmtr-5/pdk-1/sod-3/unc-36/pck-3
GO:0051653	spindle localization	61	0.477606	1.26346	0.118619	0.669469	0.653415	827	tags=26%, list=15%, signal=22%	par-2/dnc-1/ppfr-1/npp-1/dnc-2/dhc-1/dcn-1/npp-4/klc-1/dsh-1/lis-1/npp-3/ooc-3/ced-7/kca-1/cls-1/csn-3
GO:0044093	positive regulation of molecular function	89	0.435191	1.21938	0.118841	0.669469	0.653415	796	tags=25%, list=15%, signal=22%	daf-15/daf-2/tbc-9/ubc-18/dcn-1/tlk-1/ver-3/mop-25.2/Y39A1A.21/cyk-4/cyc-2.2/egl-15/rbg-1/rund-1/rabx-5/atg-18/tag-243/icp-1/tbc-3/tap-1/hir-1/tbc-14/cash-1
GO:0007498	mesoderm development	23	0.591196	1.30168	0.12	0.672366	0.656242	468	tags=17%, list=9%, signal=16%	pkc-3/mep-1/cgt-3/lon-1
GO:0009617	response to bacterium	87	-0.381997	-1.20112	0.121875	0.672366	0.656242	846	tags=24%, list=15%, signal=21%	nasp-1/spg-7/grd-3/spp-2/prx-11/spp-3/clec-218/dct-17/spp-5/ikb-1/T25B9.9/clec-70/tol-1/atf-7/dkf-1/lin-45/ced-4/atp-2/irg-5/ftn-2/tir-1/sca-1
GO:0042742	defense response to bacterium	87	-0.381997	-1.20112	0.121875	0.672366	0.656242	846	tags=24%, list=15%, signal=21%	nasp-1/spg-7/grd-3/spp-2/prx-11/spp-3/clec-218/dct-17/spp-5/ikb-1/T25B9.9/clec-70/tol-1/atf-7/dkf-1/lin-45/ced-4/atp-2/irg-5/ftn-2/tir-1/sca-1
GO:0019693	ribose phosphate metabolic process	111	-0.371822	-1.20441	0.121991	0.672366	0.656242	597	tags=22%, list=11%, signal=20%	gpd-3/pde-4/C29F7.3/gcy-28/aldo-1/pyk-2/gpi-1/ipgm-1/ndk-1/upp-1/hmgs-1/R53.4/T19B4.3/hxk-2/atp-4/atp-5/hprt-1/dlat-2/pyk-1/tpi-1/atp-2/C15B12.1/enol-1/hint-1/adss-1/hmgr-1
GO:0006536	glutamate metabolic process	11	-0.687441	-1.37438	0.122449	0.672366	0.656242	1100	tags=55%, list=20%, signal=44%	glna-2/glna-1/alh-6/got-1.2/Y51H4A.7/oatr-1
GO:0045454	cell redox homeostasis	11	-0.686592	-1.37269	0.122449	0.672366	0.656242	120	tags=36%, list=2%, signal=36%	dld-1/trx-2/tpi-1/prdx-3
GO:0098732	macromolecule deacylation	22	0.594429	1.3023	0.122689	0.672366	0.656242	401	tags=23%, list=7%, signal=21%	F37A4.1/hda-6/lin-40/mrg-1/C50B6.9
GO:0035046	pronuclear migration	11	0.697048	1.34058	0.122995	0.672366	0.656242	1378	tags=64%, list=25%, signal=48%	dnc-1/dnc-2/lis-1/anc-1/zyg-12/par-5/zen-4
GO:0040010	positive regulation of growth rate	18	0.625941	1.33328	0.123077	0.672366	0.656242	825	tags=26%, list=15%, signal=22%	mcd-1/pept-1/lon-1/arr-1/rbd-1
GO:0034728	nucleosome organization	23	0.589624	1.29822	0.123333	0.672366	0.656242	1163	tags=35%, list=21%, signal=28%	arp-6/his-41/hil-3/emb-5/hil-5/his-24/chaf-1/asfl-1
GO:0008610	lipid biosynthetic process	124	0.407496	1.20181	0.124147	0.673824	0.657665	566	tags=19%, list=10%, signal=18%	acl-2/C45B2.6/ttc-7/F35C8.5/let-767/pssy-1/asm-1/lpin-1/acly-1/ckb-1/stdh-1/W02F12.2/fat-5/dpm-1/sphk-1/ppk-2/cgt-3/mvk-1/ipla-7/pigv-1/pifk-1/cnt-1/C56A3.8/cdgs-1
GO:0006403	RNA localization	50	0.489812	1.24518	0.125	0.673824	0.657665	1024	tags=30%, list=19%, signal=25%	rnp-4/nxf-1/exos-2/thoc-7/thoc-5/nxf-2/npp-4/C02B10.4/npp-5/npp-10/C27F2.10/dss-1/nol-6/npp-11/crn-3
GO:0006875	cellular metal ion homeostasis	42	0.51333	1.26303	0.125196	0.673824	0.657665	444	tags=15%, list=8%, signal=14%	catp-6/letm-1/frh-1/abtm-1/nkb-2/sco-1/zipt-15
GO:0006997	nucleus organization	42	0.513673	1.26387	0.125196	0.673824	0.657665	683	tags=24%, list=12%, signal=21%	lpin-1/npp-1/let-92/npp-4/lem-2/fib-1/npp-3/npp-10/rbm-39/anc-1
GO:0051028	mRNA transport	36	0.535856	1.28671	0.125997	0.675983	0.659773	585	tags=25%, list=11%, signal=22%	rnp-4/nxf-1/thoc-7/thoc-5/nxf-2/C02B10.4/npp-5/npp-10/C27F2.10
GO:0016485	protein processing	49	-0.453498	-1.25422	0.129121	0.681282	0.664945	851	tags=31%, list=16%, signal=26%	egl-3/spg-7/cpl-1/nep-6/nep-22/imp-3/nep-17/nep-11/spcs-2/B0495.9/mppb-1/mppa-1/ymel-1/ced-4/tag-281
GO:0016197	endosomal transport	68	0.45298	1.21367	0.129179	0.681282	0.664945	1156	tags=24%, list=21%, signal=19%	vps-2/alx-1/mvb-12/apd-3/itsn-1/vps-20/cnt-1/vps-51/sel-2/vps-24/cash-1/vps-16/rme-8/vps-29/vps-35/rab-6.2/tbc-1
GO:1901135	carbohydrate derivative metabolic process	248	-0.322836	-1.12708	0.129464	0.681282	0.664945	901	tags=24%, list=16%, signal=21%	ntp-1/pps-1/tyms-1/F40F8.1/dad-1/atp-3/gpi-1/tag-335/aagr-3/acox-1.4/C05C8.7/T22D1.3/uggt-1/B0205.4/C33G3.4/vha-13/cht-4/gpd-3/T03F6.3/algn-13/pde-4/C29F7.3/F09E5.3/gly-9/gcy-28/aldo-1/pyk-2/gpi-1/ipgm-1/ndk-1/upp-1/T25B9.9/algn-10/hmgs-1/C38H2.2/R53.4/T19B4.3/algn-14/hxk-2/mans-1/ostb-1/algn-2/atp-4/atp-5/cdd-2/hprt-1/dlat-2/pyk-1/jmjd-5/algn-5/ZK686.3/tpi-1/atp-2/C15B12.1/enol-1/gpdh-2/gmd-2/hi…
GO:0030490	maturation of SSU-rRNA	21	0.599677	1.30186	0.129848	0.681282	0.664945	1011	tags=48%, list=18%, signal=39%	rps-16/wdr-46/F55F8.3/toe-1/rps-28/mrps-11/rps-8/riok-2/nol-10/rps-21
GO:1901074	regulation of engulfment of apoptotic cell	20	-0.579254	-1.31739	0.13012	0.681282	0.664945	613	tags=30%, list=11%, signal=27%	gsk-3/vps-34/pdr-1/ndk-1/abi-1/ced-6
GO:0000902	cell morphogenesis	119	-0.37072	-1.20964	0.131023	0.681282	0.664945	991	tags=25%, list=18%, signal=21%	pink-1/sax-3/lin-23/swan-1/klc-2/spon-1/unc-115/plx-1/zig-1/cas-2/smp-1/pxn-1/daf-4/unc-34/efa-6/unc-76/rack-1/mnr-1/col-99/abi-1/sop-2/mig-2/aex-3/dli-1/hmr-1/mig-6/pxn-2/F54F2.7/rab-3/hmr-1/sqv-3
GO:0015931	nucleobase-containing compound transport	59	0.473806	1.2414	0.131498	0.681282	0.664945	993	tags=29%, list=18%, signal=24%	ant-1.2/rnp-4/nxf-1/slc-25A32/thoc-7/thoc-5/nxf-2/npp-4/C02B10.4/npp-5/npp-10/C27F2.10/ant-1.3/dss-1/nol-6/F17E5.2/npp-11
GO:0016441	posttranscriptional gene silencing	45	0.511093	1.27245	0.131537	0.681282	0.664945	153	tags=11%, list=3%, signal=11%	C05C10.2/rde-4/drh-1/haf-9/haf-6
GO:0035194	post-transcriptional gene silencing by RNA	45	0.511093	1.27245	0.131537	0.681282	0.664945	153	tags=11%, list=3%, signal=11%	C05C10.2/rde-4/drh-1/haf-9/haf-6
GO:0009067	aspartate family amino acid biosynthetic process	13	0.674211	1.34236	0.131673	0.681282	0.664945	106	tags=14%, list=2%, signal=14%	F58H1.3/C01G10.9
GO:0007018	microtubule-based movement	42	-0.470705	-1.2602	0.132231	0.681282	0.664945	333	tags=14%, list=6%, signal=14%	klp-3/dylt-1/dli-1/samp-1/miro-1/dyrb-1
GO:0000387	spliceosomal snRNP assembly	14	0.662065	1.34083	0.132743	0.681282	0.664945	448	tags=36%, list=8%, signal=33%	smn-1/prp-6/snr-3/F10B5.2/prp-8
[truncated: 1,363 more rows]

## Sheet: pathways-25%mortality assoc.
ID	Description	setSize	enrichmentScore	NES	pvalue	p.adjust	qvalues	rank	leading_edge	core_enrichment
[truncated: 1,690 more rows]

## Sheet: pathways-50% mortality assoc.
ID	Description	setSize	enrichmentScore	NES	pvalue	p.adjust	qvalues	rank	leading_edge	core_enrichment
[truncated: 1,690 more rows]

## Sheet: pathways-75%mortality assoc.
ID	Description	setSize	enrichmentScore	NES	pvalue	p.adjust	qvalues	rank	leading_edge	core_enrichment
[truncated: 1,690 more rows]
